# Supplementary material for: Circular RNA expression and regulatory network prediction in posterior cingulate astrocytes in elderly subjects
Source: BMC Genomics. 2018 May 9;19:340. doi: 10.1186/s12864-018-4670-5 (PMC5941680; doi:10.1186/s12864-018-4670-5)
Supplement: Supplementary file 1 — Table S1. Master summary of all detected circRNAs (XLSX 559 kb) [file 12864_2018_4670_MOESM1_ESM.xlsx]

## Sheet: TableS1_new_final3.txt
Table S1: Summary of all detected circRNAs
Key: AD, Alzheimer’s disease; ND, no disease; PC, posterior cingulate
* Log2(FoldChanges) are calculated using DESeq2 [36]. In cases where the count of a circRNA (or gene) is 0 for a group, the DESeq2 statistical model uses a prior distribution of log fold changes and returns posterior estimates of the fold change, which will be a finite value. This is why we observe below that though the count of a circRNA is 0 in a group, its fold change is a finite value.
** Spliced reads per billion mapping (SRPBM) calculated as described in [2,44]; SRPBM = (Number of back-spliced reads/Total number of mapped reads) * 1000000000
CircID	Category	Number of samples called in	Samples called in	Number of tools called in for each sample	CIRI average read count	CIRCexplorer average read count	KNIFE average read count	find_circ average read count	Average read counts	CircBase search result	CircBase hsa_circ_ID	Log2(FoldChange) from DESeq2*	Genomic region	Gene	Average SRPBM**
1:100154846-100548929	Unique_To_ND	1	PC_0009	1	0	0	3	0	3	Not_reported_in_circBase	NA	-0.6417	CDS,3UTR,5UTR,Intronic	AGL,FRRS1,MFSD14A,MIR548AA1,PALMD,SLC35A3	41.9
1:101379218-101440458	Unique_To_ND	1	PC_0005	4	7	4	2	6	4.75	Not_reported_in_circBase	NA	0	CDS,3UTR,Intronic	SLC30A7	71.34
1:1019732-1337636	Unique_To_AD	1	PC_0011	1	0	0	2	0	2	Not_reported_in_circBase	NA	0.157567	CDS,3UTR,5UTR,Intronic	ACAP3,AURKAIP1,B3GALT6,C1orf159,CCNL2,CPSF3L,CPTP,DVL1,FAM132A,LINC01342,LOC148413,MIR200A,MIR200B,MIR429,MIR6726,MIR6727,MIR6808,MRPL20,MXRA8,PUSL1,SCNN1D,SDF4,TAS1R3,TNFRSF18,TNFRSF4,TTLL10,UBE2J2	27.98
1:102561363-102561536	Unique_To_AD	1	PC_0017	1	0	0	0	81	81	Not_reported_in_circBase	NA	0		NA	978.31
1:103540173-103548528	Unique_To_AD	1	PC_0012	3	0	5	6	9	6.66	Not_reported_in_circBase	NA	0.836481	CDS,3UTR,Intronic	COL11A1	82.68
1:10372355-10372622	Unique_To_ND	1	PC_0007	1	0	0	0	4	4	Not_reported_in_circBase	NA	-0.80709	Intronic	KIF1B	54.71
1:10394651-10397474	Unique_To_ND	1	PC_0009	1	3	0	0	0	3	Not_reported_in_circBase	NA	-0.6417	CDS,Intronic	KIF1B	41.9
1:104070316-104093695	Unique_To_AD	1	PC_0011	1	2	0	0	0	2	Not_reported_in_circBase	NA	0.157567	CDS,Intronic	RNPC3	27.98
1:104070316-104095939	Unique_To_ND	1	PC_0018	1	3	0	0	0	3	Not_reported_in_circBase	NA	-0.517123	CDS,3UTR,Intronic	RNPC3	49.47
1:104077395-104094414	Unique_To_ND	1	PC_0005	1	2	0	0	0	2	Not_reported_in_circBase	NA	-0.488351	CDS,3UTR,Intronic	RNPC3	30.03
1:108226109-108231028	Unique_To_ND	1	PC_0004	3	4	2	0	4	3.33	Not_reported_in_circBase	NA	-0.6417	CDS,Intronic	VAV3	49.09
1:10837665-10838256	Unique_To_AD	1	PC_0017	1	0	0	0	10	10	Not_reported_in_circBase	NA	0	Intronic	CASZ1	120.78
1:108999628-109639554	Unique_To_AD	1	PC_0013	1	0	0	2	0	2	Not_reported_in_circBase	NA	0.157567	CDS,3UTR,5UTR,Intronic	AKNAD1,CLCC1,FAM102B,FNDC7,GPSM2,HENMT1,NBPF6,PRPF38B,SPATA42,STXBP3,TAF13,TMEM167B,WDR47	25.85
1:109003754-109639554	CommonToADND	2	PC_0007,PC_0013	1,1	0	0	2	0	2	Not_reported_in_circBase	NA	-0.14734	CDS,3UTR,5UTR,Intronic	AKNAD1,CLCC1,FAM102B,FNDC7,GPSM2,HENMT1,NBPF6,PRPF38B,SPATA42,STXBP3,TAF13,TMEM167B,WDR47	26.6
1:109242005-109242192	Unique_To_AD	1	PC_0011	1	0	0	0	4	4	Not_reported_in_circBase	NA	0.499368	CDS,5UTR	PRPF38B	55.97
1:109295684-109319045	Unique_To_AD	1	PC_0015	3	0	9	8	12	9.66	Not_reported_in_circBase	NA	0	CDS,Intronic	STXBP3	133.8
1:109325043-110174677	Unique_To_AD	1	PC_0013	1	0	0	2	0	2	Not_reported_in_circBase	NA	0.157567	CDS,3UTR,5UTR,Intronic	AKNAD1,AMIGO1,AMPD2,ATXN7L2,C1orf194,CELSR2,CLCC1,CYB561D1,GNAI3,GNAT2,GPR61,GPSM2,KIAA1324,MIR197,MYBPHL,PSMA5,PSRC1,SARS,SCARNA2,SORT1,SPATA42,STXBP3,SYPL2,TAF13,TMEM167B,WDR47	25.85
1:109529144-109554340	Unique_To_ND	1	PC_0018	4	15	6	14	15	12.5	Not_reported_in_circBase	NA	0	CDS,Intronic	WDR47	206.15
1:109770973-110217908	CommonToADND	2	PC_0016,PC_0018	1,1	0	0	4.5	0	4.5	Not_reported_in_circBase	NA	-0.115937	CDS,3UTR,5UTR,Intronic	AMIGO1,AMPD2,ATXN7L2,CELSR2,CYB561D1,GNAI3,GNAT2,GPR61,GSTM2,GSTM4,MIR197,MYBPHL,PSMA5,PSRC1,SARS,SORT1,SYPL2	66.99
1:109770973-110236367	CommonToADND	2	PC_0016,PC_0018	1,1	0	0	3	0	3	Not_reported_in_circBase	NA	-0.18302	CDS,3UTR,5UTR,Intronic	AMIGO1,AMPD2,ATXN7L2,CELSR2,CYB561D1,GNAI3,GNAT2,GPR61,GSTM1,GSTM2,GSTM4,MIR197,MYBPHL,PSMA5,PSRC1,SARS,SORT1,SYPL2	45.14
1:109770973-110566364	Unique_To_AD	2	PC_0015,PC_0016	1,1	0	0	2.5	0	2.5	Not_reported_in_circBase	NA	0.417907	CDS,3UTR,5UTR,Intronic	AHCYL1,AMIGO1,AMPD2,ATXN7L2,CELSR2,CSF1,CYB561D1,EPS8L3,GNAI3,GNAT2,GPR61,GSTM1,GSTM2,GSTM3,GSTM4,GSTM5,MIR197,MYBPHL,PSMA5,PSRC1,SARS,SORT1,SYPL2	34.24
1:110128837-110174677	Unique_To_ND	1	PC_0003	1	0	0	4	0	4	Not_reported_in_circBase	NA	-0.80709	CDS,3UTR,5UTR,Intronic	AMPD2,GNAI3,GNAT2,MIR197	57.5
1:11073772-11723384	Unique_To_AD	1	PC_0012	1	0	0	2	0	2	Not_reported_in_circBase	NA	0.157567	CDS,3UTR,5UTR,Intronic	ANGPTL7,DISP3,EXOSC10,FBXO2,FBXO44,LOC101929181,LOC105376736,MASP2,MTOR,MTOR-AS1,SRM,TARDBP,UBIAD1	24.8
1:11076900-11723384	Unique_To_AD	1	PC_0012	1	0	0	2	0	2	Not_reported_in_circBase	NA	0.157567	CDS,3UTR,5UTR,Intronic	ANGPTL7,DISP3,EXOSC10,FBXO2,FBXO44,LOC101929181,LOC105376736,MASP2,MTOR,MTOR-AS1,SRM,TARDBP,UBIAD1	24.8
1:110943876-111663315	Unique_To_AD	1	PC_0013	1	0	0	2	0	2	Not_reported_in_circBase	NA	0.157567	CDS,3UTR,5UTR,Intronic	CD53,CYMP,DRAM2,KCNA10,KCNA2,KCNA3,LAMTOR5,LAMTOR5-AS1,LOC440602,LRIF1,PROK1	25.85
1:111136201-111663315	Unique_To_ND	1	PC_0018	1	0	0	2	0	2	Not_reported_in_circBase	NA	-0.42706	CDS,3UTR,5UTR,Intronic	CD53,DRAM2,KCNA2,KCNA3,LRIF1	32.98
1:111690263-111703918	Unique_To_AD	1	PC_0014	4	40	20	23	20	25.75	Salzman2013	hsa_circ_0000106	0	CDS,5UTR,Intronic	CEPT1	353.17
1:114596835-114596999	Unique_To_AD	1	PC_0013	1	0	0	0	8	8	Not_reported_in_circBase	NA	0.930239		NA	103.41
1:116156129-116156363	Unique_To_ND	1	PC_0018	1	0	0	0	4	4	Not_reported_in_circBase	NA	-0.594638		NA	65.96
1:116943482-117307228	Unique_To_AD	1	PC_0013	1	0	0	4	0	4	Not_reported_in_circBase	NA	0.499368	CDS,3UTR,5UTR,Intronic	ATP1A1,ATP1A1-AS1,C1orf137,CD2,CD58,IGSF3,LOC101929023,MIR320B1	51.7
1:116944175-116947396	Unique_To_AD	1	PC_0014	1	0	0	2	0	2	Not_reported_in_circBase	NA	0.157567	CDS,3UTR,Intronic	ATP1A1,ATP1A1-AS1	27.43
1:116947197-116947289	Unique_To_ND	1	PC_0018	1	0	0	0	6	6	Not_reported_in_circBase	NA	-0.728458	3UTR,Intronic	ATP1A1,ATP1A1-AS1	98.95
1:117487856-117488078	Unique_To_AD	1	PC_0013	1	0	0	0	18	18	Not_reported_in_circBase	NA	0	Intronic	PTGFRN	232.67
1:117944807-117957453	Unique_To_ND	2	PC_0004,PC_0019	3,3	9	69.5	85	62	56.37	Memczak2013	hsa_circ_0000117	-1.18386	CDS,Intronic	MAN1A2	752.29
1:117944807-117963271	CommonToADND	9	PC_0001,PC_0004,PC_0005,PC_0008,PC_0009,PC_0011,PC_0019,PC_0020,PC_0021	3,2,2,4,3,2,3,1,3	64.3333	13.1429	11	12.7143	25.29	Memczak2013	hsa_circ_0000118	-2.42489	CDS,Intronic	MAN1A2	372.44
1:117944807-117984947	CommonToADND	3	PC_0005,PC_0006,PC_0020	4,3,1	11	2	2.66667	3	4.66	Salzman2013	hsa_circ_0000119	-1.16859	CDS,Intronic	MAN1A2	72.31
1:120129943-120131140	Unique_To_ND	1	PC_0001	2	6	0	0	3	4.5	Not_reported_in_circBase	NA	-0.80709		NA	67.64
1:14099572-14109326	CommonToADND	6	PC_0001,PC_0003,PC_0005,PC_0006,PC_0010,PC_0012	1,3,2,1,2,2	11.8	9.6	3	0	8.13	Not_reported_in_circBase	NA	-1.63233	CDS,5UTR,Intronic	PRDM2	117.19
1:14099572-14151574	Unique_To_AD	1	PC_0021	1	0	0	3	0	3	Not_reported_in_circBase	NA	0.0831332	CDS,3UTR,5UTR,Intronic	PRDM2	47.91
1:144994590-145021167	Unique_To_AD	1	PC_0015	1	0	2	0	0	2	Salzman2013	hsa_circ_0008390	0.157567	CDS,5UTR,Intronic	NBPF20,NBPF9,PDE4DIP	27.68
1:145337810-145586546	Unique_To_AD	1	PC_0012	1	0	0	2	0	2	Not_reported_in_circBase	NA	0.157567	CDS,3UTR,5UTR,Intronic	ANKRD34A,ANKRD35,GNRHR2,HFE2,ITGA10,LIX1L,LOC101928979,MIR6736,NBPF10,NBPF20,NBPF25P,NBPF9,NUDT17,PEX11B,PIAS3,POLR3GL,RBM8A,TXNIP	24.8
1:145509165-145541915	Unique_To_ND	1	PC_0007	1	0	0	2	0	2	Not_reported_in_circBase	NA	-0.488351	CDS,3UTR,5UTR,Intronic	GNRHR2,ITGA10,NBPF10,NBPF20,PEX11B,RBM8A	27.35
1:145509165-145556689	Unique_To_ND	1	PC_0007	1	0	0	2	0	2	Not_reported_in_circBase	NA	-0.488351	CDS,3UTR,5UTR,Intronic	ANKRD35,GNRHR2,ITGA10,NBPF10,NBPF20,PEX11B,RBM8A	27.35
1:145592604-146035147	Unique_To_ND	1	PC_0007	1	0	0	2	0	2	Not_reported_in_circBase	NA	-0.488351	CDS,3UTR,5UTR,Intronic	CD160,GPR89A,NBPF10,NBPF11,NBPF20,NBPF25P,PDZK1,PDZK1P1,POLR3C,RNF115	27.35
1:145764594-146045000	Unique_To_ND	1	PC_0009	1	0	0	3	0	3	Not_reported_in_circBase	NA	-0.6417	CDS,3UTR,5UTR,Intronic	GPR89A,NBPF10,NBPF11,NBPF20,NBPF25P,PDZK1P1	41.9
1:145764594-146697230	Unique_To_ND	1	PC_0009	1	0	0	2	0	2	Not_reported_in_circBase	NA	-0.488351	CDS,3UTR,5UTR,Intronic	FMO5,GPR89A,LOC100505824,LOC728989,NBPF10,NBPF11,NBPF12,NBPF13P,NBPF20,NBPF25P,PDIA3P1,PDZK1P1,PRKAB2,RNVU1-8	27.93
1:14608665-14611276	Unique_To_ND	1	PC_0008	1	0	0	0	29	29	Not_reported_in_circBase	NA	0		NA	370.69
1:14626622-14626744	Unique_To_AD	1	PC_0015	1	0	0	0	15	15	Not_reported_in_circBase	NA	0		NA	207.63
1:1477052-1577362	Unique_To_AD	1	PC_0014	1	0	0	2	0	2	Not_reported_in_circBase	NA	0.157567	CDS,3UTR,5UTR,Intronic	CDK11B,FNDC10,MIB2,MMP23A,MMP23B,SSU72	27.43
1:1477052-1639684	Unique_To_AD	1	PC_0014	1	0	0	2	0	2	Not_reported_in_circBase	NA	0.157567	CDS,3UTR,5UTR,Intronic	CDK11A,CDK11B,FNDC10,MIB2,MMP23A,MMP23B,SLC35E2B,SSU72	27.43
1:1477052-1640572	CommonToADND	2	PC_0006,PC_0012	1,1	0	0	2	0	2	Not_reported_in_circBase	NA	-0.14734	CDS,3UTR,5UTR,Intronic	CDK11A,CDK11B,FNDC10,MIB2,MMP23A,MMP23B,SLC35E2B,SSU72	26.83
1:1477052-2124414	Unique_To_ND	1	PC_0007	1	0	0	2	0	2	Not_reported_in_circBase	NA	-0.488351	CDS,3UTR,5UTR,Intronic	CALML6,CDK11A,CDK11B,CFAP74,FAAP20,FNDC10,GABRD,GNB1,LOC105378591,MIB2,MMP23A,MMP23B,NADK,PRKCZ,SLC35E2,SLC35E2B,SSU72,TMEM52	27.35
1:149931933-149932213	Unique_To_ND	1	PC_0007	1	0	0	0	2	2	Not_reported_in_circBase	NA	-0.488351	Intronic	OTUD7B	27.35
1:150049746-150463201	Unique_To_AD	1	PC_0014	1	0	0	2	0	2	Not_reported_in_circBase	NA	0.157567	CDS,3UTR,5UTR,Intronic	ANP32E,APH1A,C1orf54,CA14,CIART,LOC105371433,MRPS21,PLEKHO1,PRPF3,RPRD2,TARS2,VPS45	27.43
1:150064030-150117505	Unique_To_AD	1	PC_0021	1	0	0	2	0	2	Not_reported_in_circBase	NA	0.00805846	CDS,3UTR,5UTR,Intronic	VPS45	31.94
1:150064030-150486265	Unique_To_AD	1	PC_0021	1	0	0	3	0	3	Not_reported_in_circBase	NA	0.0831332	CDS,3UTR,5UTR,Intronic	ANP32E,APH1A,C1orf54,CA14,CIART,ECM1,LOC105371433,MIR6878,MRPS21,PLEKHO1,PRPF3,RPRD2,TARS2,VPS45	47.91
1:150601536-151413562	Unique_To_ND	1	PC_0008	1	0	0	2	0	2	Not_reported_in_circBase	NA	-0.488351	CDS,3UTR,5UTR,Intronic	ANXA9,ARNT,BNIPL,C1orf56,CDC42SE1,CERS2,CTSK,CTSS,ENSA,FAM63A,GABPB2,GBAT2,GOLPH3L,HORMAD1,LOC100507670,LYSMD1,MLLT11,PI4KB,PIP5K1A,POGZ,PRUNE1,PSMB4,PSMD4,RFX5,SCNM1,SELENBP1,SEMA6C,SETDB1,TMOD4,TNFAIP8L2,TNFAIP8L2-SCNM1,VPS72,ZNF687	25.56
1:150621057-150621224	Unique_To_AD	1	PC_0013	1	6	0	0	0	6	Not_reported_in_circBase	NA	0.751519	CDS	GOLPH3L	77.55
1:150818738-151400490	Unique_To_ND	1	PC_0007	1	0	0	2	0	2	Not_reported_in_circBase	NA	-0.488351	CDS,3UTR,5UTR,Intronic	ANXA9,ARNT,BNIPL,C1orf56,CDC42SE1,CERS2,FAM63A,GABPB2,GBAT2,LOC100507670,LYSMD1,MLLT11,PI4KB,PIP5K1A,POGZ,PRUNE1,PSMB4,PSMD4,RFX5,SCNM1,SELENBP1,SEMA6C,SETDB1,TMOD4,TNFAIP8L2,TNFAIP8L2-SCNM1,VPS72,ZNF687	27.35
1:151111044-151111105	Unique_To_AD	1	PC_0014	1	0	2	0	0	2	Not_reported_in_circBase	NA	0.157567	Intronic	SEMA6C	27.43
1:151630710-151665515	Unique_To_ND	1	PC_0007	4	8	3	7	4	5.5	Not_reported_in_circBase	NA	-1.04351	CDS,Intronic	SNX27	75.23
1:152447670-152448056	Unique_To_ND	1	PC_0007	1	0	0	0	9	9	Not_reported_in_circBase	NA	0		NA	123.11
1:152957687-153746555	CommonToADND	4	PC_0003,PC_0012,PC_0013,PC_0014	1,1,1,1	0	0	3	0	3	Not_reported_in_circBase	NA	0.785176	CDS,3UTR,5UTR,Intronic	CHTOP,ILF2,INTS3,LELP1,LOC101928009,LOC101928034,LOR,MIR8083,NPR1,PGLYRP3,PGLYRP4,PRR9,S100A1,S100A12,S100A13,S100A14,S100A16,S100A2,S100A3,S100A4,S100A5,S100A6,S100A7,S100A7A,S100A7L2,S100A8,S100A9,SNAPIN,SPRR1A,SPRR1B,SPRR2A,SPRR2B,SPRR2C,SPRR2D,SPRR2E,SPRR2F,SPRR2G,SPRR3	39.63
1:153043342-153591514	Unique_To_ND	1	PC_0004	1	0	0	5	0	5	Not_reported_in_circBase	NA	-0.994473	CDS,3UTR,5UTR,Intronic	LELP1,LOC101928009,LOC101928034,LOR,PGLYRP3,PGLYRP4,PRR9,S100A12,S100A13,S100A14,S100A16,S100A2,S100A3,S100A4,S100A5,S100A6,S100A7,S100A7A,S100A7L2,S100A8,S100A9,SPRR2B,SPRR2C,SPRR2E,SPRR2F,SPRR2G	73.63
1:153591275-154091284	Unique_To_ND	1	PC_0009	1	0	0	2	0	2	Not_reported_in_circBase	NA	-0.488351	CDS,3UTR,5UTR,Intronic	CHTOP,CREB3L4,CRTC2,DENND4B,GATAD2B,ILF2,INTS3,JTB,LOC343052,MIR5698,MIR6737,MIR8083,NPR1,NUP210L,RAB13,RPS27,S100A1,S100A13,SLC27A3,SLC39A1,SNAPIN	27.93
1:153941175-153941210	Unique_To_AD	1	PC_0011	1	0	3	0	0	3	Not_reported_in_circBase	NA	0.328362	Intronic	CREB3L4	41.98
1:154242675-155182358	Unique_To_AD	1	PC_0010	1	0	0	2	0	2	Not_reported_in_circBase	NA	0.157567	CDS,3UTR,5UTR,Intronic	ADAM15,ADAR,AQP10,ATP8B2,CHRNB2,CKS1B,DCST1,DCST2,DPM3,EFNA1,EFNA3,EFNA4,FLAD1,HAX1,IL6R,KCNN3,KRTCAP2,LENEP,LOC100505666,LOC101928120,MIR4258,MIR92B,MTX1,MUC1,PBXIP1,PMVK,PYGO2,SHC1,SHE,SLC50A1,TDRD10,THBS3,TRIM46,UBAP2L,UBE2Q1,UBE2Q1-AS1,ZBTB7B	29.23
1:154302871-155290457	Unique_To_ND	1	PC_0009	1	0	0	3	0	3	Not_reported_in_circBase	NA	-0.6417	CDS,3UTR,5UTR,Intronic	ADAM15,ADAR,ATP8B2,CHRNB2,CKS1B,CLK2,DCST1,DCST2,DPM3,EFNA1,EFNA3,EFNA4,FAM189B,FDPS,FLAD1,GBA,GBAP1,HCN3,IL6R,KCNN3,KRTCAP2,LENEP,LOC100505666,LOC101928120,MIR4258,MIR92B,MTX1,MUC1,PBXIP1,PKLR,PMVK,PYGO2,RUSC1-AS1,SCAMP3,SHC1,SHE,SLC50A1,TDRD10,THBS3,TRIM46,UBE2Q1,UBE2Q1-AS1,ZBTB7B	41.9
1:154420600-155259639	Unique_To_ND	1	PC_0018	1	0	0	2	0	2	Not_reported_in_circBase	NA	-0.42706	CDS,3UTR,5UTR,Intronic	ADAM15,ADAR,CHRNB2,CKS1B,CLK2,DCST1,DCST2,DPM3,EFNA1,EFNA3,EFNA4,FAM189B,FLAD1,GBA,GBAP1,HCN3,IL6R,KCNN3,KRTCAP2,LENEP,LOC100505666,LOC101928120,MIR4258,MIR92B,MTX1,MUC1,PBXIP1,PKLR,PMVK,PYGO2,SCAMP3,SHC1,SHE,SLC50A1,TDRD10,THBS3,TRIM46,UBE2Q1,UBE2Q1-AS1,ZBTB7B	32.98
1:154548237-155007203	Unique_To_AD	1	PC_0014	1	0	0	2	0	2	Not_reported_in_circBase	NA	0.157567	CDS,3UTR,5UTR,Intronic	ADAR,CHRNB2,CKS1B,DCST1,DCST2,FLAD1,KCNN3,LENEP,LOC101928120,MIR4258,PBXIP1,PMVK,PYGO2,SHC1,ZBTB7B	27.43
1:154562659-155177772	Unique_To_ND	1	PC_0007	1	0	0	2	0	2	Not_reported_in_circBase	NA	-0.488351	CDS,3UTR,5UTR,Intronic	ADAM15,ADAR,CKS1B,DCST1,DCST2,DPM3,EFNA1,EFNA3,EFNA4,FLAD1,KCNN3,KRTCAP2,LENEP,LOC100505666,LOC101928120,MIR4258,MIR92B,MUC1,PBXIP1,PMVK,PYGO2,SHC1,SLC50A1,THBS3,TRIM46,ZBTB7B	27.35
1:154962411-154962533	Unique_To_AD	1	PC_0013	1	0	0	0	5	5	Not_reported_in_circBase	NA	0.649752	Intronic	FLAD1	64.63
1:155015332-155015416	Unique_To_ND	1	PC_0008	1	0	6	0	0	6	Not_reported_in_circBase	NA	0	Intronic	DCST1	76.69
1:155158299-155348339	Unique_To_AD	1	PC_0010	1	0	0	2	0	2	Not_reported_in_circBase	NA	0.157567	CDS,3UTR,5UTR,Intronic	ASH1L,CLK2,FAM189B,FDPS,GBA,GBAP1,HCN3,MIR555,MIR92B,MTX1,MUC1,PKLR,RUSC1,RUSC1-AS1,SCAMP3,THBS3	29.23
1:155173303-155630704	Unique_To_AD	1	PC_0013	1	0	0	2	0	2	Not_reported_in_circBase	NA	0.157567	CDS,3UTR,5UTR,Intronic	ASH1L,ASH1L-AS1,CLK2,FAM189B,FDPS,GBA,GBAP1,HCN3,MIR555,MSTO1,MSTO2P,MTX1,PKLR,POU5F1P4,RUSC1,RUSC1-AS1,SCAMP3,THBS3,YY1AP1	25.85
1:155173303-155736500	Unique_To_AD	1	PC_0013	1	0	0	2	0	2	Not_reported_in_circBase	NA	0.157567	CDS,3UTR,5UTR,Intronic	ASH1L,ASH1L-AS1,CLK2,DAP3,FAM189B,FDPS,GBA,GBAP1,GON4L,HCN3,MIR555,MSTO1,MSTO2P,MTX1,PKLR,POU5F1P4,RUSC1,RUSC1-AS1,SCAMP3,SCARNA26A,THBS3,YY1AP1	25.85
1:155183615-155650247	Unique_To_AD	1	PC_0013	1	0	0	3	0	3	Not_reported_in_circBase	NA	0.328362	CDS,3UTR,5UTR,Intronic	ASH1L,ASH1L-AS1,CLK2,FAM189B,FDPS,GBA,GBAP1,HCN3,MIR555,MSTO1,MSTO2P,MTX1,PKLR,POU5F1P4,RUSC1,RUSC1-AS1,SCAMP3,SCARNA26A,YY1AP1	38.77
1:155216995-155233831	Unique_To_AD	1	PC_0015	1	0	0	2	0	2	Not_reported_in_circBase	NA	0.157567	CDS,3UTR,5UTR,Intronic	CLK2,FAM189B,SCAMP3	27.68
1:155340294-155408859	Unique_To_AD	1	PC_0011	1	0	3	0	0	3	Not_reported_in_circBase	NA	0.328362	CDS,5UTR,Intronic	ASH1L,POU5F1P4	41.98
1:155408117-155408859	Unique_To_ND	2	PC_0004,PC_0009	3,3	7.5	4	5.5	0	5.66	Salzman2013	hsa_circ_0000137	-1.51888	CDS	ASH1L	82.18
1:155408117-155429689	Unique_To_AD	2	PC_0012,PC_0021	1,3	6	3	4	2	3.75	Salzman2013	hsa_circ_0003247	0.55378	CDS,Intronic	ASH1L	57.21
1:155640110-155741008	Unique_To_AD	1	PC_0014	1	2	0	0	0	2	Not_reported_in_circBase	NA	0.157567	CDS,3UTR,5UTR,Intronic	DAP3,GON4L,MSTO2P,SCARNA26A,YY1AP1	27.43
1:155823066-155823597	Unique_To_ND	1	PC_0009	2	5	2	0	0	3.5	Salzman2013	hsa_circ_0000139	-0.80709	CDS,5UTR	GON4L	48.88
1:155882835-156813271	Unique_To_AD	1	PC_0013	1	0	0	2	0	2	Not_reported_in_circBase	NA	0.157567	CDS,3UTR,5UTR,Intronic	ARHGEF2,BCAN,BGLAP,C1orf61,CCT3,CRABP2,GLMP,GPATCH4,HAPLN2,HDGF,INSRR,IQGAP3,ISG20L2,KIAA0907,LAMTOR2,LMNA,LOC101928177,MEF2D,MEX3A,MIR6738,MIR9-1,MRPL24,NAXE,NES,NTRK1,PAQR6,PMF1,PMF1-BGLAP,PRCC,RAB25,RHBG,RRNAD1,RXFP4,SCARNA4,SEMA4A,SH2D2A,SLC25A44,SMG5,SNORA80E,SSR2,TMEM79,TSACC,TTC24,UBQLN4,VHLL	25.85
1:156374054-156374393	CommonToADND	2	PC_0018,PC_0021	1,1	0	0	2	0	2	Not_reported_in_circBase	NA	-0.238081	CDS,3UTR	C1orf61	32.46
1:156436349-156436490	Unique_To_AD	1	PC_0013	1	0	0	0	2	2	Not_reported_in_circBase	NA	0.157567	3UTR	MEF2D	25.85
1:157048884-157049152	Unique_To_AD	1	PC_0020	1	0	0	0	10	10	Not_reported_in_circBase	NA	0		NA	321.62
1:1586822-1650894	Unique_To_AD	1	PC_0017	1	5	0	0	0	5	Memczak2013	hsa_circ_0000005	0	CDS,3UTR,5UTR,Intronic	CDK11A,CDK11B,MMP23A,SLC35E2B	60.39
1:158908869-159176290	Unique_To_AD	1	PC_0015	1	0	0	3	0	3	Not_reported_in_circBase	NA	0.328362	CDS,3UTR,5UTR,Intronic	ACKR1,AIM2,CADM3,CADM3-AS1,IFI16,POP3,PYHIN1	41.52
1:158986322-159172932	CommonToADND	2	PC_0018,PC_0021	1,1	0	0	2.5	0	2.5	Not_reported_in_circBase	NA	-0.330207	CDS,3UTR,5UTR,Intronic	AIM2,CADM3,CADM3-AS1,IFI16	40.7
1:159161725-159163830	Unique_To_AD	1	PC_0016	1	0	0	2	0	2	Not_reported_in_circBase	NA	0.0626932	CDS,Intronic	CADM3	27.2
1:159804973-160185162	CommonToADND	3	PC_0013,PC_0016,PC_0018	1,1,1	0	0	7	0	7	Not_reported_in_circBase	NA	-0.0443192	CDS,3UTR,5UTR,Intronic	ATP1A2,ATP1A4,C1orf204,CASQ1,CFAP45,IGSF8,IGSF9,KCNJ10,KCNJ9,LINC01133,LOC729867,MIR4259,PEA15,PIGM,SLAMF8,SLAMF9,TAGLN2,VSIG8	105.14
1:160109429-160185162	Unique_To_AD	1	PC_0016	1	0	0	2	0	2	Not_reported_in_circBase	NA	0.0626932	CDS,3UTR,5UTR,Intronic	ATP1A2,ATP1A4,CASQ1,LOC729867,PEA15	27.2
1:1601102-1666274	Unique_To_ND	2	PC_0004,PC_0005	1,1	3	0	0	0	3	Memczak2013	hsa_circ_0000006	-1.19085	CDS,3UTR,5UTR,Intronic	CDK11A,CDK11B,MMP23A,SLC35E2,SLC35E2B	44.62
1:160136757-160185162	CommonToADND	5	PC_0013,PC_0016,PC_0018,PC_0020,PC_0021	1,1,1,1,1	0	0	3	0	3	Not_reported_in_circBase	NA	1.06574	CDS,3UTR,5UTR,Intronic	ATP1A4,CASQ1,LOC729867,PEA15	49.66
1:160151719-160185162	CommonToADND	7	PC_0009,PC_0012,PC_0013,PC_0015,PC_0016,PC_0018,PC_0021	1,1,1,1,1,1,1	0	0	4.28571	0	4.28	Not_reported_in_circBase	NA	0.765812	CDS,3UTR,5UTR,Intronic	ATP1A4,CASQ1,LOC729867,PEA15	60.55
1:160261124-161145864	Unique_To_AD	1	PC_0011	1	0	0	3	0	3	Not_reported_in_circBase	NA	0.328362	CDS,3UTR,5UTR,Intronic	ARHGAP30,B4GALT3,CD244,CD48,CD84,COPA,DEDD,F11R,ITLN1,ITLN2,KLHDC9,LOC101928372,LY9,NCSTN,NECTIN4,NHLH1,NIT1,PFDN2,PPOX,SLAMF1,SLAMF6,SLAMF7,SUMO1P3,TSTD1,UFC1,USF1,USP21,VANGL2	41.98
1:16046228-16047883	Unique_To_ND	1	PC_0005	2	4	3	0	0	3.5	Salzman2013	hsa_circ_0002733	-0.80709	CDS,Intronic	PLEKHM2	52.56
1:161522867-161523181	Unique_To_ND	1	PC_0007	1	4	0	0	0	4	Not_reported_in_circBase	NA	-0.80709		NA	54.71
1:161761197-161882170	Unique_To_AD	1	PC_0012	3	15	4	11	0	10	Not_reported_in_circBase	NA	0	CDS,Intronic	ATF6	124.03
1:16398279-16398398	Unique_To_AD	1	PC_0010	1	0	0	0	37	37	Not_reported_in_circBase	NA	0	Intronic	FAM131C	540.86
1:164761730-164790863	Unique_To_ND	1	PC_0019	3	7	5	0	4	5.33	Not_reported_in_circBase	NA	0	CDS,3UTR,Intronic	PBX1	70.71
1:164816024-164816181	Unique_To_ND	1	PC_0005	1	0	0	0	2	2	Not_reported_in_circBase	NA	-0.488351	3UTR,Intronic	PBX1	30.03
1:166274960-166275263	Unique_To_AD	1	PC_0017	1	0	0	0	24	24	Not_reported_in_circBase	NA	0		NA	289.87
1:167220627-167220916	Unique_To_ND	1	PC_0004	1	0	0	0	8	8	Not_reported_in_circBase	NA	0	Intronic	POU2F1	117.82
1:167301706-167307495	Unique_To_AD	1	PC_0011	1	0	4	0	0	4	Not_reported_in_circBase	NA	0.499368	CDS,5UTR,Intronic	POU2F1	55.97
1:168168219-168169139	Unique_To_AD	1	PC_0011	1	0	2	0	0	2	Not_reported_in_circBase	NA	0.157567	Intronic	TIPRL	27.98
1:168545710-169101960	Unique_To_AD	1	PC_0014	1	0	0	2	0	2	Not_reported_in_circBase	NA	0.157567	CDS,3UTR,5UTR,Intronic	ATP1B1,DPT,LINC00626,LINC00970,LOC101928596,NME7,XCL1	27.43
1:168589025-168589280	Unique_To_ND	1	PC_0007	1	0	0	0	5	5	Not_reported_in_circBase	NA	-0.952465		NA	68.39
1:16891301-16892300	CommonToADND	4	PC_0004,PC_0005,PC_0013,PC_0019	1,1,1,1	0	2.5	0	0	2.5	Not_reported_in_circBase	NA	-1.32177	CDS,Intronic	NBPF1	35.47
1:16891301-16893846	CommonToADND	4	PC_0003,PC_0006,PC_0009,PC_0013	1,1,1,1	0	0	5.25	0	5.25	Not_reported_in_circBase	NA	-0.38137	CDS,Intronic	NBPF1	72.35
1:169199955-169256646	Unique_To_ND	1	PC_0005	2	42	24	0	0	33	Salzman2013	hsa_circ_0015154	0	CDS,3UTR,Intronic	NME7	495.64
1:169286501-169286756	Unique_To_ND	1	PC_0007	1	0	0	0	4	4	Not_reported_in_circBase	NA	-0.80709	Intronic	NME7	54.71
1:169586265-169822913	Unique_To_ND	1	PC_0003	1	0	0	17	0	17	Not_reported_in_circBase	NA	0	CDS,3UTR,5UTR,Intronic	C1orf112,METTL18,SCYL3,SELE,SELL,SELP	244.41
1:169890469-170008429	CommonToADND	3	PC_0009,PC_0012,PC_0014	1,1,1	0	0	2.33333	0	2.33	Not_reported_in_circBase	NA	0.331926	CDS,3UTR,Intronic	KIFAP3	30.85
1:169923151-169985765	Unique_To_AD	1	PC_0010	4	5	3	5	6	4.75	Not_reported_in_circBase	NA	0.699156	CDS,Intronic	KIFAP3	69.43
1:169952023-169952410	Unique_To_ND	1	PC_0004	1	0	3	0	0	3	Not_reported_in_circBase	NA	-0.6417	Intronic	KIFAP3	44.18
1:171504566-171505417	Unique_To_ND	1	PC_0018	3	0	2	2	2	2	Not_reported_in_circBase	NA	-0.42706	CDS,Intronic	PRRC2C	32.98
1:171504566-171530242	Unique_To_ND	1	PC_0009	4	3	3	3	4	3.25	Not_reported_in_circBase	NA	-0.6417	CDS,Intronic	PRRC2C	45.39
1:171537385-171544267	Unique_To_AD	1	PC_0021	4	61	24	3	5	23.25	Salzman2013	hsa_circ_0004412	0	CDS,Intronic	PRRC2C	371.33
1:1716724-2124414	CommonToADND	2	PC_0013,PC_0018	1,1	0	0	3.5	0	3.5	Not_reported_in_circBase	NA	-0.291633	CDS,3UTR,5UTR,Intronic	CALML6,CFAP74,FAAP20,GABRD,GNB1,LOC105378591,PRKCZ,TMEM52	54.15
1:172554997-173457946	Unique_To_AD	1	PC_0013	1	0	0	3	0	3	Not_reported_in_circBase	NA	0.328362	CDS,3UTR,5UTR,Intronic	FASLG,LOC100506023,LOC101928673,PRDX6,SUCO,TNFSF18,TNFSF4	38.77
1:17393771-17394319	Unique_To_AD	1	PC_0013	1	0	0	0	15	15	Not_reported_in_circBase	NA	0	3UTR	PADI2	193.89
1:175304422-175304846	Unique_To_AD	1	PC_0012	1	0	2	0	0	2	Not_reported_in_circBase	NA	0.157567	Intronic	TNR	24.8
1:175310923-175311543	Unique_To_AD	1	PC_0014	1	0	0	0	5	5	Not_reported_in_circBase	NA	0.707338	Intronic	TNR	68.57
1:175428057-175428277	Unique_To_ND	1	PC_0007	1	3	0	0	0	3	Not_reported_in_circBase	NA	-0.6417	Intronic	TNR	41.03
1:175508559-175508787	Unique_To_AD	1	PC_0015	2	83	0	0	37	60	Not_reported_in_circBase	NA	0	Intronic	TNR	830.52
1:175539256-175539421	Unique_To_ND	1	PC_0018	1	0	0	0	2	2	Not_reported_in_circBase	NA	-0.42706	Intronic	TNR	32.98
1:176889373-176897596	Unique_To_ND	1	PC_0007	1	0	0	0	2	2	Not_reported_in_circBase	NA	-0.488351	Intronic	ASTN1	27.35
1:17707541-18704977	Unique_To_ND	2	PC_0001,PC_0009	1,1	0	0	2.5	0	2.5	Not_reported_in_circBase	NA	-0.930712	CDS,3UTR,5UTR,Intronic	ACTL8,ARHGEF10L,IGSF21,LOC101927876,PADI6,RCC2	35.98
1:177971972-177972725	Unique_To_ND	1	PC_0007	1	0	0	0	2	2	Not_reported_in_circBase	NA	-0.488351		NA	27.35
1:178720040-178720132	Unique_To_ND	1	PC_0001	1	0	0	0	8	8	Not_reported_in_circBase	NA	0	Intronic	RALGPS2	120.25
1:178839875-179079590	Unique_To_AD	1	PC_0015	1	0	0	2	0	2	Not_reported_in_circBase	NA	0.157567	CDS,3UTR,5UTR,Intronic	ABL2,ANGPTL1,FAM20B,RALGPS2,TOR3A	27.68
1:179035934-179041572	Unique_To_ND	1	PC_0005	1	2	0	0	0	2	Not_reported_in_circBase	NA	-0.488351	CDS,3UTR,Intronic	FAM20B	30.03
1:17905232-17905629	Unique_To_ND	1	PC_0007	1	6	0	0	0	6	Not_reported_in_circBase	NA	-1.04351	Intronic	ARHGEF10L	82.07
1:179989083-179990144	Unique_To_AD	1	PC_0011	2	0	4	2	0	3	Not_reported_in_circBase	NA	0.328362	CDS	CEP350	41.98
1:180017670-180053313	Unique_To_AD	1	PC_0010	3	0	13	16	15	14.66	Not_reported_in_circBase	NA	0	CDS,Intronic	CEP350	214.39
1:180056712-180068120	Unique_To_ND	1	PC_0018	3	0	6	10	15	10.33	Not_reported_in_circBase	NA	-0.939082	CDS,Intronic	CEP350	170.41
1:180807215-180814008	Unique_To_ND	1	PC_0007	1	0	0	0	8	8	Not_reported_in_circBase	NA	-1.20044	3UTR,Intronic	XPR1	109.43
1:182872173-183255923	Unique_To_AD	1	PC_0014	1	0	0	2	0	2	Not_reported_in_circBase	NA	0.157567	CDS,3UTR,5UTR,Intronic	LAMC1,LAMC2,NMNAT2,SHCBP1L	27.43
1:183217116-183221175	Unique_To_ND	1	PC_0001	1	0	0	0	4	4	Not_reported_in_circBase	NA	-0.80709	3UTR	NMNAT2	60.12
1:183220479-183220644	Unique_To_ND	1	PC_0004	1	0	0	0	2	2	Not_reported_in_circBase	NA	-0.488351	3UTR	NMNAT2	29.45
1:184261037-184261567	Unique_To_ND	1	PC_0007	1	2	0	0	0	2	Not_reported_in_circBase	NA	-0.488351		NA	27.35
1:184663177-184718726	Unique_To_AD	1	PC_0021	2	7	0	0	2	4.5	Not_reported_in_circBase	NA	0.149298	CDS,3UTR,Intronic	EDEM3	71.87
1:185299492-185303956	Unique_To_ND	1	PC_0009	1	0	0	0	7	7	Not_reported_in_circBase	NA	-1.07505	3UTR,Intronic	GS1-279B7.1	97.76
1:185619321-185619964	Unique_To_ND	1	PC_0007	1	5	0	0	0	5	Not_reported_in_circBase	NA	-0.952465		NA	68.39
1:186324541-186337114	Unique_To_ND	1	PC_0018	3	11	5	10	0	8.66	Not_reported_in_circBase	NA	-0.89075	CDS,Intronic	TPR	142.93
1:18703886-18704977	Unique_To_ND	1	PC_0009	1	0	0	2	0	2	Not_reported_in_circBase	NA	-0.488351	CDS,3UTR,Intronic	IGSF21	27.93
1:19404469-19433220	Unique_To_AD	1	PC_0015	1	0	0	3	0	3	Not_reported_in_circBase	NA	0.328362	CDS,Intronic	UBR4	41.52
1:19416676-19416885	Unique_To_AD	1	PC_0013	1	0	0	0	7	7	Not_reported_in_circBase	NA	0.845651	Intronic	UBR4	90.48
1:197122813-197510145	Unique_To_AD	1	PC_0015	1	0	0	2	0	2	Not_reported_in_circBase	NA	0.157567	CDS,3UTR,5UTR,Intronic	CRB1,DENND1B,ZBTB41	27.68
1:200715361-200715456	Unique_To_ND	1	PC_0003	1	0	0	0	4	4	Not_reported_in_circBase	NA	-0.80709	Intronic	CAMSAP2	57.5
1:200938513-201736927	Unique_To_ND	1	PC_0007	1	0	0	2	0	2	Not_reported_in_circBase	NA	-0.488351	CDS,3UTR,5UTR,Intronic	ASCL5,CACNA1S,CSRP1,IGFN1,IPO9-AS1,KIF21B,LAD1,MIR5191,NAV1,PHLDA3,PKP1,RPS10P7,TMEM9,TNNI1,TNNT2	27.35
1:201103899-201736927	Unique_To_AD	1	PC_0021	1	0	0	3	0	3	Not_reported_in_circBase	NA	0.0831332	CDS,3UTR,5UTR,Intronic	CSRP1,IGFN1,IPO9-AS1,LAD1,MIR5191,NAV1,PHLDA3,PKP1,RPS10P7,TMEM9,TNNI1,TNNT2	47.91
1:201337289-201342369	Unique_To_ND	1	PC_0003	1	0	0	0	3	3	Not_reported_in_circBase	NA	-0.6417	CDS,Intronic	TNNT2	43.13
1:201452657-201736927	CommonToADND	9	PC_0007,PC_0010,PC_0015,PC_0016,PC_0017,PC_0018,PC_0019,PC_0020,PC_0021	1,1,1,1,1,1,1,1,1	0	0	4.11111	0	4.11	Not_reported_in_circBase	NA	1.44644	CDS,3UTR,5UTR,Intronic	CSRP1,IPO9-AS1,MIR5191,NAV1,RPS10P7	66.83
1:201489031-201796102	CommonToADND	2	PC_0007,PC_0013	1,1	0	0	2	0	2	Not_reported_in_circBase	NA	-0.14734	CDS,3UTR,5UTR,Intronic	IPO9-AS1,MIR1231,MIR5191,NAV1,RPS10P7	26.6
1:201489031-202098634	CommonToADND	2	PC_0009,PC_0021	1,1	0	0	2.5	0	2.5	Not_reported_in_circBase	NA	-0.245298	CDS,3UTR,5UTR,Intronic	ELF3,GPR37L1,IPO9,IPO9-AS1,LMOD1,MIR1231,MIR5191,MIR6739,MIR6740,NAV1,RNPEP,RPS10P7,SHISA4,TIMM17A	37.92
1:201816406-201817722	Unique_To_AD	1	PC_0012	2	3	2	0	0	2.5	Jeck2013	hsa_circ_0003115	0.157567	CDS,Intronic	IPO9	31
1:201817520-202098634	Unique_To_AD	1	PC_0021	1	0	0	2	0	2	Not_reported_in_circBase	NA	0.00805846	CDS,3UTR,5UTR,Intronic	ELF3,GPR37L1,IPO9,LMOD1,MIR6739,MIR6740,RNPEP,SHISA4,TIMM17A	31.94
1:202400607-203136533	Unique_To_AD	1	PC_0021	1	0	0	2	0	2	Not_reported_in_circBase	NA	0.00805846	CDS,3UTR,5UTR,Intronic	ADIPOR1,ADORA1,CYB5R1,KDM5B,KLHL12,LOC100506747,LOC148709,MGAT4EP,MYOG,PCAT6,PPFIA4,PPP1R12B,RABIF,SYT2,TMEM183A,TMEM183B	31.94
1:202880181-203149005	Unique_To_AD	1	PC_0016	1	0	0	2	0	2	Not_reported_in_circBase	NA	0.0626932	CDS,3UTR,5UTR,Intronic	ADIPOR1,ADORA1,CHI3L1,CYB5R1,KLHL12,LOC100506747,MYBPH,MYOG,PPFIA4,TMEM183A,TMEM183B	27.2
1:202894335-202896216	Unique_To_ND	1	PC_0003	1	0	8	0	0	8	Not_reported_in_circBase	NA	-1.32613	Intronic	KLHL12	115.01
1:203090280-203090481	Unique_To_ND	1	PC_0007	1	0	0	0	6	6	Not_reported_in_circBase	NA	-1.04351		NA	82.07
1:203148058-203317405	Unique_To_AD	1	PC_0021	1	0	0	2	0	2	Not_reported_in_circBase	NA	0.00805846	CDS,3UTR,5UTR,Intronic	BTG2,CHI3L1,CHIT1,FMOD,LINC01136,LINC01353	31.94
1:203455833-203713209	Unique_To_AD	1	PC_0016	1	0	0	2	0	2	Not_reported_in_circBase	NA	0.0626932	CDS,3UTR,5UTR,Intronic	ATP2B4,LINC00260,OPTC,PRELP,SNORA77	27.2
1:204355440-204355873	Unique_To_AD	1	PC_0017	1	0	0	0	12	12	Not_reported_in_circBase	NA	0		NA	144.93
1:204518393-204991950	Unique_To_ND	1	PC_0009	1	0	0	3	0	3	Not_reported_in_circBase	NA	-0.6417	CDS,3UTR,5UTR,Intronic	LRRN2,MDM4,NFASC	41.9
1:204919684-204956668	Unique_To_AD	1	PC_0013	1	0	28	0	0	28	Not_reported_in_circBase	NA	0	CDS,3UTR,Intronic	NFASC	361.94
1:204951726-204952125	Unique_To_AD	1	PC_0013	1	0	0	0	28	28	Not_reported_in_circBase	NA	0	Intronic	NFASC	361.94
1:205585605-205593019	Unique_To_AD	1	PC_0013	2	4	0	0	3	3.5	Memczak2013	hsa_circ_0000175	0.499368	CDS,3UTR,5UTR,Intronic	ELK4	45.24
1:206764973-206775807	Unique_To_AD	1	PC_0013	1	0	0	2	0	2	Not_reported_in_circBase	NA	0.157567	CDS,3UTR,Intronic	EIF2D	25.85
1:208390511-208390691	Unique_To_ND	1	PC_0005	1	0	0	0	2	2	Not_reported_in_circBase	NA	-0.488351	CDS	PLXNA2	30.03
1:209729033-209729227	Unique_To_AD	1	PC_0017	1	0	0	0	4	4	Not_reported_in_circBase	NA	0.499368		NA	48.31
1:210104601-210104683	Unique_To_AD	1	PC_0021	1	0	0	0	16	16	Not_reported_in_circBase	NA	0		NA	255.54
1:210281985-210282320	Unique_To_AD	1	PC_0012	1	0	0	0	6	6	Not_reported_in_circBase	NA	0.743099	Intronic	SYT14	74.41
1:210340776-210340859	Unique_To_AD	1	PC_0017	1	0	0	0	3	3	Not_reported_in_circBase	NA	0.328362		NA	36.23
1:2103493-2420817	Unique_To_ND	1	PC_0008	1	0	0	3	0	3	Not_reported_in_circBase	NA	-0.6417	CDS,3UTR,5UTR,Intronic	FAAP20,LOC100129534,MORN1,PEX10,PLCH2,PRKCZ,RER1,SKI	38.34
1:21069170-21076375	Unique_To_ND	1	PC_0018	1	0	0	2	0	2	Not_reported_in_circBase	NA	-0.42706	CDS,3UTR,Intronic	HP1BP3	32.98
1:211192205-211264032	Unique_To_ND	3	PC_0005,PC_0006,PC_0007	3,4,4	15.6667	8	8	9.33333	10.25	Not_reported_in_circBase	NA	-2.14313	CDS,Intronic	KCNH1	143.17
1:211192205-211265600	Unique_To_AD	1	PC_0014	1	0	0	0	10	10	Not_reported_in_circBase	NA	0	CDS,Intronic	KCNH1	137.15
1:212033007-212033644	Unique_To_ND	1	PC_0007	1	8	0	0	0	8	Not_reported_in_circBase	NA	-1.20044		NA	109.43
1:21205774-21377487	Unique_To_AD	1	PC_0015	1	5	0	0	0	5	Not_reported_in_circBase	NA	0.707338	CDS,3UTR,5UTR,Intronic	EIF4G3,MIR1256	69.21
1:21216541-21216714	Unique_To_ND	1	PC_0008	1	6	0	0	0	6	Not_reported_in_circBase	NA	0	Intronic	EIF4G3	76.69
1:21220009-21268823	Unique_To_AD	1	PC_0011	3	0	9	3	9	7	Salzman2013	hsa_circ_0010467	0.792968	CDS,3UTR,Intronic	EIF4G3	97.95
1:212533979-213072705	Unique_To_AD	1	PC_0013	1	0	0	2	0	2	Not_reported_in_circBase	NA	0.157567	CDS,3UTR,5UTR,Intronic	ATF3,BATF3,FAM71A,FLVCR1,FLVCR1-AS1,LOC101929565,NENF,NSL1,PPP2R5A,SPATA45,TATDN3,TMEM206	25.85
1:21267983-21276604	Unique_To_AD	1	PC_0012	4	11	5	7	11	8.5	Not_reported_in_circBase	NA	0.92085	CDS,Intronic	EIF4G3	105.42
1:21267983-21307720	Unique_To_AD	1	PC_0021	4	18	7	14	11	12.5	Not_reported_in_circBase	NA	0.510664	CDS,Intronic	EIF4G3	199.64
1:212784181-213072705	Unique_To_AD	1	PC_0013	1	0	0	2	0	2	Not_reported_in_circBase	NA	0.157567	CDS,3UTR,5UTR,Intronic	ATF3,BATF3,FAM71A,FLVCR1,FLVCR1-AS1,NSL1,SPATA45,TATDN3	25.85
1:21295966-21329280	Unique_To_ND	1	PC_0007	2	4	0	0	2	3	Not_reported_in_circBase	NA	-0.6417	CDS,3UTR,5UTR,Intronic	EIF4G3,MIR1256	41.03
1:21295966-21329301	CommonToADND	3	PC_0004,PC_0012,PC_0021	1,1,3	7.5	2	2.5	0	4	Salzman2013	hsa_circ_0005604	0.172014	CDS,3UTR,5UTR,Intronic	EIF4G3,MIR1256	62.28
1:212989712-212989858	Unique_To_ND	1	PC_0007	1	4	0	0	0	4	Not_reported_in_circBase	NA	-0.80709	3UTR	TATDN3	54.71
1:21309903-21313709	Unique_To_ND	1	PC_0003	1	0	0	0	24	24	Not_reported_in_circBase	NA	0	Intronic	EIF4G3	345.05
1:213251037-213290752	Unique_To_AD	1	PC_0017	3	0	9	3	10	7.33	Salzman2013	hsa_circ_0004849	0	CDS,5UTR,Intronic	RPS6KC1	88.57
1:213290658-213405598	Unique_To_AD	1	PC_0015	2	2	2	0	0	2	Not_reported_in_circBase	NA	0.157567	CDS,5UTR,Intronic	RPS6KC1	27.68
1:213341200-213416001	Unique_To_AD	1	PC_0011	4	8	3	8	5	6	Not_reported_in_circBase	NA	0.703199	CDS,5UTR,Intronic	RPS6KC1	83.96
1:214470056-214470210	Unique_To_AD	1	PC_0014	1	0	0	0	34	34	Not_reported_in_circBase	NA	0	Intronic	SMYD2	466.32
1:219352488-219385094	Unique_To_AD	1	PC_0012	1	6	0	0	0	6	Not_reported_in_circBase	NA	0.743099	CDS,3UTR,5UTR,Intronic	LYPLAL1	74.41
1:219366471-219392054	Unique_To_AD	1	PC_0021	2	8	0	0	7	7.5	Not_reported_in_circBase	NA	0.356954	CDS,3UTR,Intronic	LYPLAL1	119.78
1:219535769-219536188	Unique_To_ND	1	PC_0001	2	19	0	0	7	13	Not_reported_in_circBase	NA	0		NA	195.41
1:219957052-219957206	Unique_To_AD	1	PC_0011	1	0	0	0	2	2	Not_reported_in_circBase	NA	0.157567		NA	27.98
1:22016466-22021714	Unique_To_AD	1	PC_0010	1	0	6	0	0	6	Salzman2013	hsa_circ_0010530	0.80698	CDS,Intronic	USP48	87.7
1:22055058-22055191	Unique_To_ND	1	PC_0007	1	0	0	0	4	4	Not_reported_in_circBase	NA	-0.80709	CDS,Intronic	USP48	54.71
1:221957144-221957411	Unique_To_AD	1	PC_0021	1	11	0	0	0	11	Not_reported_in_circBase	NA	0.475697		NA	175.68
1:222794500-222806591	Unique_To_AD	1	PC_0012	2	6	2	0	0	4	Not_reported_in_circBase	NA	0.499368	CDS,5UTR,Intronic	MIA3	49.61
1:223714971-224514166	Unique_To_ND	1	PC_0009	1	0	0	2	0	2	Not_reported_in_circBase	NA	-0.488351	CDS,3UTR,5UTR,Intronic	CAPN2,CAPN8,DEGS1,FBXO28,GTF2IP20,LOC100287497,LOC101927143,LOC101927164,MIR320B2,NVL,TP53BP2	27.93
1:225712946-225713204	Unique_To_ND	1	PC_0005	1	0	0	0	4	4	Not_reported_in_circBase	NA	-0.80709	Intronic	ENAH	60.07
1:225997796-226796915	Unique_To_ND	1	PC_0019	1	0	0	2	0	2	Not_reported_in_circBase	NA	-0.488351	CDS,3UTR,5UTR,Intronic	ACBD3,EPHX1,H3F3A,H3F3AP4,LEFTY1,LEFTY2,LIN9,MIR6741,MIXL1,PARP1,PYCR2,SDE2,STUM,TMEM63A	26.51
1:226252029-227175246	Unique_To_ND	1	PC_0006	1	0	0	2	0	2	Not_reported_in_circBase	NA	-0.488351	CDS,3UTR,5UTR,Intronic	ACBD3,COQ8A,H3F3A,H3F3AP4,ITPKB,ITPKB-IT1,LIN9,MIXL1,PARP1,PSEN2,STUM	28.86
1:226785103-227175246	Unique_To_ND	1	PC_0006	1	0	0	4	0	4	Not_reported_in_circBase	NA	-0.740134	CDS,3UTR,5UTR,Intronic	COQ8A,ITPKB,ITPKB-IT1,PSEN2,STUM	57.72
1:226819390-227260000	Unique_To_AD	1	PC_0017	1	0	0	2	0	2	Not_reported_in_circBase	NA	0.157567	CDS,3UTR,5UTR,Intronic	CDC42BPA,COQ8A,ITPKB,ITPKB-IT1,PSEN2	24.15
1:226819390-227288940	Unique_To_AD	1	PC_0016	1	0	0	2	0	2	Not_reported_in_circBase	NA	0.0626932	CDS,3UTR,5UTR,Intronic	CDC42BPA,COQ8A,ITPKB,ITPKB-IT1,PSEN2	27.2
1:226868619-226868975	Unique_To_ND	1	PC_0007	1	0	0	0	9	9	Not_reported_in_circBase	NA	0	Intronic	ITPKB	123.11
1:227075791-227175246	Unique_To_ND	1	PC_0006	1	0	0	3	0	3	Not_reported_in_circBase	NA	-0.63885	CDS,3UTR,5UTR,Intronic	COQ8A,PSEN2	43.29
1:227315744-227316110	Unique_To_ND	1	PC_0005	1	0	0	0	17	17	Not_reported_in_circBase	NA	0	Intronic	CDC42BPA	255.33
1:227411440-227411712	Unique_To_ND	1	PC_0009	1	5	0	0	0	5	Not_reported_in_circBase	NA	-0.908359	Intronic	CDC42BPA	69.83
1:228561197-228561326	Unique_To_ND	1	PC_0007	1	0	0	0	2	2	Not_reported_in_circBase	NA	-0.488351	Intronic	OBSCN	27.35
1:229685068-229685211	Unique_To_ND	1	PC_0018	1	0	0	0	12	12	Not_reported_in_circBase	NA	0	CDS,Intronic	ABCB10	197.9
1:230291879-230292116	Unique_To_AD	1	PC_0021	1	0	0	0	148	148	Not_reported_in_circBase	NA	0	Intronic	GALNT2	2363.77
1:230798886-230807386	Unique_To_AD	1	PC_0013	4	5	3	4	4	4	Salzman2013	hsa_circ_0016867	0.499368	CDS,Intronic	COG2	51.7
1:230798886-230810870	Unique_To_ND	1	PC_0007	1	0	2	0	0	2	Salzman2013	hsa_circ_0016868	-0.488351	CDS,Intronic	COG2	27.35
1:23107913-23111569	Unique_To_ND	1	PC_0005	1	0	2	0	0	2	Salzman2013	hsa_circ_0004085	-0.488351	CDS,Intronic	EPHB2	30.03
1:231499496-231502221	Unique_To_AD	2	PC_0013,PC_0014	1,1	0	0	2.5	0	2.5	Not_reported_in_circBase	NA	0.673557	CDS,3UTR	EGLN1	33.49
1:232649602-232669329	Unique_To_ND	1	PC_0003	1	4	0	0	0	4	Not_reported_in_circBase	NA	-0.80709	CDS,5UTR	SIPA1L2	57.5
1:233190013-233344435	Unique_To_ND	1	PC_0009	1	13	0	0	0	13	Not_reported_in_circBase	NA	0	CDS,Intronic	PCNX2	181.56
1:233262672-233262760	Unique_To_ND	1	PC_0003	1	0	0	0	2	2	Not_reported_in_circBase	NA	-0.488351	Intronic	PCNX2	28.75
1:233270758-233372726	Unique_To_ND	1	PC_0004	2	2	0	2	0	2	Salzman2013	hsa_circ_0016958	-0.488351	CDS,Intronic	PCNX2	29.45
1:233313547-233344435	Unique_To_ND	1	PC_0019	3	0	15	11	25	17	Salzman2013	hsa_circ_0001958	0	CDS,Intronic	PCNX2	225.41
1:23382531-23383977	Unique_To_AD	1	PC_0011	1	0	2	0	0	2	Not_reported_in_circBase	NA	0.157567	CDS,Intronic	KDM1A	27.98
1:234106207-234106385	Unique_To_ND	1	PC_0019	1	0	0	0	3	3	Not_reported_in_circBase	NA	0	Intronic	SLC35F3	39.77
1:234740014-235285687	Unique_To_AD	1	PC_0017	1	0	0	4	0	4	Not_reported_in_circBase	NA	0.499368	CDS,3UTR,5UTR,Intronic	IRF2BP2,LINC00184,LINC01132,LOC101927787,LOC101927851,TOMM20	48.31
1:235272657-235285687	Unique_To_ND	1	PC_0018	1	0	0	2	0	2	Not_reported_in_circBase	NA	-0.42706	CDS,3UTR,Intronic	TOMM20	32.98
1:235397727-235419065	Unique_To_AD	1	PC_0011	2	0	24	0	12	18	Not_reported_in_circBase	NA	0	CDS,3UTR,Intronic	ARID4B	251.89
1:236341713-236368550	Unique_To_ND	1	PC_0006	1	0	0	5	0	5	Not_reported_in_circBase	NA	-0.827334	CDS,Intronic	GPR137B	72.15
1:236965437-236965800	Unique_To_AD	1	PC_0017	1	0	0	0	5	5	Not_reported_in_circBase	NA	0	Intronic	MTR	60.39
1:237532833-237586548	Unique_To_AD	1	PC_0012	1	2	0	0	0	2	Not_reported_in_circBase	NA	0.157567	CDS,Intronic	RYR2	24.8
1:237923075-237954815	Unique_To_ND	1	PC_0009	1	0	5	0	0	5	Not_reported_in_circBase	NA	-0.908359	CDS,Intronic	RYR2	69.83
1:239810425-239810702	Unique_To_AD	1	PC_0017	2	44	0	0	28	36	Not_reported_in_circBase	NA	0	Intronic	CHRM3	434.8
1:240175921-240374535	Unique_To_ND	1	PC_0018	1	0	0	2	0	2	Not_reported_in_circBase	NA	-0.42706	CDS,5UTR,Intronic	FMN2,RPS7P5	32.98
1:240351506-240374535	Unique_To_AD	1	PC_0010	3	2	2	2	0	2	Not_reported_in_circBase	NA	0.157567	CDS,Intronic	FMN2	29.23
1:240351506-240421332	Unique_To_ND	1	PC_0003	2	4	3	0	0	3.5	Not_reported_in_circBase	NA	-0.80709	CDS,Intronic	FMN2	50.32
1:240351506-240458183	Unique_To_ND	1	PC_0018	2	2	2	0	0	2	Not_reported_in_circBase	NA	-0.42706	CDS,Intronic	FMN2	32.98
1:240370098-240421332	CommonToADND	4	PC_0003,PC_0013,PC_0017,PC_0019	3,3,2,1	8.33333	4	3	5	5.08	Not_reported_in_circBase	NA	0.409841	CDS,Intronic	FMN2	68.67
1:240370098-240458183	CommonToADND	2	PC_0013,PC_0018	1,4	94	21.5	79	64	64.62	Salzman2013	hsa_circ_0017184	0.157567	CDS,Intronic	FMN2	1064.9
1:240938816-240964808	Unique_To_ND	1	PC_0009	1	0	0	2	0	2	Not_reported_in_circBase	NA	-0.488351	CDS,3UTR,Intronic	RGS7	27.93
1:240938816-241799232	Unique_To_AD	1	PC_0021	1	0	0	3	0	3	Not_reported_in_circBase	NA	0.0831332	CDS,3UTR,5UTR,Intronic	CHML,FH,KMO,MIR3123,OPN3,RGS7	47.91
1:241008472-241008635	Unique_To_AD	1	PC_0012	1	0	0	0	2	2	Not_reported_in_circBase	NA	0.157567	Intronic	RGS7	24.8
1:241094016-241146429	Unique_To_ND	1	PC_0003	2	4	2	0	0	3	Not_reported_in_circBase	NA	-0.6417	CDS,Intronic	RGS7	43.13
1:243255342-243329418	CommonToADND	2	PC_0004,PC_0012	1,1	0	0	2.5	0	2.5	Not_reported_in_circBase	NA	0.0216938	CDS,3UTR,Intronic	CEP170,LINC01347	33.33
1:243264687-244006584	Unique_To_ND	1	PC_0018	1	0	0	3	0	3	Not_reported_in_circBase	NA	-0.517123	CDS,3UTR,5UTR,Intronic	AKT3,CEP170,LINC01347,MIR4677,SDCCAG8	49.47
1:243287729-243349724	Unique_To_ND	2	PC_0009,PC_0019	1,1	0	0	6.5	0	6.5	Not_reported_in_circBase	NA	-0.488351	CDS,3UTR,Intronic	CEP170	86.89
1:243287729-243801044	Unique_To_ND	1	PC_0019	1	0	0	3	0	3	Not_reported_in_circBase	NA	0	CDS,3UTR,5UTR,Intronic	AKT3,CEP170,MIR4677,SDCCAG8	39.77
1:243504340-243589860	Unique_To_ND	1	PC_0009	4	4	3	3	7	4.25	Not_reported_in_circBase	NA	-0.80709	CDS,5UTR,Intronic	MIR4677,SDCCAG8	59.35
1:243581269-243663393	Unique_To_AD	1	PC_0013	1	0	0	2	0	2	Not_reported_in_circBase	NA	0.157567	CDS,3UTR,Intronic	AKT3,SDCCAG8	25.85
1:243581269-244220778	Unique_To_ND	1	PC_0018	1	0	0	2	0	2	Not_reported_in_circBase	NA	-0.42706	CDS,3UTR,5UTR,Intronic	AKT3,LOC339529,SDCCAG8,ZBTB18	32.98
1:243598350-243630018	Unique_To_ND	1	PC_0007	1	0	0	0	17	17	Not_reported_in_circBase	NA	0	Intronic	SDCCAG8	232.54
1:243675625-244006584	Unique_To_AD	1	PC_0021	2	0	2	3	0	2.5	Not_reported_in_circBase	NA	0.00805846	CDS,5UTR,Intronic	AKT3	39.92
1:243708811-243736350	Unique_To_ND	2	PC_0004,PC_0009	3,1	0	3	16	9	9.33	Salzman2013	hsa_circ_0000199	-0.488351	CDS,Intronic	AKT3	137.2
1:243708811-243859018	CommonToADND	6	PC_0003,PC_0005,PC_0009,PC_0010,PC_0013,PC_0018	1,1,2,2,1,3	8.8	5	4	0	5.93	Not_reported_in_circBase	NA	-1.29242	CDS,Intronic	AKT3	94.85
1:243708811-244006584	CommonToADND	6	PC_0003,PC_0004,PC_0005,PC_0011,PC_0018,PC_0021	1,2,2,1,2,1	0	4.2	11.5	0	7.85	Salzman2013	hsa_circ_0017242	-1.75329	CDS,5UTR,Intronic	AKT3	121.89
1:243727021-244006584	CommonToADND	3	PC_0005,PC_0012,PC_0016	2,2,2	0	4	3.66667	0	3.83	Salzman2013	hsa_circ_0017244	-0.0568199	CDS,5UTR,Intronic	AKT3	51.99
1:243736227-244006584	Unique_To_ND	3	PC_0003,PC_0005,PC_0019	1,1,2	0	3.5	3.5	0	3.5	Salzman2013	hsa_circ_0017248	-1.76102	CDS,5UTR,Intronic	AKT3	47.84
1:243776972-243859018	CommonToADND	2	PC_0004,PC_0010	3,2	23.5	22.5	0	27	24.33	Salzman2013	hsa_circ_0017251	0.80698	CDS,Intronic	AKT3	358.17
1:243776972-244006584	CommonToADND	3	PC_0003,PC_0011,PC_0016	2,2,1	0	30.6667	23	0	26.83	Salzman2013	hsa_circ_0017252	0.988028	CDS,5UTR,Intronic	AKT3	377.08
1:244190537-244220778	Unique_To_AD	2	PC_0013,PC_0015	1,1	0	0	2.5	0	2.5	Not_reported_in_circBase	NA	0.663584	CDS,3UTR,5UTR,Intronic	LOC339529,ZBTB18	33.23
1:245165422-245185598	Unique_To_ND	1	PC_0003	2	4	0	0	2	3	Jeck2013	hsa_circ_0006983	-0.6417	CDS,5UTR,Intronic	EFCAB2	43.13
1:248064620-248064777	Unique_To_ND	1	PC_0004	1	5	0	0	0	5	Not_reported_in_circBase	NA	-0.994473		NA	73.63
1:248486931-249150145	Unique_To_AD	1	PC_0011	1	0	0	2	0	2	Not_reported_in_circBase	NA	0.157567	CDS,3UTR,5UTR,Intronic	LOC101928226,LYPD8,MIR3124,OR14C36,OR14I1,OR2G6,OR2M7,OR2T1,OR2T10,OR2T11,OR2T2,OR2T27,OR2T29,OR2T3,OR2T34,OR2T35,OR2T4,OR2T5,OR2T6,SH3BP5L,ZNF672,ZNF692	27.98
1:248622194-248796486	Unique_To_ND	1	PC_0001	1	49	0	0	0	49	Not_reported_in_circBase	NA	0	CDS	OR2G6,OR2T10,OR2T11,OR2T29,OR2T3,OR2T34,OR2T5	736.55
1:248866173-248866338	Unique_To_AD	1	PC_0015	1	0	0	0	7	7	Not_reported_in_circBase	NA	1.10849		NA	96.89
1:248866292-248866448	Unique_To_AD	1	PC_0011	1	0	0	0	29	29	Not_reported_in_circBase	NA	0		NA	405.83
1:27056141-27059283	CommonToADND	5	PC_0003,PC_0005,PC_0007,PC_0015,PC_0018	1,2,2,4,3	6	5	3	4.5	4.62	Salzman2013	hsa_circ_0008494	-0.961117	CDS,Intronic	ARID1A	68.32
1:27730733-28223632	CommonToADND	3	PC_0001,PC_0010,PC_0020	1,1,1	0	0	4	0	4	Not_reported_in_circBase	NA	1.16496	CDS,3UTR,5UTR,Intronic	AHDC1,FAM76A,FGR,IFI6,PPP1R8,RPA2,SCARNA1,STX12,THEMIS2,WASF2	99.82
1:28362054-28384605	Unique_To_AD	1	PC_0021	3	0	165	92	104	120.33	Salzman2013	hsa_circ_0007895	0	CDS,3UTR,5UTR,Intronic	EYA3	1921.89
1:29405195-29405543	Unique_To_AD	1	PC_0017	1	3	0	0	0	3	Not_reported_in_circBase	NA	0.328362	Intronic	EPB41	36.23
1:31404352-32374561	Unique_To_AD	1	PC_0012	1	0	0	2	0	2	Not_reported_in_circBase	NA	0.157567	CDS,3UTR,5UTR,Intronic	ADGRB2,COL16A1,FABP3,HCRTR1,LINC01225,LINC01226,MIR4254,NKAIN1,PEF1,PTP4A2,PUM1,SERINC2,SNORD103A,SNORD103B,SNORD103C,SNRNP40,SPOCD1,TINAGL1,ZCCHC17	24.8
1:31811803-31837780	CommonToADND	2	PC_0009,PC_0013	1,1	0	0	4	0	4	Not_reported_in_circBase	NA	0.146636	CDS,3UTR,Intronic	ZCCHC17	53.26
1:31811803-32663886	Unique_To_AD	1	PC_0013	1	0	0	2	0	2	Not_reported_in_circBase	NA	0.157567	CDS,3UTR,5UTR,Intronic	ADGRB2,COL16A1,FABP3,HCRTR1,KHDRBS1,KPNA6,LINC01225,LINC01226,MIR4254,MIR5585,PEF1,PTP4A2,SERINC2,SPOCD1,TINAGL1,TMEM39B,TXLNA,ZCCHC17	25.85
1:31831399-31831492	Unique_To_AD	1	PC_0020	1	0	0	0	5	5	Not_reported_in_circBase	NA	0	Intronic	ZCCHC17	160.81
1:32192717-32374561	CommonToADND	4	PC_0001,PC_0013,PC_0018,PC_0019	1,1,1,1	0	0	4.25	0	4.25	Not_reported_in_circBase	NA	-0.91613	CDS,3UTR,5UTR,Intronic	ADGRB2,MIR4254,PTP4A2,SPOCD1	59.97
1:32192717-33161645	Unique_To_AD	1	PC_0013	1	0	0	3	0	3	Not_reported_in_circBase	NA	0.328362	CDS,3UTR,5UTR,Intronic	ADGRB2,BSDC1,CCDC28B,DCDC2B,EIF3I,FAM167B,FAM229A,HDAC1,IQCC,KHDRBS1,KPNA6,LCK,MARCKSL1,MIR4254,MIR5585,MTMR9LP,PTP4A2,RBBP4,SPOCD1,SYNC,TMEM234,TMEM39B,TSSK3,TXLNA,ZBTB8A,ZBTB8B,ZBTB8OS	38.77
1:32372021-32374561	CommonToADND	3	PC_0005,PC_0006,PC_0013	1,1,1	0	0	2.66667	0	2.66	Not_reported_in_circBase	NA	-0.727041	CDS,3UTR	PTP4A2	38.26
1:32372021-33161645	CommonToADND	3	PC_0005,PC_0006,PC_0020	1,1,1	0	0	3.33333	0	3.33	Not_reported_in_circBase	NA	-0.871567	CDS,3UTR,5UTR,Intronic	BSDC1,CCDC28B,DCDC2B,EIF3I,FAM167B,FAM229A,HDAC1,IQCC,KHDRBS1,KPNA6,LCK,MARCKSL1,MIR5585,MTMR9LP,PTP4A2,RBBP4,SYNC,TMEM234,TMEM39B,TSSK3,TXLNA,ZBTB8A,ZBTB8B,ZBTB8OS	78.04
1:32372021-33338082	CommonToADND	4	PC_0005,PC_0006,PC_0013,PC_0020	1,1,1,1	0	0	3.25	0	3.25	Not_reported_in_circBase	NA	0.547605	CDS,3UTR,5UTR,Intronic	BSDC1,CCDC28B,DCDC2B,EIF3I,FAM167B,FAM229A,FNDC5,HDAC1,IQCC,KHDRBS1,KIAA1522,KPNA6,LCK,MARCKSL1,MIR5585,MTMR9LP,PTP4A2,RBBP4,S100PBP,SYNC,TMEM234,TMEM39B,TSSK3,TXLNA,YARS,ZBTB8A,ZBTB8B,ZBTB8OS	68.37
1:32377442-32381495	Unique_To_ND	1	PC_0005	1	0	7	0	0	7	Not_reported_in_circBase	NA	0	Intronic	PTP4A2	105.13
1:32381495-32385259	CommonToADND	4	PC_0005,PC_0011,PC_0018,PC_0021	2,2,2,1	5.66667	13	12.3333	0	10.33	Salzman2013	hsa_circ_0007364	-0.0170259	CDS,5UTR,Intronic	PTP4A2	165.82
1:32697260-33338082	Unique_To_AD	1	PC_0021	1	0	0	2	0	2	Not_reported_in_circBase	NA	0.00805846	CDS,3UTR,5UTR,Intronic	BSDC1,FAM167B,FAM229A,FNDC5,HDAC1,KIAA1522,LCK,MARCKSL1,MTMR9LP,RBBP4,S100PBP,SYNC,TSSK3,YARS,ZBTB8A,ZBTB8B,ZBTB8OS	31.94
1:33327868-33338082	Unique_To_AD	1	PC_0013	1	0	0	2	0	2	Not_reported_in_circBase	NA	0.157567	CDS,3UTR,5UTR,Intronic	FNDC5	25.85
1:34269227-34269379	Unique_To_ND	1	PC_0007	1	9	0	0	0	9	Not_reported_in_circBase	NA	0	Intronic	CSMD2	123.11
1:35225341-36032380	Unique_To_AD	1	PC_0012	1	0	0	2	0	2	Not_reported_in_circBase	NA	0.157567	CDS,3UTR,5UTR,Intronic	DLGAP3,GJA4,GJB3,GJB4,KIAA0319L,LOC653160,NCDN,SFPQ,SMIM12,TMEM35B,ZMYM1,ZMYM4,ZMYM6	24.8
1:35652803-35656387	Unique_To_ND	1	PC_0019	1	0	0	0	3	3	Not_reported_in_circBase	NA	0	CDS,3UTR,Intronic	SFPQ	39.77
1:35657822-35900682	Unique_To_AD	1	PC_0012	1	0	0	2	0	2	Not_reported_in_circBase	NA	0.157567	CDS,3UTR,5UTR,Intronic	KIAA0319L,SFPQ,ZMYM4	24.8
1:35824525-35827390	Unique_To_ND	1	PC_0005	1	0	6	0	0	6	Salzman2013	hsa_circ_0011536	0	CDS,Intronic	ZMYM4	90.11
1:35855548-36299775	Unique_To_ND	1	PC_0006	1	0	0	2	0	2	Not_reported_in_circBase	NA	-0.488351	CDS,3UTR,5UTR,Intronic	AGO4,C1orf216,CLSPN,KIAA0319L,NCDN,PSMB2,TFAP2E,ZMYM4	28.86
1:35899090-36228082	Unique_To_AD	1	PC_0013	1	0	0	3	0	3	Not_reported_in_circBase	NA	0.328362	CDS,3UTR,5UTR,Intronic	C1orf216,CLSPN,KIAA0319L,NCDN,PSMB2,TFAP2E	38.77
1:35936463-35944813	Unique_To_ND	1	PC_0005	2	5	2	0	0	3.5	Salzman2013	hsa_circ_0011571	-0.80709	CDS,Intronic	KIAA0319L	52.56
1:35940405-35944813	Unique_To_AD	1	PC_0015	3	0	16	2	20	12.66	Salzman2013	hsa_circ_0011572	0	CDS,Intronic	KIAA0319L	175.33
1:35941233-35941436	Unique_To_AD	1	PC_0017	1	0	0	0	10	10	Not_reported_in_circBase	NA	0	Intronic	KIAA0319L	120.78
1:35968234-35968726	Unique_To_AD	1	PC_0015	1	0	0	0	15	15	Not_reported_in_circBase	NA	0	Intronic	KIAA0319L	207.63
1:3599076-3599185	Unique_To_AD	1	PC_0014	1	0	0	0	2	2	Not_reported_in_circBase	NA	0.157567	Intronic	TP73	27.43
1:36027992-36372720	Unique_To_ND	1	PC_0007	1	0	0	2	0	2	Not_reported_in_circBase	NA	-0.488351	CDS,3UTR,5UTR,Intronic	AGO1,AGO4,C1orf216,CLSPN,NCDN,PSMB2,TFAP2E	27.35
1:3696783-3743308	CommonToADND	5	PC_0003,PC_0009,PC_0014,PC_0018,PC_0021	1,1,1,1,1	0	0	3	0	3	Not_reported_in_circBase	NA	-0.856227	CDS,3UTR,5UTR,Intronic	CEP104,LRRC47	44.34
1:37018496-37018741	Unique_To_ND	1	PC_0007	1	8	0	0	0	8	Not_reported_in_circBase	NA	-1.20044		NA	109.43
1:37068654-37068781	Unique_To_ND	1	PC_0005	1	0	0	0	2	2	Not_reported_in_circBase	NA	-0.488351		NA	30.03
1:3786168-3817195	Unique_To_ND	1	PC_0009	1	0	0	2	0	2	Not_reported_in_circBase	NA	-0.488351	CDS,3UTR,5UTR,Intronic	C1orf174,DFFB,LINC01134	27.93
1:3800070-3801993	Unique_To_ND	1	PC_0009	1	0	0	3	0	3	Not_reported_in_circBase	NA	-0.6417	CDS,3UTR,5UTR	DFFB	41.9
1:38224179-38224391	Unique_To_AD	1	PC_0012	1	0	0	0	2	2	Not_reported_in_circBase	NA	0.157567	Intronic	EPHA10	24.8
1:38326368-38355396	Unique_To_AD	1	PC_0010	1	0	0	2	0	2	Not_reported_in_circBase	NA	0.157567	CDS,3UTR,Intronic	INPP5B	29.23
1:38422651-38445205	Unique_To_ND	1	PC_0009	1	0	0	2	0	2	Not_reported_in_circBase	NA	-0.488351	CDS,3UTR,Intronic	SF3A3	27.93
1:39330095-39330413	Unique_To_AD	1	PC_0012	1	2	0	0	0	2	Not_reported_in_circBase	NA	0.157567	CDS,3UTR,Intronic	GJA9-MYCBP,MYCBP	24.8
1:39462724-39462940	Unique_To_AD	1	PC_0021	1	0	0	0	5	5	Not_reported_in_circBase	NA	0.208559	Intronic	AKIRIN1	79.85
1:39818678-40688382	Unique_To_AD	1	PC_0020	1	0	0	2	0	2	Not_reported_in_circBase	NA	0.157567	CDS,3UTR,5UTR,Intronic	BMP8A,BMP8B,CAP1,HEYL,HPCAL4,KIAA0754,LOC101929516,LOC101929536,MACF1,MFSD2A,MYCL,NT5C1A,OXCT2,OXCT2P1,PABPC4,PPIE,PPIEL,PPT1,RLF,SNORA55,TRIT1	64.32
1:39907623-40656525	Unique_To_ND	1	PC_0009	1	0	0	2	0	2	Not_reported_in_circBase	NA	-0.488351	CDS,3UTR,5UTR,Intronic	BMP8A,BMP8B,CAP1,HEYL,HPCAL4,LOC101929516,LOC101929536,MACF1,MFSD2A,MYCL,NT5C1A,OXCT2,OXCT2P1,PABPC4,PPIE,PPIEL,PPT1,RLF,SNORA55,TRIT1	27.93
1:40654726-40668286	Unique_To_ND	1	PC_0003	2	3	3	0	0	3	Jeck2013	hsa_circ_0006373	-0.6417	CDS,Intronic	RLF	43.13
1:40751596-40888998	Unique_To_AD	1	PC_0013	1	0	0	2	0	2	Not_reported_in_circBase	NA	0.157567	CDS,3UTR,5UTR,Intronic	COL9A2,SMAP2,ZMPSTE24	25.85
1:40778402-41579198	Unique_To_ND	1	PC_0008	1	0	0	5	0	5	Not_reported_in_circBase	NA	0	CDS,3UTR,5UTR,Intronic	CITED4,COL9A2,CTPS1,EXO5,KCNQ4,MIR30C1,MIR30E,NFYC,NFYC-AS1,RIMS3,SCMH1,SLFNL1,SLFNL1-AS1,SMAP2,ZFP69,ZFP69B,ZNF684	63.91
1:40878687-40888998	CommonToADND	4	PC_0001,PC_0009,PC_0012,PC_0013	1,1,1,1	0	0	5.75	0	5.75	Not_reported_in_circBase	NA	-0.0565356	CDS,3UTR,Intronic	SMAP2	78.26
1:40878687-41237275	Unique_To_AD	1	PC_0021	1	0	0	2	0	2	Not_reported_in_circBase	NA	0.00805846	CDS,3UTR,5UTR,Intronic	EXO5,MIR30C1,MIR30E,NFYC,NFYC-AS1,RIMS3,SMAP2,ZFP69,ZFP69B,ZNF684	31.94
1:40878687-41478235	Unique_To_ND	1	PC_0019	1	0	0	2	0	2	Not_reported_in_circBase	NA	-0.488351	CDS,3UTR,5UTR,Intronic	CITED4,CTPS1,EXO5,KCNQ4,MIR30C1,MIR30E,NFYC,NFYC-AS1,RIMS3,SMAP2,ZFP69,ZFP69B,ZNF684	26.51
1:41086351-42050989	Unique_To_AD	4	PC_0012,PC_0013,PC_0014,PC_0016	1,1,1,1	0	0	2.75	0	2.75	Not_reported_in_circBase	NA	1.20614	CDS,3UTR,5UTR,Intronic	CITED4,CTPS1,EDN2,FOXO6,HIVEP3,KCNQ4,LOC101929901,MIR30C1,MIR30E,NFYC,NFYC-AS1,RIMS3,SCMH1,SLFNL1,SLFNL1-AS1	36.08
1:41316011-41316418	Unique_To_ND	1	PC_0007	1	7	0	0	0	7	Not_reported_in_circBase	NA	-1.1243		NA	95.75
1:41483306-41579198	Unique_To_ND	1	PC_0008	1	0	0	2	0	2	Not_reported_in_circBase	NA	-0.488351	CDS,3UTR,5UTR,Intronic	SCMH1,SLFNL1,SLFNL1-AS1	25.56
1:41512078-41541123	Unique_To_AD	1	PC_0021	3	0	14	34	34	27.33	Salzman2013	hsa_circ_0011938	0	CDS,3UTR,Intronic	SCMH1	436.55
1:41536266-41541123	Unique_To_ND	2	PC_0003,PC_0005	1,2	3	3	0	2	2.66	Salzman2013	hsa_circ_0000061	-0.994473	CDS,3UTR,Intronic	SCMH1	39.4
1:42730785-42776781	CommonToADND	2	PC_0014,PC_0018	4,4	62	25.5	46.5	37.5	42.87	Salzman2013	hsa_circ_0004416	0	CDS,5UTR,Intronic	FOXJ3	651.56
1:42946131-42964587	Unique_To_ND	1	PC_0019	1	0	6	0	0	6	Not_reported_in_circBase	NA	0		NA	79.55
1:42948333-43002272	Unique_To_AD	1	PC_0010	1	20	0	0	0	20	Not_reported_in_circBase	NA	0	CDS,5UTR,Intronic	CCDC30	292.35
1:42948333-43011250	Unique_To_ND	1	PC_0004	2	18	9	0	0	13.5	Not_reported_in_circBase	NA	0	CDS,5UTR,Intronic	CCDC30	198.82
1:43889429-43889638	Unique_To_ND	1	PC_0007	1	0	0	0	2	2	Not_reported_in_circBase	NA	-0.488351	Intronic	SZT2	27.35
1:43915773-44086663	Unique_To_AD	1	PC_0012	1	0	0	2	0	2	Not_reported_in_circBase	NA	0.157567	CDS,3UTR,5UTR,Intronic	HYI,PTPRF,SZT2	24.8
1:44201457-44201591	Unique_To_AD	1	PC_0015	1	0	0	0	2	2	Not_reported_in_circBase	NA	0.157567	Intronic	ST3GAL3	27.68
1:44462154-44483012	Unique_To_ND	1	PC_0005	1	0	0	3	0	3	Not_reported_in_circBase	NA	-0.6417	CDS,3UTR,5UTR,Intronic	CCDC24,SLC6A9	45.05
1:45923235-45980667	Unique_To_AD	1	PC_0014	1	0	0	2	0	2	Not_reported_in_circBase	NA	0.157567	CDS,3UTR,5UTR,Intronic	CCDC163,MMACHC,PRDX1,TESK2	27.43
1:46659945-47403809	Unique_To_AD	1	PC_0015	1	0	0	3	0	3	Not_reported_in_circBase	NA	0.328362	CDS,3UTR,5UTR,Intronic	ATPAF1,CYP4A11,CYP4B1,CYP4Z2P,DMBX1,EFCAB14,EFCAB14-AS1,FAAH,FAAHP1,KNCN,LINC01398,LRRC41,LURAP1,MKNK1,MKNK1-AS1,MOB3C,NSUN4,POMGNT1,RAD54L,TEX38,UQCRH	41.52
1:47140830-47768018	Unique_To_ND	1	PC_0008	1	0	0	2	0	2	Not_reported_in_circBase	NA	-0.488351	CDS,3UTR,5UTR,Intronic	CYP4A11,CYP4A22,CYP4B1,CYP4X1,CYP4Z1,CYP4Z2P,EFCAB14,EFCAB14-AS1,LINC00853,PDZK1IP1,STIL,TAL1	25.56
1:47743119-47743310	Unique_To_ND	1	PC_0009	1	0	0	0	5	5	Not_reported_in_circBase	NA	-0.908359	Intronic	STIL	69.83
1:47745912-47748131	Unique_To_ND	1	PC_0005	2	2	0	2	0	2	Salzman2013	hsa_circ_0000069	-0.488351	CDS,Intronic	STIL	30.03
1:48998526-49000588	Unique_To_ND	1	PC_0009	1	0	0	2	0	2	Not_reported_in_circBase	NA	-0.488351	CDS,3UTR,Intronic	AGBL4	27.93
1:49711441-49711536	Unique_To_AD	1	PC_0012	3	0	6	5	8	6.33	Not_reported_in_circBase	NA	0.743099	CDS,3UTR	AGBL4	78.55
1:50162984-50163109	Unique_To_ND	1	PC_0005	3	0	3	2	7	4	Not_reported_in_circBase	NA	-0.80709	CDS,Intronic	AGBL4	60.07
1:50353028-50353646	Unique_To_AD	1	PC_0012	1	0	0	0	2	2	Not_reported_in_circBase	NA	0.157567	Intronic	AGBL4	24.8
1:52959282-52975384	Unique_To_ND	1	PC_0018	4	23	8	16	11	14.5	Jeck2013	hsa_circ_0003632	0	CDS,Intronic	ZCCHC11	239.13
1:53077808-53077921	Unique_To_AD	1	PC_0017	1	0	0	0	2	2	Not_reported_in_circBase	NA	0.157567		NA	24.15
1:5345894-5346003	Unique_To_AD	1	PC_0015	1	0	0	0	9	9	Not_reported_in_circBase	NA	0		NA	124.57
1:53971905-54262817	Unique_To_AD	1	PC_0013	1	0	0	3	0	3	Not_reported_in_circBase	NA	0.328362	CDS,3UTR,5UTR,Intronic	GLIS1,NDC1	38.77
1:54059780-54065951	Unique_To_ND	1	PC_0009	2	4	3	0	0	3.5	Jeck2013	hsa_circ_0002079	-0.80709	CDS,5UTR,Intronic	GLIS1	48.88
1:55062931-55096559	Unique_To_AD	1	PC_0010	1	0	0	3	0	3	Not_reported_in_circBase	NA	0.328362	CDS,3UTR,5UTR,Intronic	ACOT11,FAM151A	43.85
1:55062931-55134610	Unique_To_ND	1	PC_0008	1	3	0	0	0	3	Not_reported_in_circBase	NA	-0.6417	CDS,3UTR,5UTR,Intronic	ACOT11,FAM151A,MROH7,MROH7-TTC4	38.34
1:55548673-55548875	Unique_To_ND	1	PC_0004	1	2	0	0	0	2	Not_reported_in_circBase	NA	-0.488351	Intronic	USP24	29.45
1:55589119-55614243	Unique_To_ND	1	PC_0009	3	2	2	0	3	2.33	Not_reported_in_circBase	NA	-0.488351	CDS,Intronic	USP24	32.58
1:5624130-6161253	Unique_To_AD	1	PC_0013	1	0	0	2	0	2	Not_reported_in_circBase	NA	0.157567	CDS,3UTR,5UTR,Intronic	KCNAB2,MIR4417,MIR4689,NPHP4	25.85
1:569378-569591	Unique_To_AD	1	PC_0021	1	2	0	0	0	2	Not_reported_in_circBase	NA	0.00805846		NA	31.94
1:57528556-57538087	Unique_To_ND	1	PC_0018	3	9	5	7	0	7	Not_reported_in_circBase	NA	-0.786226	CDS,Intronic	DAB1	115.44
1:58115263-59004982	Unique_To_AD	1	PC_0014	1	0	0	3	0	3	Not_reported_in_circBase	NA	0.328362	CDS,3UTR,5UTR,Intronic	DAB1,DAB1-AS1,OMA1	41.14
1:58901013-58901325	Unique_To_ND	1	PC_0007	1	0	0	0	6	6	Not_reported_in_circBase	NA	-1.04351		NA	82.07
1:58971731-59004982	CommonToADND	2	PC_0007,PC_0012	3,3	0	7	13	14	11.33	Salzman2013	hsa_circ_0002316	0.92085	CDS,5UTR,Intronic	OMA1	149.71
1:59805629-59978111	Unique_To_ND	1	PC_0006	2	8	8	0	0	8	Not_reported_in_circBase	NA	-1.04745	CDS,5UTR,Intronic	FGGY	115.45
1:60287529-60336782	Unique_To_ND	1	PC_0005	3	0	11	4	13	9.33	Not_reported_in_circBase	NA	0	CDS,Intronic	HOOK1	140.18
1:60366636-60381772	Unique_To_AD	1	PC_0021	1	2	0	0	0	2	Not_reported_in_circBase	NA	0.00805846	CDS,3UTR,Intronic	CYP2J2	31.94
1:62130898-62131300	Unique_To_ND	1	PC_0007	1	8	0	0	0	8	Not_reported_in_circBase	NA	-1.20044		NA	109.43
1:6324331-6393628	Unique_To_AD	1	PC_0016	1	0	0	2	0	2	Salzman2013	hsa_circ_0009501	0.0626932	CDS,3UTR,Intronic	ACOT7	27.2
1:63269389-63307218	Unique_To_AD	1	PC_0013	4	10	5	7	8	7.5	Salzman2013	hsa_circ_0012824	0.930239	CDS,5UTR,Intronic	ATG4C	96.94
1:64035278-64035565	Unique_To_AD	1	PC_0013	1	0	0	0	58	58	Not_reported_in_circBase	NA	0	Intronic	EFCAB7	749.74
1:65016276-65120486	Unique_To_AD	1	PC_0021	1	0	0	2	0	2	Not_reported_in_circBase	NA	0.00805846	CDS,5UTR,Intronic	CACHD1,MIR4794	31.94
1:65631009-65631399	Unique_To_AD	1	PC_0021	1	0	0	0	36	36	Not_reported_in_circBase	NA	0	Intronic	AK4	574.97
1:65830317-65860715	Unique_To_ND	1	PC_0003	1	0	0	0	2	2	Not_reported_in_circBase	NA	-0.488351	CDS,5UTR,Intronic	DNAJC6	28.75
1:66713142-66731770	Unique_To_ND	1	PC_0007	2	4	0	0	3	3.5	Salzman2013	hsa_circ_0002572	-0.80709	CDS,Intronic	PDE4B	47.87
1:67356836-67371058	CommonToADND	3	PC_0018,PC_0019,PC_0021	4,3,3	8	136.333	235.667	86	116.5	Salzman2013	hsa_circ_0006677	-0.204843	CDS,Intronic	WDR78	1561.72
1:67423741-67428843	Unique_To_ND	1	PC_0001	1	5	0	0	0	5	Not_reported_in_circBase	NA	-0.994473	CDS,5UTR,Intronic	MIER1	75.15
1:70225873-70303966	Unique_To_ND	1	PC_0003	3	7	2	0	7	5.33	Not_reported_in_circBase	NA	-0.994473	CDS,5UTR,Intronic	LRRC7	76.67
1:70501152-70501414	Unique_To_ND	1	PC_0004	1	0	0	0	3	3	Not_reported_in_circBase	NA	-0.6417	Intronic	LRRC7	44.18
1:70518708-70573509	Unique_To_ND	1	PC_0006	4	71	27	49	32	44.75	Not_reported_in_circBase	NA	0	CDS,Intronic	LRRC7	645.81
1:70710483-70715730	Unique_To_AD	1	PC_0012	1	6	0	0	0	6	Not_reported_in_circBase	NA	0.743099	CDS,Intronic	SRSF11	74.41
1:72023797-72038514	Unique_To_ND	1	PC_0001	1	12	0	0	0	12	Not_reported_in_circBase	NA	0	Intronic	NEGR1	180.38
1:72983147-73023669	Unique_To_ND	1	PC_0003	1	2	0	0	0	2	Not_reported_in_circBase	NA	-0.488351		NA	28.75
1:73138861-73139098	Unique_To_AD	1	PC_0015	1	0	0	0	2	2	Not_reported_in_circBase	NA	0.157567		NA	27.68
1:7351813-7352135	Unique_To_ND	1	PC_0019	1	0	0	0	2	2	Not_reported_in_circBase	NA	-0.488351	Intronic	CAMTA1	26.51
1:76269415-76347055	Unique_To_ND	1	PC_0004	2	4	2	0	0	3	Not_reported_in_circBase	NA	-0.6417	CDS,Intronic	MSH4	44.18
1:77093136-77334427	Unique_To_AD	1	PC_0012	1	0	0	4	0	4	Not_reported_in_circBase	NA	0.499368	CDS,3UTR,5UTR,Intronic	ST6GALNAC3,ST6GALNAC5	49.61
1:77340503-77340913	Unique_To_ND	1	PC_0009	1	7	0	0	0	7	Not_reported_in_circBase	NA	-1.07505	Intronic	ST6GALNAC5	97.76
1:77743766-77743944	Unique_To_AD	1	PC_0017	1	0	0	0	49	49	Not_reported_in_circBase	NA	0		NA	591.82
1:77763243-78482995	Unique_To_ND	1	PC_0001	1	0	0	2	0	2	Not_reported_in_circBase	NA	-0.488351	CDS,3UTR,5UTR,Intronic	AK5,DNAJB4,FUBP1,MIGA1,NEXN,NEXN-AS1,USP33,ZZZ3	30.06
1:78097534-78107340	Unique_To_ND	1	PC_0001	2	3	2	0	0	2.5	Not_reported_in_circBase	NA	-0.488351	CDS,5UTR,Intronic	ZZZ3	37.57
1:78267015-78280916	Unique_To_AD	1	PC_0011	4	11	5	7	7	7.5	Salzman2013	hsa_circ_0002570	0.876276	CDS,Intronic	MIGA1	104.95
1:78267015-78309092	Unique_To_AD	1	PC_0013	2	3	0	2	0	2.5	Salzman2013	hsa_circ_0013005	0.157567	CDS,Intronic	MIGA1	32.31
1:788952-901099	Unique_To_ND	1	PC_0009	1	0	0	3	0	3	Not_reported_in_circBase	NA	-0.6417	CDS,3UTR,5UTR,Intronic	FAM41C,KLHL17,LINC01128,LOC100130417,NOC2L,SAMD11	41.9
1:82302689-82421744	Unique_To_AD	1	PC_0010	1	14	0	0	0	14	Not_reported_in_circBase	NA	0	CDS,Intronic	ADGRL2	204.65
1:8412463-8931635	Unique_To_AD	1	PC_0013	1	0	0	2	0	2	Not_reported_in_circBase	NA	0.157567	CDS,3UTR,5UTR,Intronic	ENO1,LOC102724552,MIR6728,RERE,SNORD128	25.85
1:84383286-84408362	Unique_To_AD	1	PC_0014	2	9	2	0	0	5.5	Not_reported_in_circBase	NA	0.86007	CDS,Intronic	TTLL7	75.43
1:84631546-84633189	Unique_To_ND	1	PC_0003	1	0	0	0	2	2	Not_reported_in_circBase	NA	-0.488351	Intronic	PRKACB	28.75
1:85121514-85136991	Unique_To_ND	1	PC_0003	2	3	0	2	0	2.5	Not_reported_in_circBase	NA	-0.488351	CDS,5UTR,Intronic	SSX2IP	35.94
1:8555122-8674745	Unique_To_ND	1	PC_0007	3	13	5	9	0	9	Salzman2013	hsa_circ_0009117	0	CDS,Intronic	RERE	123.11
1:85784167-86146587	CommonToADND	2	PC_0018,PC_0021	1,1	0	0	3	0	3	Not_reported_in_circBase	NA	-0.0956662	CDS,3UTR,5UTR,Intronic	CYR61,DDAH1,ZNHIT6	48.43
1:8601272-8617582	Unique_To_AD	1	PC_0017	2	3	2	0	0	2.5	Salzman2013	hsa_circ_0002158	0.157567	CDS,Intronic	RERE	30.19
1:8601272-8674745	Unique_To_ND	1	PC_0007	3	2	2	0	2	2	Salzman2013	hsa_circ_0008501	-0.488351	CDS,Intronic	RERE	27.35
1:86118621-86118859	Unique_To_AD	1	PC_0012	1	0	0	0	5	5	Not_reported_in_circBase	NA	0.642124	3UTR	ZNHIT6	62.01
1:861301-901099	Unique_To_ND	1	PC_0009	1	0	0	2	0	2	Not_reported_in_circBase	NA	-0.488351	CDS,3UTR,5UTR,Intronic	KLHL17,NOC2L,SAMD11	27.93
1:8616533-8684439	Unique_To_ND	1	PC_0004	1	0	2	0	0	2	Salzman2013	hsa_circ_0009591	-0.488351	CDS,Intronic	RERE	29.45
1:8616533-8716500	Unique_To_AD	1	PC_0014	4	8	7	6	3	6	Salzman2013	hsa_circ_0009592	0.86007	CDS,5UTR,Intronic	RERE	82.29
1:86964254-87575681	Unique_To_AD	1	PC_0014	1	0	0	2	0	2	Not_reported_in_circBase	NA	0.157567	CDS,3UTR,5UTR,Intronic	CLCA1,CLCA3P,CLCA4,HS2ST1,LOC105378828,SELENOF,SH3GLB1	27.43
1:87181406-87208918	CommonToADND	2	PC_0006,PC_0011	1,2	3	0	0	2	2.5	Not_reported_in_circBase	NA	-0.14734	CDS,5UTR,Intronic	SH3GLB1	35.2
1:87189995-87213867	Unique_To_ND	1	PC_0019	1	0	0	2	0	2	Not_reported_in_circBase	NA	-0.488351	CDS,3UTR,Intronic	SH3GLB1	26.51
1:87189995-87602352	Unique_To_AD	1	PC_0021	1	0	0	2	0	2	Not_reported_in_circBase	NA	0.00805846	CDS,3UTR,5UTR,Intronic	HS2ST1,LINC01140,SELENOF,SH3GLB1	31.94
1:89251786-89848435	Unique_To_AD	1	PC_0021	1	0	0	3	0	3	Not_reported_in_circBase	NA	0.0831332	CDS,3UTR,5UTR,Intronic	GBP1,GBP2,GBP3,GBP4,GBP5,GBP6,GBP7,GTF2B,KYAT3,LOC729930,PKN2,RBMXL1	47.91
1:90712756-90713002	CommonToADND	2	PC_0009,PC_0014	1,1	0	0	0	54	54	Not_reported_in_circBase	NA	-0.6417		NA	741.01
1:90973949-90974332	Unique_To_AD	1	PC_0017	1	0	0	0	5	5	Not_reported_in_circBase	NA	0		NA	60.39
1:93142714-93170301	Unique_To_AD	1	PC_0021	2	11	0	0	2	6.5	Not_reported_in_circBase	NA	0.2623	CDS,Intronic	EVI5	103.81
1:93198066-93202184	Unique_To_ND	1	PC_0005	1	0	0	0	3	3	Jeck2013	hsa_circ_0007950	-0.6417	CDS,Intronic	EVI5	45.05
1:93772321-93772855	Unique_To_AD	1	PC_0015	1	7	0	0	0	7	Not_reported_in_circBase	NA	1.10849		NA	96.89
1:93883366-93903211	Unique_To_ND	1	PC_0018	1	52	0	0	0	52	Not_reported_in_circBase	NA	0		NA	857.58
1:95609446-95616975	Unique_To_AD	1	PC_0021	1	0	13	0	0	13	Salzman2013	hsa_circ_0000095	0.545359	CDS,5UTR,Intronic	TMEM56,TMEM56-RWDD3	207.62
1:95609446-95639445	Unique_To_ND	1	PC_0005	3	8	5	0	7	6.66	Salzman2013	hsa_circ_0005720	0	CDS,3UTR,5UTR,Intronic	LOC101928118,TMEM56,TMEM56-RWDD3	100.13
1:97470123-97470505	Unique_To_AD	1	PC_0016	1	0	0	0	96	96	Not_reported_in_circBase	NA	0		NA	1306.04
1:97915614-98187227	Unique_To_AD	1	PC_0012	2	0	6	2	0	4	Not_reported_in_circBase	NA	0.499368	CDS,3UTR,Intronic	DPYD	49.61
1:98434842-98435074	Unique_To_AD	1	PC_0021	1	0	0	0	2	2	Not_reported_in_circBase	NA	0.00805846		NA	31.94
1:99753520-99767453	Unique_To_ND	1	PC_0007	4	5	2	3	4	3.5	Not_reported_in_circBase	NA	-0.80709	CDS,Intronic	PLPPR4	47.87
10:101992054-102247855	Unique_To_ND	1	PC_0005	1	0	0	2	0	2	Not_reported_in_circBase	NA	-0.488351	CDS,3UTR,5UTR,Intronic	BLOC1S2,CWF19L1,OLMALINC,PKD2L1,SCD,SEC31B,SNORA12,WNT8B	30.03
10:102246402-102247855	Unique_To_AD	1	PC_0013	1	0	0	6	0	6	Not_reported_in_circBase	NA	0.751519	CDS,3UTR,Intronic	SEC31B	77.55
10:102261258-102261410	Unique_To_ND	1	PC_0004	1	0	2	0	0	2	Not_reported_in_circBase	NA	-0.488351	Intronic	SEC31B	29.45
10:102261266-102261418	Unique_To_ND	1	PC_0004	1	0	0	0	3	3	Not_reported_in_circBase	NA	-0.6417	Intronic	SEC31B	44.18
10:102283496-102886855	CommonToADND	2	PC_0009,PC_0011	1,1	0	0	3	0	3	Not_reported_in_circBase	NA	-0.141894	CDS,3UTR,5UTR,Intronic	C10orf2,HIF1AN,KAZALD1,LZTS2,MIR608,MRPL43,NDUFB8,PAX2,PDZD7,SEMA4G,SFXN3,SLF2,TLX1NB	41.94
10:102675755-102685776	Unique_To_ND	1	PC_0009	2	4	2	0	0	3	Not_reported_in_circBase	NA	-0.6417	CDS,Intronic	SLF2	41.9
10:102683731-102685776	Unique_To_AD	1	PC_0012	3	8	4	7	0	6.33	Salzman2013	hsa_circ_0006654	0.743099	CDS,Intronic	SLF2	78.55
10:103281395-104182893	Unique_To_ND	1	PC_0019	1	0	0	2	0	2	Not_reported_in_circBase	NA	-0.488351	CDS,3UTR,5UTR,Intronic	BTRC,C10orf76,DPCD,ELOVL3,FBXL15,FBXW4,FGF8,GBF1,HPS6,KCNIP2,KCNIP2-AS1,LDB1,MGEA5,MIR3158-1,MIR3158-2,NFKB2,NOLC1,NPM3,PITX3,POLL,PPRC1,PSD	26.51
10:103298049-103923627	Unique_To_AD	1	PC_0015	1	0	0	3	0	3	Not_reported_in_circBase	NA	0.328362	CDS,3UTR,5UTR,Intronic	BTRC,C10orf76,DPCD,FBXW4,FGF8,HPS6,KCNIP2,KCNIP2-AS1,LDB1,MGEA5,MIR3158-1,MIR3158-2,NOLC1,NPM3,POLL,PPRC1	41.52
10:103298049-104142656	Unique_To_AD	1	PC_0013	1	0	0	3	0	3	Not_reported_in_circBase	NA	0.328362	CDS,3UTR,5UTR,Intronic	BTRC,C10orf76,DPCD,ELOVL3,FBXW4,FGF8,GBF1,HPS6,KCNIP2,KCNIP2-AS1,LDB1,MGEA5,MIR3158-1,MIR3158-2,NOLC1,NPM3,PITX3,POLL,PPRC1	38.77
10:103298049-104216050	Unique_To_AD	1	PC_0013	1	0	0	2	0	2	Not_reported_in_circBase	NA	0.157567	CDS,3UTR,5UTR,Intronic	BTRC,C10orf76,C10orf95,CUEDC2,DPCD,ELOVL3,FBXL15,FBXW4,FGF8,GBF1,HPS6,KCNIP2,KCNIP2-AS1,LDB1,MGEA5,MIR146B,MIR3158-1,MIR3158-2,NFKB2,NOLC1,NPM3,PITX3,POLL,PPRC1,PSD,RPARP-AS1	25.85
10:103536367-103536682	Unique_To_ND	1	PC_0007	1	0	0	0	2	2	Not_reported_in_circBase	NA	-0.488351	Intronic	FGF8	27.35
10:103734968-103773781	Unique_To_ND	1	PC_0001	4	7	2	5	5	4.75	Not_reported_in_circBase	NA	-0.994473	CDS,Intronic	C10orf76	71.4
10:103867272-103867484	Unique_To_ND	1	PC_0004	2	7	0	0	3	5	Not_reported_in_circBase	NA	-0.994473	3UTR	LDB1	73.63
10:103908573-104216050	Unique_To_AD	1	PC_0013	1	0	0	5	0	5	Not_reported_in_circBase	NA	0.649752	CDS,3UTR,5UTR,Intronic	C10orf95,CUEDC2,ELOVL3,FBXL15,GBF1,MIR146B,NFKB2,NOLC1,PITX3,PPRC1,PSD,RPARP-AS1	64.63
10:103908573-104393214	Unique_To_AD	1	PC_0013	1	0	0	2	0	2	Not_reported_in_circBase	NA	0.157567	CDS,3UTR,5UTR,Intronic	ACTR1A,C10orf95,CUEDC2,ELOVL3,FBXL15,GBF1,MFSD13A,MIR146B,NFKB2,NOLC1,PITX3,PPRC1,PSD,RPARP-AS1,SUFU	25.85
10:104180546-104180648	Unique_To_ND	1	PC_0009	1	0	2	0	0	2	Not_reported_in_circBase	NA	-0.488351	5UTR	FBXL15	27.93
10:104238985-104934739	CommonToADND	2	PC_0009,PC_0010	1,1	0	0	6	0	6	Not_reported_in_circBase	NA	-0.488351	CDS,3UTR,5UTR,Intronic	ACTR1A,ARL3,AS3MT,BORCS7,BORCS7-ASMT,CNNM2,CYP17A1,NT5C2,SFXN2,SUFU,TRIM8,WBP1L	87.05
10:104433483-105107054	Unique_To_ND	1	PC_0003	1	0	0	2	0	2	Not_reported_in_circBase	NA	-0.488351	CDS,3UTR,5UTR,Intronic	ARL3,AS3MT,BORCS7,BORCS7-ASMT,CNNM2,CYP17A1,INA,NT5C2,PCGF6,RPEL1,SFXN2,WBP1L	28.75
10:105049338-105049524	Unique_To_ND	1	PC_0005	1	0	0	0	4	4	Not_reported_in_circBase	NA	-0.80709	3UTR	INA	60.07
10:105201969-106059176	Unique_To_AD	1	PC_0013	1	0	0	2	0	2	Not_reported_in_circBase	NA	0.157567	CDS,3UTR,5UTR,Intronic	CALHM1,CALHM2,CALHM3,CFAP43,COL17A1,GSTO1,GSTO2,MIR4482,MIR609,MIR936,NEURL1,NEURL1-AS1,OBFC1,PDCD11,SFR1,SH3PXD2A,SH3PXD2A-AS1,SLK	25.85
10:106574107-106574563	Unique_To_ND	1	PC_0007	1	3	0	0	0	3	Not_reported_in_circBase	NA	-0.6417	Intronic	SORCS3	41.03
10:108166904-108167219	Unique_To_AD	1	PC_0012	1	5	0	0	0	5	Not_reported_in_circBase	NA	0.642124		NA	62.01
10:110930439-111882050	Unique_To_AD	1	PC_0021	1	0	0	2	0	2	Not_reported_in_circBase	NA	0.00805846	CDS,3UTR,5UTR,Intronic	ADD3,ADD3-AS1,XPNPEP1	31.94
10:111624523-112055139	CommonToADND	3	PC_0003,PC_0009,PC_0013	1,1,1	0	0	3.66667	0	3.66	Not_reported_in_circBase	NA	-0.667789	CDS,3UTR,5UTR,Intronic	ADD3,ADD3-AS1,MXI1,SMNDC1,XPNPEP1	50.58
10:111987144-111987245	Unique_To_AD	1	PC_0016	1	0	6	0	0	6	Not_reported_in_circBase	NA	0.364835	Intronic	MXI1	81.62
10:11203600-11203854	Unique_To_AD	1	PC_0015	1	0	0	0	2	2	Not_reported_in_circBase	NA	0.157567	Intronic	CELF2	27.68
10:11207448-11797607	Unique_To_ND	1	PC_0006	1	0	0	2	0	2	Not_reported_in_circBase	NA	-0.488351	CDS,3UTR,5UTR,Intronic	CELF2,CELF2-AS1,ECHDC3,USP6NL	28.86
10:11211857-11211993	Unique_To_ND	1	PC_0009	1	0	0	0	3	3	Not_reported_in_circBase	NA	-0.6417	Intronic	CELF2	41.9
10:11212520-11212704	Unique_To_ND	1	PC_0009	1	0	0	0	13	13	Not_reported_in_circBase	NA	0	Intronic	CELF2	181.56
10:112349362-112359570	Unique_To_AD	1	PC_0021	1	0	2	0	0	2	Not_reported_in_circBase	NA	0.00805846	CDS,Intronic	SMC3	31.94
10:112356155-112358048	Unique_To_AD	1	PC_0013	4	5	2	4	5	4	Memczak2013	hsa_circ_0000260	0.499368	CDS,Intronic	SMC3	51.7
10:1139391-1142186	Unique_To_AD	1	PC_0012	1	4	0	0	0	4	Salzman2013	hsa_circ_0017461	0.499368	CDS,Intronic	WDR37	49.61
10:1140840-1141094	Unique_To_AD	1	PC_0016	1	0	0	0	53	53	Not_reported_in_circBase	NA	0	Intronic	WDR37	721.04
10:114900942-114912199	Unique_To_ND	1	PC_0005	2	3	2	0	0	2.5	Salzman2013	hsa_circ_0020052	-0.488351	CDS,Intronic	TCF7L2	37.54
10:114985441-114985563	Unique_To_AD	1	PC_0013	1	0	0	0	2	2	Not_reported_in_circBase	NA	0.157567		NA	25.85
10:115917363-115922690	Unique_To_AD	1	PC_0014	1	0	0	0	17	17	Not_reported_in_circBase	NA	0	CDS,3UTR,Intronic	CCDC186	233.16
10:116873771-116931050	Unique_To_ND	1	PC_0018	1	3	0	0	0	3	Not_reported_in_circBase	NA	-0.517123	CDS,5UTR,Intronic	ATRNL1	49.47
10:116873771-116975638	Unique_To_ND	1	PC_0004	1	5	0	0	0	5	Not_reported_in_circBase	NA	-0.994473	CDS,3UTR,5UTR,Intronic	ATRNL1	73.63
10:116879948-116889297	CommonToADND	2	PC_0009,PC_0010	3,1	7.5	4	0	2	4.5	Salzman2013	hsa_circ_0020093	0.474174	CDS,5UTR,Intronic	ATRNL1	63.82
10:116879948-116925405	Unique_To_AD	1	PC_0015	3	7	3	0	2	4	Salzman2013	hsa_circ_0020094	0.499368	CDS,5UTR,Intronic	ATRNL1	55.36
10:116879948-116931050	CommonToADND	2	PC_0005,PC_0012	3,3	4	2	2.5	0	2.83	Not_reported_in_circBase	NA	-0.143984	CDS,5UTR,Intronic	ATRNL1	39.06
10:116879948-116975638	Unique_To_ND	1	PC_0006	3	4	2	0	4	3.33	Not_reported_in_circBase	NA	-0.63885	CDS,3UTR,5UTR,Intronic	ATRNL1	48.1
10:116879948-117027921	Unique_To_ND	2	PC_0003,PC_0009	1,2	2.5	2	0	0	2.25	Not_reported_in_circBase	NA	-0.80709	CDS,3UTR,5UTR,Intronic	ATRNL1	31.63
10:116879948-117061553	Unique_To_ND	1	PC_0003	3	6	4	5	0	5	Not_reported_in_circBase	NA	-0.994473	CDS,3UTR,5UTR,Intronic	ATRNL1	71.88
10:116879948-117075246	CommonToADND	3	PC_0003,PC_0009,PC_0011	1,2,1	0	2	4.5	0	3.25	Not_reported_in_circBase	NA	-0.876862	CDS,3UTR,5UTR,Intronic	ATRNL1	45.81
10:116879948-117154262	Unique_To_ND	1	PC_0005	1	0	4	0	0	4	Not_reported_in_circBase	NA	-0.80709	CDS,3UTR,5UTR,Intronic	ATRNL1	60.07
10:116879948-117185812	Unique_To_ND	1	PC_0003	1	0	6	0	0	6	Not_reported_in_circBase	NA	-1.1483	CDS,3UTR,5UTR,Intronic	ATRNL1	86.26
10:116879948-117228839	Unique_To_ND	1	PC_0004	1	0	7	0	0	7	Not_reported_in_circBase	NA	-1.28036	CDS,3UTR,5UTR,Intronic	ATRNL1	103.09
10:116879948-117309046	Unique_To_AD	1	PC_0012	1	0	0	3	0	3	Not_reported_in_circBase	NA	0.328362	CDS,3UTR,5UTR,Intronic	ATRNL1	37.2
10:116879948-117486865	Unique_To_AD	1	PC_0012	2	0	3	3	0	3	Not_reported_in_circBase	NA	0.328362	CDS,3UTR,5UTR,Intronic	ATRNL1	37.2
10:116879948-117607502	Unique_To_ND	1	PC_0018	2	0	5	5	0	5	Not_reported_in_circBase	NA	-0.664424	CDS,3UTR,5UTR,Intronic	ATRNL1	82.46
10:116925317-117154262	Unique_To_ND	1	PC_0005	2	0	3	5	0	4	Not_reported_in_circBase	NA	-0.80709	CDS,3UTR,5UTR,Intronic	ATRNL1	60.07
10:116975454-117061553	Unique_To_ND	1	PC_0004	1	0	0	6	0	6	Not_reported_in_circBase	NA	-1.18386	CDS,Intronic	ATRNL1	88.36
10:117185759-117228839	Unique_To_ND	1	PC_0004	3	2	0	2	2	2	Not_reported_in_circBase	NA	-0.488351	CDS,Intronic	ATRNL1	29.45
10:117221450-117228839	Unique_To_ND	1	PC_0009	2	3	2	0	0	2.5	Not_reported_in_circBase	NA	-0.488351	CDS,Intronic	ATRNL1	34.91
10:117221450-117278834	Unique_To_ND	1	PC_0018	2	6	0	5	0	5.5	Salzman2013	hsa_circ_0020097	-0.728458	CDS,Intronic	ATRNL1	90.7
10:117221450-117309046	Unique_To_ND	1	PC_0006	4	16	3	14	8	10.25	Not_reported_in_circBase	NA	0	CDS,Intronic	ATRNL1	147.92
10:117331924-117332141	Unique_To_ND	1	PC_0007	1	0	0	0	2	2	Not_reported_in_circBase	NA	-0.488351	Intronic	ATRNL1	27.35
10:117632697-117632929	Unique_To_AD	1	PC_0015	1	2	0	0	0	2	Not_reported_in_circBase	NA	0.157567	Intronic	ATRNL1	27.68
10:118430702-119303887	CommonToADND	3	PC_0013,PC_0014,PC_0018	1,1,1	0	0	3	0	3	Not_reported_in_circBase	NA	0.487543	CDS,3UTR,5UTR,Intronic	EMX2,EMX2OS,ENO4,HSPA12A,KCNK18,MIR3663,MIR3663HG,PDZD8,SHTN1,SLC18A2,VAX1	42.87
10:119046803-119046968	Unique_To_ND	1	PC_0009	1	0	0	0	2	2	Not_reported_in_circBase	NA	-0.488351	Intronic	PDZD8	27.93
10:119077888-119078382	Unique_To_ND	1	PC_0009	1	0	2	0	0	2	Not_reported_in_circBase	NA	-0.488351	Intronic	PDZD8	27.93
10:119742279-119742464	Unique_To_AD	1	PC_0014	1	0	0	0	9	9	Not_reported_in_circBase	NA	0		NA	123.43
10:12021055-12077440	Unique_To_ND	1	PC_0003	2	11	4	0	0	7.5	Not_reported_in_circBase	NA	-1.32613	CDS,5UTR,Intronic	UPF2	107.82
10:12039670-12056183	Unique_To_ND	1	PC_0003	4	5	4	4	5	4.5	Salzman2013	hsa_circ_0000213	-0.80709	CDS,Intronic	UPF2	64.69
10:120445494-120489922	Unique_To_AD	1	PC_0021	1	0	0	0	22	22	Not_reported_in_circBase	NA	0	CDS,3UTR,Intronic	CACUL1	351.37
10:120488806-120501804	Unique_To_AD	1	PC_0020	2	39	0	0	30	34.5	Not_reported_in_circBase	NA	0	CDS,Intronic	CACUL1	1109.61
10:120501232-120501382	Unique_To_ND	1	PC_0018	1	3	0	0	0	3	Not_reported_in_circBase	NA	-0.517123	Intronic	CACUL1	49.47
10:120810032-120816314	Unique_To_ND	1	PC_0009	1	4	0	0	0	4	Not_reported_in_circBase	NA	-0.80709	CDS,Intronic	EIF3A	55.86
10:121657938-121678023	Unique_To_ND	1	PC_0004	2	5	2	0	0	3.5	Not_reported_in_circBase	NA	-0.80709	CDS,5UTR,Intronic	SEC23IP	51.54
10:122568952-122573469	Unique_To_AD	1	PC_0014	1	0	0	0	42	42	Not_reported_in_circBase	NA	0	Intronic	WDR11-AS1	576.04
10:123549683-123629553	Unique_To_ND	1	PC_0006	1	0	8	0	0	8	Salzman2013	hsa_circ_0020240	-1.04745	CDS,3UTR,Intronic	ATE1	115.45
10:124013505-124014057	Unique_To_AD	1	PC_0013	1	0	0	3	0	3	Not_reported_in_circBase	NA	0.328362	CDS,3UTR	TACC2	38.77
10:124797262-125456913	Unique_To_ND	1	PC_0009	1	0	0	2	0	2	Not_reported_in_circBase	NA	-0.488351	CDS,3UTR,5UTR,Intronic	ACADSB,BUB3,GPR26,HMX2,HMX3	27.93
10:126307862-126370948	CommonToADND	2	PC_0005,PC_0013	1,1	0	0	6	0	6	Not_reported_in_circBase	NA	0.419609	CDS,3UTR,Intronic	FAM53B	80.69
10:12657647-12657793	Unique_To_AD	1	PC_0015	1	0	0	0	10	10	Not_reported_in_circBase	NA	0	Intronic	CAMK1D	138.42
10:12657750-12658112	Unique_To_AD	1	PC_0017	1	0	0	0	58	58	Not_reported_in_circBase	NA	0	Intronic	CAMK1D	700.52
10:126628942-126631876	Unique_To_ND	1	PC_0005	2	6	0	0	5	5.5	Jeck2013	hsa_circ_0006545	0	CDS,5UTR	ZRANB1	82.6
10:127009893-127010116	Unique_To_AD	1	PC_0017	1	9	0	0	0	9	Not_reported_in_circBase	NA	0		NA	108.7
10:127412379-127542264	Unique_To_AD	1	PC_0014	1	0	0	2	0	2	Not_reported_in_circBase	NA	0.157567	CDS,3UTR,5UTR,Intronic	BCCIP,DHX32,EDRF1,EDRF1-AS1,MIR4484,MMP21,UROS	27.43
10:128169058-128169545	Unique_To_AD	1	PC_0014	1	0	0	0	2	2	Not_reported_in_circBase	NA	0.157567	Intronic	C10orf90	27.43
10:128768965-128798571	Unique_To_AD	1	PC_0021	4	29	10	21	20	20	Salzman2013	hsa_circ_0002669	0	CDS,Intronic	DOCK1	319.42
10:129100482-129100670	Unique_To_ND	1	PC_0009	2	5	0	0	7	6	Not_reported_in_circBase	NA	-0.997024	Intronic	DOCK1	83.8
10:129188435-129196076	Unique_To_AD	1	PC_0013	1	22	0	0	0	22	Not_reported_in_circBase	NA	0	Intronic	DOCK1	284.38
10:13150289-13150961	Unique_To_AD	1	PC_0011	1	0	31	0	0	31	Not_reported_in_circBase	NA	0	Intronic	OPTN	433.82
10:132182135-132182390	Unique_To_ND	1	PC_0009	1	0	0	0	2	2	Not_reported_in_circBase	NA	-0.488351		NA	27.93
10:132182774-132182932	Unique_To_ND	1	PC_0008	1	0	0	0	4	4	Not_reported_in_circBase	NA	-0.80709		NA	51.13
10:13370350-13736039	Unique_To_AD	1	PC_0015	1	0	0	3	0	3	Not_reported_in_circBase	NA	0.328362	CDS,3UTR,5UTR,Intronic	BEND7,FRMD4A,PRPF18,SEPHS1	41.52
10:133753534-133770053	Unique_To_AD	1	PC_0016	1	0	0	2	0	2	Not_reported_in_circBase	NA	0.0626932	CDS,3UTR,5UTR,Intronic	PPP2R2D	27.2
10:133753534-133998313	Unique_To_ND	1	PC_0018	1	0	0	2	0	2	Not_reported_in_circBase	NA	-0.42706	CDS,3UTR,5UTR,Intronic	BNIP3,JAKMIP3,PPP2R2D	32.98
10:133923148-133923291	Unique_To_AD	1	PC_0015	1	0	0	0	15	15	Not_reported_in_circBase	NA	0	Intronic	JAKMIP3	207.63
10:133961455-133998313	Unique_To_ND	1	PC_0018	1	0	0	2	0	2	Not_reported_in_circBase	NA	-0.42706	CDS,3UTR,Intronic	JAKMIP3	32.98
10:133961455-134596984	Unique_To_AD	1	PC_0015	1	0	0	2	0	2	Not_reported_in_circBase	NA	0.157567	CDS,3UTR,5UTR,Intronic	C10orf91,DPYSL4,INPP5A,JAKMIP3,LRRC27,PWWP2B,STK32C	27.68
10:133978173-133998313	Unique_To_ND	1	PC_0018	1	0	0	2	0	2	Not_reported_in_circBase	NA	-0.42706	CDS,3UTR,Intronic	JAKMIP3	32.98
10:133978173-134596984	Unique_To_AD	1	PC_0015	1	0	0	3	0	3	Not_reported_in_circBase	NA	0.328362	CDS,3UTR,5UTR,Intronic	C10orf91,DPYSL4,INPP5A,JAKMIP3,LRRC27,PWWP2B,STK32C	41.52
10:134169293-135039916	Unique_To_AD	1	PC_0013	1	0	0	2	0	2	Not_reported_in_circBase	NA	0.157567	CDS,3UTR,5UTR,Intronic	ADGRA1,ADGRA1-AS1,C10orf91,CFAP46,INPP5A,KNDC1,LINC01166,LINC01167,LINC01168,LRRC27,NKX6-2,PWWP2B	25.85
10:135015004-135039916	Unique_To_ND	1	PC_0008	1	0	0	2	0	2	Not_reported_in_circBase	NA	-0.488351	CDS,3UTR,Intronic	KNDC1	25.56
10:135138927-135372455	Unique_To_AD	1	PC_0013	1	0	0	2	0	2	Not_reported_in_circBase	NA	0.157567	CDS,3UTR,5UTR,Intronic	CALY,CYP2E1,ECHS1,FUOM,MIR3944,MTG1,PAOX,PRAP1,SCART1,SPRN,SYCE1	25.85
10:135152147-135152327	Unique_To_AD	1	PC_0021	1	0	0	0	35	35	Not_reported_in_circBase	NA	0		NA	558.99
10:135175986-135372455	CommonToADND	2	PC_0012,PC_0019	1,1	0	0	3	0	3	Not_reported_in_circBase	NA	-0.143984	CDS,3UTR,5UTR,Intronic	CYP2E1,ECHS1,MIR3944,MTG1,PAOX,SCART1,SPRN,SYCE1	38.49
10:135234169-135372455	CommonToADND	2	PC_0003,PC_0016	1,1	0	0	3	0	3	Not_reported_in_circBase	NA	-0.615406	CDS,3UTR,5UTR,Intronic	CYP2E1,MTG1,SCART1,SPRN,SYCE1	42.35
10:135368347-135372455	Unique_To_AD	1	PC_0012	1	0	0	4	0	4	Not_reported_in_circBase	NA	0.499368	CDS,3UTR,Intronic	SYCE1	49.61
10:14272254-14275092	Unique_To_ND	1	PC_0006	1	3	0	0	0	3	Not_reported_in_circBase	NA	-0.63885	Intronic	FRMD4A	43.29
10:15898858-15898963	Unique_To_AD	1	PC_0015	1	0	0	0	2	2	Not_reported_in_circBase	NA	0.157567	Intronic	FAM188A	27.68
10:16526335-17279592	Unique_To_AD	2	PC_0020,PC_0021	1,1	0	0	2	0	2	Not_reported_in_circBase	NA	0.300692	CDS,3UTR,5UTR,Intronic	C1QL3,CUBN,PTER,RSU1,TRDMT1,VIM,VIM-AS1	48.13
10:1752928-1753195	Unique_To_ND	1	PC_0007	1	0	0	0	10	10	Not_reported_in_circBase	NA	0	Intronic	ADARB2	136.79
10:17915795-18825125	Unique_To_AD	1	PC_0011	1	0	0	4	0	4	Not_reported_in_circBase	NA	0.499368	CDS,3UTR,5UTR,Intronic	CACNB2,MIR511,MRC1,SLC39A12,SLC39A12-AS1,TMEM236	55.97
10:18162712-18825125	Unique_To_AD	1	PC_0011	1	0	0	2	0	2	Not_reported_in_circBase	NA	0.157567	CDS,3UTR,5UTR,Intronic	CACNB2,MRC1,SLC39A12,SLC39A12-AS1	27.98
10:2033991-2034214	Unique_To_AD	1	PC_0014	1	0	0	0	2	2	Not_reported_in_circBase	NA	0.157567		NA	27.43
10:20472865-20473202	Unique_To_AD	1	PC_0012	1	0	0	0	3	3	Not_reported_in_circBase	NA	0.328362	Intronic	PLXDC2	37.2
10:21234266-21250708	Unique_To_ND	1	PC_0001	1	0	0	0	13	13	Not_reported_in_circBase	NA	0	CDS,Intronic	NEBL	195.41
10:21940601-22032559	Unique_To_ND	1	PC_0007	1	0	0	3	0	3	Not_reported_in_circBase	NA	-0.6417	CDS,3UTR,5UTR,Intronic	MLLT10	41.03
10:24534284-24535263	Unique_To_ND	1	PC_0006	1	0	0	0	32	32	Not_reported_in_circBase	NA	0	Intronic	KIAA1217	461.81
10:24810710-24817048	Unique_To_ND	1	PC_0005	2	2	2	0	0	2	Not_reported_in_circBase	NA	-0.488351	CDS,Intronic	KIAA1217	30.03
10:24832481-24832714	Unique_To_AD	1	PC_0014	1	0	0	0	12	12	Not_reported_in_circBase	NA	0	CDS,Intronic	KIAA1217	164.58
10:24869671-24875700	Unique_To_AD	1	PC_0021	1	0	0	0	23	23	Not_reported_in_circBase	NA	0	CDS,3UTR,Intronic	ARHGAP21	367.34
10:26190729-26190907	Unique_To_ND	1	PC_0007	1	0	0	0	6	6	Not_reported_in_circBase	NA	-1.04351		NA	82.07
10:26882862-27831166	Unique_To_ND	1	PC_0018	1	0	0	2	0	2	Not_reported_in_circBase	NA	-0.42706	CDS,3UTR,5UTR,Intronic	ABI1,ACBD5,ANKRD26,ARMC4P1,LINC00202-1,LINC00202-2,LINC00264,LRRC37A6P,MASTL,PDSS1,PTCHD3,RAB18,YME1L1	32.98
10:27322153-27350171	Unique_To_ND	1	PC_0005	3	4	3	4	0	3.66	Not_reported_in_circBase	NA	-0.80709	CDS,Intronic	ANKRD26	55.07
10:27406504-27410377	Unique_To_ND	1	PC_0018	3	0	34	2	24	20	Salzman2013	hsa_circ_0006534	0	CDS,Intronic	YME1L1	329.84
10:28312379-28312813	Unique_To_ND	1	PC_0007	1	0	0	0	7	7	Not_reported_in_circBase	NA	-1.1243		NA	95.75
10:32197099-32199491	CommonToADND	2	PC_0010,PC_0019	4,2	32.5	11.5	31	13	22	Salzman2013	hsa_circ_0000231	-0.994473	CDS,5UTR,Intronic	ARHGAP12	319.89
10:32740519-32877117	Unique_To_ND	1	PC_0007	1	4	0	0	0	4	Not_reported_in_circBase	NA	-0.80709	CDS,3UTR,5UTR,Intronic	CCDC7	54.71
10:34398487-34739376	Unique_To_ND	1	PC_0005	1	0	0	2	0	2	Not_reported_in_circBase	NA	-0.488351	CDS,3UTR,Intronic	PARD3	30.03
10:35235949-35236174	Unique_To_ND	1	PC_0007	1	0	0	0	14	14	Not_reported_in_circBase	NA	0		NA	191.5
10:35430419-35430516	Unique_To_ND	1	PC_0005	1	0	0	0	3	3	Not_reported_in_circBase	NA	-0.6417	Intronic	CREM	45.05
10:35805450-35819171	Unique_To_AD	1	PC_0013	4	18	6	16	10	12.5	Salzman2013	hsa_circ_0000235	0	CDS,Intronic	CCNY	161.58
10:3721183-3721520	Unique_To_AD	1	PC_0013	1	0	0	0	16	16	Not_reported_in_circBase	NA	0	Intronic	LOC105376360	206.82
10:38734344-38736649	Unique_To_AD	3	PC_0010,PC_0013,PC_0014	1,1,1	0	0	5.66667	0	5.66	Not_reported_in_circBase	NA	1.51347	5UTR,Intronic	LINC00999	78.51
10:45785319-45785701	Unique_To_ND	1	PC_0007	1	0	0	0	31	31	Not_reported_in_circBase	NA	0		NA	424.05
10:4999503-5051413	Unique_To_ND	1	PC_0009	1	5	0	0	0	5	Not_reported_in_circBase	NA	-0.908359	CDS,3UTR,5UTR,Intronic	AKR1C1,AKR1C2	69.83
10:5029967-5683924	Unique_To_AD	1	PC_0011	1	0	0	2	0	2	Not_reported_in_circBase	NA	0.157567	CDS,3UTR,5UTR,Intronic	AKR1C2,AKR1C3,AKR1C4,AKR1C8P,ASB13,CALML3,CALML3-AS1,CALML5,LOC105376382,NET1,TUBAL3,UCN3	27.98
10:50701162-50732823	Unique_To_AD	1	PC_0021	4	16	3	10	8	9.25	Not_reported_in_circBase	NA	0.399179	CDS,3UTR,5UTR,Intronic	ERCC6,PGBD3	147.73
10:50942686-51361910	Unique_To_AD	1	PC_0012	1	0	0	2	0	2	Not_reported_in_circBase	NA	0.157567	CDS,3UTR,5UTR,Intronic	OGDHL,PARG,PARGP1	24.8
10:5741487-5756170	Unique_To_ND	1	PC_0006	2	4	0	0	4	4	Memczak2013	hsa_circ_0000209	-0.740134	5UTR,Intronic	FAM208B	57.72
10:5998341-6005804	Unique_To_ND	1	PC_0005	1	0	2	0	0	2	Not_reported_in_circBase	NA	-0.488351	CDS,3UTR,Intronic	IL15RA	30.03
10:61592282-61836206	Unique_To_ND	1	PC_0007	1	0	0	2	0	2	Not_reported_in_circBase	NA	-0.488351	CDS,3UTR,5UTR,Intronic	ANK3,CCDC6,LINC01553	27.35
10:61822399-61822912	Unique_To_ND	1	PC_0005	1	0	0	0	7	7	Not_reported_in_circBase	NA	0	CDS,Intronic	ANK3	105.13
10:61844359-61848116	Unique_To_AD	1	PC_0020	3	0	8	5	9	7.33	Not_reported_in_circBase	NA	0	CDS,Intronic	ANK3	235.86
10:61897111-61898721	Unique_To_ND	1	PC_0009	1	0	3	0	0	3	Not_reported_in_circBase	NA	-0.6417	Intronic	ANK3	41.9
10:61956383-61958097	Unique_To_ND	1	PC_0009	1	0	36	0	0	36	Not_reported_in_circBase	NA	0	Intronic	ANK3	502.8
10:61958097-62021715	CommonToADND	3	PC_0007,PC_0012,PC_0015	1,1,1	0	0	3.66667	0	3.66	Not_reported_in_circBase	NA	0.794976	CDS,Intronic	ANK3	48.72
10:62332222-62701612	Unique_To_ND	1	PC_0006	1	0	0	7	0	7	Not_reported_in_circBase	NA	-0.980978	CDS,3UTR,5UTR,Intronic	ANK3,CDK1,RHOBTB1	101.02
10:66573543-66573982	Unique_To_AD	1	PC_0015	1	0	0	0	11	11	Not_reported_in_circBase	NA	0		NA	152.26
10:70098399-70098446	Unique_To_AD	1	PC_0017	1	0	4	0	0	4	Not_reported_in_circBase	NA	0.499368	CDS,5UTR,Intronic	HNRNPH3	48.31
10:70243176-70253327	Unique_To_ND	1	PC_0009	2	5	0	0	2	3.5	Jeck2013	hsa_circ_0002920	-0.80709	CDS,3UTR,Intronic	SLC25A16	48.88
10:70411602-70427013	Unique_To_ND	1	PC_0005	2	0	2	2	0	2	Jeck2013	hsa_circ_0007687	-0.488351	CDS,Intronic	TET1	30.03
10:70441155-71161637	CommonToADND	3	PC_0015,PC_0019,PC_0020	1,1,1	0	0	2	0	2	Not_reported_in_circBase	NA	0.205597	CDS,3UTR,5UTR,Intronic	CCAR1,DDX21,DDX50,HK1,HKDC1,KIF1BP,LOC101928994,MIR1254-1,SNORD98,SRGN,STOX1,SUPV3L1,TET1,VPS26A	39.5
10:70497601-70502326	Unique_To_ND	1	PC_0018	2	9	6	0	0	7.5	Salzman2013	hsa_circ_0006272	-0.839985	CDS,5UTR,Intronic	CCAR1	123.69
10:70531113-70532856	Unique_To_AD	1	PC_0015	1	0	0	0	2	2	Not_reported_in_circBase	NA	0.157567	CDS,5UTR,Intronic	CCAR1	27.68
10:70532744-71161637	Unique_To_AD	1	PC_0021	1	0	0	2	0	2	Not_reported_in_circBase	NA	0.00805846	CDS,3UTR,5UTR,Intronic	CCAR1,DDX21,DDX50,HK1,HKDC1,KIF1BP,LOC101928994,SRGN,STOX1,SUPV3L1,VPS26A	31.94
10:70665981-70670138	Unique_To_AD	1	PC_0021	1	0	4	0	0	4	Not_reported_in_circBase	NA	0.149298	CDS,Intronic	DDX50	63.88
10:70673814-70726959	CommonToADND	2	PC_0003,PC_0010	1,1	12.5	0	0	0	12.5	Not_reported_in_circBase	NA	-0.6417	CDS,3UTR,5UTR,Intronic	DDX21,DDX50	182.36
10:70719561-71161637	Unique_To_AD	1	PC_0020	1	0	0	2	0	2	Not_reported_in_circBase	NA	0.157567	CDS,3UTR,5UTR,Intronic	DDX21,HK1,HKDC1,KIF1BP,LOC101928994,SRGN,SUPV3L1,VPS26A	64.32
10:71915815-71915962	Unique_To_ND	1	PC_0007	1	0	0	0	32	32	Not_reported_in_circBase	NA	0	Intronic	SAR1A	437.73
10:71915819-71915966	Unique_To_ND	2	PC_0007,PC_0009	1,1	0	0	0	21	21	Not_reported_in_circBase	NA	-1.28091	Intronic	SAR1A	288.7
10:72643266-73579657	Unique_To_AD	1	PC_0012	1	0	0	2	0	2	Not_reported_in_circBase	NA	0.157567	CDS,3UTR,5UTR,Intronic	C10orf105,C10orf54,CDH23,LOC102723377,LOC105378349,MIR7152,PCBD1,PSAP,SLC29A3,UNC5B,UNC5B-AS1	24.8
10:7285519-7327916	Unique_To_ND	1	PC_0006	3	0	14	11	20	15	Salzman2013	hsa_circ_0017636	0	CDS,Intronic	SFMBT2	216.47
10:73542504-73542751	Unique_To_ND	1	PC_0004	1	0	0	0	5	5	Not_reported_in_circBase	NA	-0.994473	Intronic	CDH23	73.63
10:73576054-73579657	CommonToADND	15	PC_0003,PC_0004,PC_0005,PC_0007,PC_0009,PC_0010,PC_0011,PC_0012,PC_0013,PC_0014,PC_0015,PC_0016,PC_0018,PC_0020,PC_0021	1,1,1,1,1,1,1,1,1,1,1,1,1,1,1	0	0	7.13333	0	7.13	Not_reported_in_circBase	NA	0.28328	CDS,3UTR,Intronic	PSAP	105.01
10:73578787-73588834	Unique_To_AD	1	PC_0010	1	0	0	2	0	2	Not_reported_in_circBase	NA	0.157567	CDS,Intronic	PSAP	29.23
10:73956568-73973089	Unique_To_AD	1	PC_0011	2	6	4	0	0	5	Salzman2013	hsa_circ_0008145	0.60604	CDS,3UTR,5UTR,Intronic	ASCC1	69.97
10:74597099-74597365	Unique_To_AD	1	PC_0021	1	0	0	0	2	2	Not_reported_in_circBase	NA	0.00805846	Intronic	MCU	31.94
10:75302775-75562534	Unique_To_ND	1	PC_0001	1	0	0	4	0	4	Not_reported_in_circBase	NA	-0.80709	CDS,3UTR,5UTR,Intronic	AGAP5,BMS1P4,CHCHD1,FUT11,GLUD1P3,MYOZ1,NDST2,SEC24C,SYNPO2L,USP54,ZSWIM8,ZSWIM8-AS1	60.12
10:75560053-75857090	Unique_To_AD	1	PC_0021	1	0	0	2	0	2	Not_reported_in_circBase	NA	0.00805846	CDS,3UTR,5UTR,Intronic	C10orf55,CAMK2G,NDST2,PLAU,VCL,ZSWIM8,ZSWIM8-AS1	31.94
10:75572258-75587879	CommonToADND	3	PC_0007,PC_0009,PC_0021	1,1,1	0	0	2	0	2	Not_reported_in_circBase	NA	-0.657326	CDS,3UTR,Intronic	CAMK2G	29.07
10:76547386-76547492	Unique_To_AD	1	PC_0013	1	0	0	0	15	15	Not_reported_in_circBase	NA	0		NA	193.89
10:76598440-76603236	Unique_To_AD	2	PC_0011,PC_0013	4,4	22	8.5	13	13	14.12	Salzman2013	hsa_circ_0005164	1.01944	CDS,5UTR,Intronic	KAT6B	188.19
10:76602357-76603236	Unique_To_ND	1	PC_0006	3	0	36	35	46	39	Salzman2013	hsa_circ_0005235	0	CDS,5UTR	KAT6B	562.83
10:77103219-77103340	Unique_To_AD	1	PC_0017	1	0	0	0	4	4	Not_reported_in_circBase	NA	0.499368	Intronic	ZNF503,ZNF503-AS1	48.31
10:7839009-7844817	Unique_To_AD	1	PC_0013	3	21	12	21	0	18	Salzman2013	hsa_circ_0007292	0	CDS,5UTR,Intronic	ATP5C1	232.67
10:78631543-78631711	Unique_To_ND	1	PC_0018	1	0	0	0	2	2	Not_reported_in_circBase	NA	-0.42706	3UTR	KCNMA1	32.98
10:78704530-78771801	Unique_To_AD	1	PC_0013	3	0	7	8	11	8.66	Not_reported_in_circBase	NA	0	CDS,5UTR,Intronic	KCNMA1,KCNMA1-AS1	112.03
10:79294591-79294748	Unique_To_ND	1	PC_0007	1	0	0	0	8	8	Not_reported_in_circBase	NA	-1.20044	Intronic	KCNMA1	109.43
10:79294598-79294755	Unique_To_ND	1	PC_0007	1	0	0	0	7	7	Not_reported_in_circBase	NA	-1.1243	Intronic	KCNMA1	95.75
10:79571972-79742076	Unique_To_ND	1	PC_0009	1	0	0	5	0	5	Not_reported_in_circBase	NA	-0.908359	CDS,3UTR,5UTR,Intronic	DLG5,DLG5-AS1,POLR3A	69.83
10:79972750-79972941	Unique_To_ND	1	PC_0018	2	5	0	0	4	4.5	Not_reported_in_circBase	NA	-0.594638		NA	74.21
10:81142082-82111758	Unique_To_ND	1	PC_0018	1	0	0	2	0	2	Not_reported_in_circBase	NA	-0.42706	CDS,3UTR,5UTR,Intronic	ANXA11,BEND3P3,BMS1P21,DYDC1,DYDC2,EIF5AL1,LINC00857,LOC100130698,LOC105378385,LOC642361,LOC729815,MAT1A,MBL1P,NUTM2B,NUTM2B-AS1,PLAC9,SFTPA1,SFTPA2,SFTPD,TMEM254,TMEM254-AS1,ZCCHC24	32.98
10:84387264-84387465	Unique_To_AD	1	PC_0020	1	0	0	0	3	3	Not_reported_in_circBase	NA	0	Intronic	NRG3	96.48
10:84416670-84416907	Unique_To_ND	1	PC_0003	1	0	0	0	4	4	Not_reported_in_circBase	NA	-0.80709	Intronic	NRG3	57.5
10:84711224-84745103	Unique_To_ND	1	PC_0009	1	2	0	0	0	2	Not_reported_in_circBase	NA	-0.488351	CDS,Intronic	NRG3	27.93
10:85966962-85967289	Unique_To_ND	1	PC_0007	2	16	0	0	12	14	Not_reported_in_circBase	NA	0	Intronic	CDHR1	191.5
10:86130769-86133571	Unique_To_ND	1	PC_0018	4	3	2	3	3	2.75	Salzman2013	hsa_circ_0018992	-0.517123	CDS,5UTR,Intronic	CCSER2	45.35
10:86683728-86683896	Unique_To_AD	1	PC_0013	1	0	0	0	2	2	Not_reported_in_circBase	NA	0.157567		NA	25.85
10:92660326-92668312	Unique_To_AD	1	PC_0013	1	0	0	4	0	4	Not_reported_in_circBase	NA	0.499368	CDS,3UTR,Intronic	RPP30	51.7
10:92982445-93031454	Unique_To_AD	1	PC_0017	3	6	2	3	0	3.66	Salzman2013	hsa_circ_0019092	0.499368	CDS,5UTR,Intronic	PCGF5	44.28
10:93005860-93006566	Unique_To_ND	1	PC_0019	1	0	0	0	26	26	Not_reported_in_circBase	NA	0	Intronic	PCGF5	344.75
10:930386-936769	Unique_To_AD	1	PC_0014	2	5	0	0	2	3.5	Jeck2013	hsa_circ_0004995	0.499368	CDS,5UTR,Intronic	LARP4B	48
10:93929728-93929897	Unique_To_AD	1	PC_0013	1	0	0	0	2	2	Not_reported_in_circBase	NA	0.157567	Intronic	CPEB3	25.85
10:94653105-94679807	Unique_To_AD	1	PC_0021	4	24	10	19	16	17.25	Salzman2013	hsa_circ_0019172	0	CDS,Intronic	EXOC6	275.5
10:94653105-94688179	Unique_To_AD	1	PC_0013	4	3	2	2	2	2.25	Salzman2013	hsa_circ_0019173	0.157567	CDS,Intronic	EXOC6	29.08
10:95534360-95534699	Unique_To_AD	1	PC_0021	1	0	0	0	2	2	Not_reported_in_circBase	NA	0.00805846	Intronic	LGI1	31.94
10:97071529-97165904	Unique_To_AD	1	PC_0012	1	0	0	2	0	2	Not_reported_in_circBase	NA	0.157567	CDS,3UTR,Intronic	SORBS1	24.8
10:97071529-97967655	Unique_To_ND	1	PC_0019	1	0	0	2	0	2	Not_reported_in_circBase	NA	-0.488351	CDS,3UTR,5UTR,Intronic	ALDH18A1,BLNK,C10orf131,CC2D2B,CCNJ,ENTPD1,ENTPD1-AS1,MIR3157,SORBS1,TCTN3,ZNF518A	26.51
10:97110965-97144042	CommonToADND	2	PC_0009,PC_0010	4,3	3	2	2.5	2.5	2.5	Not_reported_in_circBase	NA	0.0216938	CDS,Intronic	SORBS1	35.56
10:97136619-97137018	Unique_To_ND	1	PC_0007	1	0	0	0	27	27	Not_reported_in_circBase	NA	0	Intronic	SORBS1	369.33
10:97255166-97255254	Unique_To_AD	1	PC_0013	1	0	0	0	2	2	Not_reported_in_circBase	NA	0.157567	Intronic	SORBS1	25.85
10:98314048-98314308	Unique_To_ND	1	PC_0009	2	8	0	0	3	5.5	Not_reported_in_circBase	NA	-0.997024	Intronic	TM9SF3	76.81
10:98667424-98704002	Unique_To_AD	1	PC_0010	1	0	0	10	0	10	Salzman2013	hsa_circ_0019318	0	5UTR,Intronic	LCOR	146.17
10:98678125-98678239	Unique_To_AD	1	PC_0015	1	0	0	0	2	2	Not_reported_in_circBase	NA	0.157567	Intronic	LCOR	27.68
10:98936414-98936628	Unique_To_ND	1	PC_0004	2	3	0	0	2	2.5	Not_reported_in_circBase	NA	-0.488351	Intronic	ARHGAP19-SLIT1,SLIT1	36.81
11:10015467-10821895	Unique_To_AD	1	PC_0014	1	0	0	2	0	2	Not_reported_in_circBase	NA	0.157567	CDS,3UTR,5UTR,Intronic	ADM,AMPD3,CAND1.11,CTR9,EIF4G2,LYVE1,MIR4485,MRVI1,MRVI1-AS1,MTRNR2L8,RNF141,SBF2	27.43
11:10019812-10024236	CommonToADND	2	PC_0018,PC_0021	1,3	0	20	65	76	53.66	Salzman2013	hsa_circ_0007055	-0.42706	CDS,Intronic	SBF2	857.3
11:101777833-102272937	Unique_To_AD	1	PC_0017	1	0	0	2	0	2	Not_reported_in_circBase	NA	0.157567	CDS,3UTR,5UTR,Intronic	ANGPTL5,BIRC2,BIRC3,C11orf70,CEP126,TMEM123,YAP1	24.15
11:103187273-103194718	Unique_To_AD	1	PC_0013	4	7	3	5	6	5.25	Not_reported_in_circBase	NA	0.649752	CDS,Intronic	DYNC2H1	67.86
11:105040750-105041108	Unique_To_ND	1	PC_0007	1	27	0	0	0	27	Not_reported_in_circBase	NA	0		NA	369.33
11:105610608-105611002	Unique_To_AD	1	PC_0013	1	81	0	0	0	81	Not_reported_in_circBase	NA	0	Intronic	GRIA4	1047.05
11:10585749-10821895	Unique_To_AD	1	PC_0014	1	0	0	2	0	2	Not_reported_in_circBase	NA	0.157567	CDS,3UTR,5UTR,Intronic	CTR9,EIF4G2,LYVE1,MRVI1,MRVI1-AS1	27.43
11:105965309-105969419	Unique_To_ND	1	PC_0009	1	0	0	4	0	4	Not_reported_in_circBase	NA	-0.80709	CDS,3UTR,Intronic	AASDHPPT	55.86
11:107488830-107799521	Unique_To_AD	1	PC_0014	1	0	0	4	0	4	Not_reported_in_circBase	NA	0.499368	CDS,3UTR,5UTR,Intronic	ELMOD1,RAB39A,SLC35F2,SLN	54.86
11:107916996-107925682	Unique_To_ND	1	PC_0018	4	7	3	6	5	5.25	Salzman2013	hsa_circ_0024169	-0.664424	CDS,Intronic	CUL5	86.58
11:109808680-109808795	Unique_To_AD	1	PC_0021	1	0	0	0	28	28	Not_reported_in_circBase	NA	0		NA	447.19
11:111779349-111934945	CommonToADND	2	PC_0009,PC_0020	1,1	0	0	4.5	0	4.5	Not_reported_in_circBase	NA	-0.6417	CDS,3UTR,5UTR,Intronic	C11orf52,CRYAB,DIXDC1,DLAT,HSPB2,HSPB2-C11orf52,PIH1D2	117.43
11:111779349-111942482	CommonToADND	7	PC_0003,PC_0009,PC_0013,PC_0014,PC_0018,PC_0020,PC_0021	1,1,1,1,1,1,1	0	0	12.2857	0	12.28	Not_reported_in_circBase	NA	2.12638	CDS,3UTR,5UTR,Intronic	C11orf52,CRYAB,DIXDC1,DLAT,HSPB2,HSPB2-C11orf52,PIH1D2	197.66
11:111795087-111795182	Unique_To_AD	1	PC_0014	1	0	5	0	0	5	Not_reported_in_circBase	NA	0.707338	Intronic	C11orf52,HSPB2-C11orf52	68.57
11:112832340-113135919	Unique_To_ND	1	PC_0018	1	0	0	2	0	2	Not_reported_in_circBase	NA	-0.42706	CDS,3UTR,Intronic	LOC101928847,NCAM1	32.98
11:112853046-112853515	Unique_To_ND	1	PC_0009	1	0	0	0	27	27	Not_reported_in_circBase	NA	0	Intronic	NCAM1	377.1
11:112975228-112976039	Unique_To_AD	1	PC_0012	2	5	0	0	4	4.5	Not_reported_in_circBase	NA	0.499368	Intronic	NCAM1	55.81
11:113457392-113460835	Unique_To_ND	1	PC_0003	1	0	0	0	2	2	Not_reported_in_circBase	NA	-0.488351		NA	28.75
11:114020536-114020861	Unique_To_ND	1	PC_0007	1	0	0	0	6	6	Not_reported_in_circBase	NA	-1.04351	Intronic	ZBTB16	82.07
11:114268272-114268430	Unique_To_ND	1	PC_0005	1	0	0	0	8	8	Not_reported_in_circBase	NA	0	Intronic	C11orf71	120.15
11:115214500-115215077	Unique_To_ND	1	PC_0004	1	0	0	0	11	11	Not_reported_in_circBase	NA	0	Intronic	CADM1	162
11:115352340-115352680	Unique_To_ND	1	PC_0008	1	0	0	0	7	7	Not_reported_in_circBase	NA	0	Intronic	CADM1	89.47
11:115352602-115352845	Unique_To_AD	1	PC_0011	1	0	0	0	2	2	Not_reported_in_circBase	NA	0.157567	Intronic	CADM1	27.98
11:115396697-115396918	Unique_To_ND	1	PC_0007	2	33	0	0	16	24.5	Not_reported_in_circBase	NA	0		NA	335.13
11:116448294-116448471	Unique_To_ND	1	PC_0007	1	5	0	0	0	5	Not_reported_in_circBase	NA	-0.952465		NA	68.39
11:117074930-117234222	Unique_To_ND	1	PC_0003	1	0	0	2	0	2	Not_reported_in_circBase	NA	-0.488351	CDS,3UTR,5UTR,Intronic	BACE1,BACE1-AS,CEP164,PCSK7,RNF214,TAGLN	28.75
11:117166213-117329625	Unique_To_ND	1	PC_0006	1	0	0	3	0	3	Not_reported_in_circBase	NA	-0.63885	CDS,3UTR,5UTR,Intronic	BACE1,CEP164,DSCAML1	43.29
11:117363821-117363936	Unique_To_ND	1	PC_0006	1	0	0	0	4	4	Not_reported_in_circBase	NA	-0.740134	Intronic	DSCAML1	57.72
11:117427006-117427384	Unique_To_ND	1	PC_0007	1	0	0	0	38	38	Not_reported_in_circBase	NA	0	Intronic	DSCAML1	519.8
11:118149457-118149657	Unique_To_ND	1	PC_0007	1	0	0	0	20	20	Not_reported_in_circBase	NA	0		NA	273.58
11:118352429-118353210	Unique_To_ND	1	PC_0005	3	0	2	5	4	3.66	Not_reported_in_circBase	NA	-0.80709	CDS,Intronic	KMT2A	55.07
11:118374192-118374298	Unique_To_AD	1	PC_0015	1	0	0	0	14	14	Not_reported_in_circBase	NA	0	CDS	KMT2A	193.78
11:118380662-118454073	Unique_To_AD	1	PC_0011	1	0	0	3	0	3	Not_reported_in_circBase	NA	0.328362	CDS,3UTR,5UTR,Intronic	ARCN1,IFT46,KMT2A,LOC101929089,TMEM25,TTC36	41.98
11:118754474-118886455	Unique_To_ND	2	PC_0008,PC_0018	1,1	0	0	2	0	2	Not_reported_in_circBase	NA	-0.680456	CDS,3UTR,5UTR,Intronic	BCL9L,CCDC84,CXCR5,FOXR1,MIR4492,RPL23AP64,RPS25,UPK2	29.27
11:118754474-118894385	Unique_To_AD	1	PC_0013	1	0	0	2	0	2	Not_reported_in_circBase	NA	0.157567	CDS,3UTR,5UTR,Intronic	BCL9L,CCDC84,CXCR5,FOXR1,MIR3656,MIR4492,RPL23AP64,RPS25,TRAPPC4,UPK2	25.85
11:118754474-118987827	CommonToADND	2	PC_0003,PC_0013	1,1	0	0	8	0	8	Not_reported_in_circBase	NA	-0.994473	CDS,3UTR,5UTR,Intronic	BCL9L,C2CD2L,CCDC84,CXCR5,DPAGT1,FOXR1,H2AFX,HMBS,HYOU1,MIR3656,MIR4492,RPL23AP64,RPS25,SLC37A4,TRAPPC4,UPK2,VPS11	107.04
11:118754474-119005765	CommonToADND	2	PC_0009,PC_0021	1,1	0	0	6	0	6	Not_reported_in_circBase	NA	-0.595843	CDS,3UTR,5UTR,Intronic	BCL9L,C2CD2L,CCDC84,CXCR5,DPAGT1,FOXR1,H2AFX,HINFP,HMBS,HYOU1,MIR3656,MIR4492,RPL23AP64,RPS25,SLC37A4,TRAPPC4,UPK2,VPS11	89.81
11:118754474-119178859	Unique_To_ND	1	PC_0007	1	0	0	3	0	3	Not_reported_in_circBase	NA	-0.6417	CDS,3UTR,5UTR,Intronic	ABCG4,BCL9L,C2CD2L,CBL,CCDC153,CCDC84,CXCR5,DPAGT1,FOXR1,H2AFX,HINFP,HMBS,HYOU1,MIR3656,MIR4492,NLRX1,PDZD3,RPL23AP64,RPS25,SLC37A4,TRAPPC4,UPK2,VPS11	41.03
11:119026584-119026744	Unique_To_ND	1	PC_0001	1	0	0	0	5	5	Not_reported_in_circBase	NA	-0.994473	Intronic	ABCG4	75.15
11:119155678-119156276	CommonToADND	3	PC_0015,PC_0018,PC_0021	4,4,4	9.33333	5.33333	7.66667	8.33333	7.66	Not_reported_in_circBase	NA	0.0280136	CDS,Intronic	CBL	122.32
11:120276826-120280159	Unique_To_ND	1	PC_0003	1	0	7	0	0	7	Salzman2013	hsa_circ_0024605	-1.24082	CDS,5UTR,Intronic	ARHGEF12	100.64
11:120340019-120346118	Unique_To_ND	1	PC_0018	2	8	0	0	6	7	Not_reported_in_circBase	NA	-0.786226	CDS,Intronic	ARHGEF12	115.44
11:120345268-120348235	Unique_To_AD	1	PC_0016	3	0	4	15	10	9.66	Salzman2013	hsa_circ_0002100	0.567573	CDS,Intronic	ARHGEF12	131.51
11:120664889-120665063	Unique_To_AD	1	PC_0016	1	0	0	0	9	9	Not_reported_in_circBase	NA	0.521145	Intronic	GRIK4	122.44
11:120916382-120930794	CommonToADND	2	PC_0008,PC_0021	3,2	0	48.5	66	59	57.83	Salzman2013	hsa_circ_0003302	0.0831332	CDS,5UTR,Intronic	TBCEL	742.44
11:121514774-121515126	Unique_To_ND	1	PC_0009	1	9	0	0	0	9	Not_reported_in_circBase	NA	0		NA	125.7
11:12161147-12161243	Unique_To_ND	1	PC_0004	1	0	0	0	2	2	Not_reported_in_circBase	NA	-0.488351	Intronic	MICAL2	29.45
11:122022936-122929192	Unique_To_ND	2	PC_0004,PC_0007	1,1	0	0	5	0	5	Not_reported_in_circBase	NA	-1.39642	CDS,3UTR,5UTR,Intronic	BSX,C11orf63,CRTAM,HSPA8,LOC341056,MIR100,MIR100HG,UBASH3B	69.96
11:122026258-122928627	Unique_To_ND	1	PC_0006	1	0	0	2	0	2	Not_reported_in_circBase	NA	-0.488351	CDS,3UTR,5UTR,Intronic	BSX,C11orf63,CRTAM,HSPA8,LOC341056,MIR100HG,UBASH3B	28.86
11:122678774-122685187	Unique_To_AD	1	PC_0014	1	0	0	2	0	2	Not_reported_in_circBase	NA	0.157567	CDS,3UTR,Intronic	UBASH3B	27.43
11:123382608-123382742	Unique_To_ND	1	PC_0006	1	0	0	0	16	16	Not_reported_in_circBase	NA	0	Intronic	GRAMD1B	230.9
11:124496368-124617102	Unique_To_AD	1	PC_0013	1	0	0	2	0	2	Not_reported_in_circBase	NA	0.157567	CDS,3UTR,5UTR,Intronic	MIR7641-2,NRGN,SIAE,SPA17,TBRG1	25.85
11:124908326-125454575	Unique_To_ND	1	PC_0004	1	0	0	2	0	2	Not_reported_in_circBase	NA	-0.488351	CDS,3UTR,5UTR,Intronic	CCDC15,EI24,FEZ1,LOC403312,PKNOX2,PKNOX2-AS1,SLC37A2,STT3A-AS1,TMEM218	29.45
11:125237741-125479484	Unique_To_ND	1	PC_0001	1	0	0	5	0	5	Not_reported_in_circBase	NA	-0.994473	CDS,3UTR,5UTR,Intronic	EI24,FEZ1,LOC403312,PKNOX2,STT3A,STT3A-AS1	75.15
11:125851320-125853766	Unique_To_ND	1	PC_0005	1	0	6	0	0	6	Not_reported_in_circBase	NA	0	Intronic	CDON	90.11
11:126140019-126140648	Unique_To_ND	1	PC_0007	1	0	0	0	33	33	Not_reported_in_circBase	NA	0	Intronic	FOXRED1	451.41
11:126728269-126728544	Unique_To_AD	1	PC_0012	1	0	0	0	12	12	Not_reported_in_circBase	NA	0	Intronic	KIRREL3	148.83
11:128993340-128994789	CommonToADND	3	PC_0001,PC_0015,PC_0019	3,3,4	14	4.5	6.5	5.66667	7.66	Salzman2013	hsa_circ_0000371	0.404956	CDS,Intronic	ARHGAP32	104.74
11:128993340-129034322	Unique_To_AD	1	PC_0012	1	0	2	0	0	2	Salzman2013	hsa_circ_0007843	0.157567	CDS,Intronic	ARHGAP32	24.8
11:129074675-129074978	Unique_To_AD	1	PC_0016	1	0	0	0	64	64	Not_reported_in_circBase	NA	0		NA	870.69
11:129112881-129115790	Unique_To_AD	1	PC_0014	1	0	0	0	74	74	Not_reported_in_circBase	NA	0		NA	1014.94
11:12965736-12965914	Unique_To_AD	1	PC_0015	1	0	0	0	14	14	Not_reported_in_circBase	NA	0	3UTR	TEAD1	193.78
11:129807492-130777978	Unique_To_AD	1	PC_0012	1	0	0	2	0	2	Not_reported_in_circBase	NA	0.157567	CDS,3UTR,5UTR,Intronic	ADAMTS15,ADAMTS8,APLP2,C11orf44,LINC00167,LOC100507431,LOC103611081,MIR8052,PRDM10,SNX19,ST14,ZBTB44	24.8
11:129980480-129991564	Unique_To_ND	1	PC_0009	1	0	2	0	0	2	Not_reported_in_circBase	NA	-0.488351	CDS,5UTR,Intronic	APLP2	27.93
11:130753287-130761690	Unique_To_ND	1	PC_0006	2	234	0	0	47	140.5	Not_reported_in_circBase	NA	0	Intronic	SNX19	2027.63
11:131121668-131122141	Unique_To_ND	1	PC_0007	2	9	0	0	7	8	Not_reported_in_circBase	NA	-1.20044		NA	109.43
11:131314459-131314575	Unique_To_AD	1	PC_0017	1	0	0	0	25	25	Not_reported_in_circBase	NA	0	Intronic	NTM	301.95
11:132200046-132206716	Unique_To_ND	1	PC_0004	1	0	0	2	0	2	Not_reported_in_circBase	NA	-0.488351	CDS,3UTR,Intronic	NTM	29.45
11:132694575-132694678	Unique_To_AD	1	PC_0015	1	0	0	0	5	5	Not_reported_in_circBase	NA	0.707338	Intronic	OPCML	69.21
11:133146938-133147059	Unique_To_ND	1	PC_0003	1	0	0	0	3	3	Not_reported_in_circBase	NA	-0.6417	Intronic	OPCML	43.13
11:133716993-133717274	Unique_To_AD	1	PC_0015	1	10	0	0	0	10	Not_reported_in_circBase	NA	0		NA	138.42
11:13424714-13443385	Unique_To_AD	1	PC_0015	3	10	26	3	0	13	Not_reported_in_circBase	NA	0	CDS,5UTR,Intronic	BTBD10	179.94
11:13424714-13466728	Unique_To_ND	1	PC_0018	1	0	0	7	0	7	Not_reported_in_circBase	NA	-0.786226	CDS,5UTR,Intronic	BTBD10	115.44
11:17108123-17542958	Unique_To_AD	1	PC_0021	1	0	0	2	0	2	Not_reported_in_circBase	NA	0.00805846	CDS,3UTR,5UTR,Intronic	ABCC8,KCNJ11,LOC105376575,NCR3LG1,NUCB2,PIK3C2A,USH1C	31.94
11:17207421-17207737	Unique_To_ND	1	PC_0004	1	2	0	0	0	2	Not_reported_in_circBase	NA	-0.488351	Intronic	PIK3C2A	29.45
11:17374398-17399019	Unique_To_AD	1	PC_0011	1	4	0	0	0	4	Not_reported_in_circBase	NA	0.499368	CDS,3UTR,Intronic	NCR3LG1	55.97
11:18719659-18719821	Unique_To_ND	1	PC_0004	1	0	0	0	2	2	Not_reported_in_circBase	NA	-0.488351		NA	29.45
11:18749474-19253918	Unique_To_AD	2	PC_0013,PC_0015	1,1	0	0	4.5	0	4.5	Not_reported_in_circBase	NA	1.23153	CDS,3UTR,5UTR,Intronic	CSRP3,E2F8,MRGPRX1,MRGPRX2,PTPN5,ZDHHC13	61.37
11:1905918-1906051	Unique_To_AD	1	PC_0017	1	0	0	0	5	5	Not_reported_in_circBase	NA	0	Intronic	LSP1	60.39
11:19760133-19760247	Unique_To_ND	1	PC_0003	1	0	0	0	2	2	Not_reported_in_circBase	NA	-0.488351	Intronic	NAV2	28.75
11:19864416-20143147	Unique_To_ND	1	PC_0019	1	0	0	2	0	2	Not_reported_in_circBase	NA	-0.488351	CDS,3UTR,5UTR,Intronic	NAV2,NAV2-AS2	26.51
11:21604177-21604316	Unique_To_ND	1	PC_0003	1	0	0	0	9	9	Not_reported_in_circBase	NA	0		NA	129.39
11:22696395-22777499	Unique_To_AD	1	PC_0011	2	7	7	0	0	7	Not_reported_in_circBase	NA	0.792968	CDS,5UTR,Intronic	GAS2	97.95
11:251819-992685	Unique_To_ND	1	PC_0003	1	0	0	2	0	2	Not_reported_in_circBase	NA	-0.488351	CDS,3UTR,5UTR,Intronic	ANO9,AP2A2,B4GALNT4,CD151,CDHR5,CEND1,CHID1,CRACR2B,DEAF1,DRD4,EPS8L2,HRAS,IFITM1,IFITM2,IFITM3,IFITM5,IRF7,LMNTD2,LOC143666,LOC171391,LRRC56,MIR210,MIR210HG,NLRP6,PANO1,PDDC1,PGGHG,PHRF1,PIDD1,PKP3,PNPLA2,POLR2L,PSMD13,PTDSS2,RASSF7,RNH1,RPLP2,SCT,SIGIRR,SLC25A22,SNORA52,TALDO1,TMEM80,TSPAN4	28.75
11:26463464-27078862	Unique_To_ND	1	PC_0005	1	0	0	3	0	3	Not_reported_in_circBase	NA	-0.6417	CDS,3UTR,5UTR,Intronic	ANO3,BBOX1,BBOX1-AS1,FIBIN,MUC15,SLC5A12	45.05
11:26547181-26581326	Unique_To_AD	1	PC_0012	2	3	2	0	0	2.5	Not_reported_in_circBase	NA	0.157567	CDS,3UTR,Intronic	ANO3,MUC15	31
11:2946239-3819330	Unique_To_ND	1	PC_0018	1	0	0	3	0	3	Not_reported_in_circBase	NA	-0.517123	CDS,3UTR,5UTR,Intronic	ART1,ART5,CARS,CHRNA10,LOC101927708,MRGPRE,MRGPRG,MRGPRG-AS1,NAP1L4,NUP98,OR7E12P,OSBPL5,PGAP2,PHLDA2,SLC22A18,SNORA54,TRPC2,TSSC2,ZNF195	49.47
11:2972488-3000467	Unique_To_ND	1	PC_0001	2	15	14	0	0	14.5	Salzman2013	hsa_circ_0020816	0	CDS,3UTR,5UTR,Intronic	NAP1L4,SNORA54	217.96
11:2997253-3000467	Unique_To_AD	1	PC_0012	2	11	0	9	0	10	Salzman2013	hsa_circ_0003834	0	CDS,5UTR,Intronic	NAP1L4	124.03
11:32948702-32956981	Unique_To_ND	3	PC_0004,PC_0008,PC_0009	1,3,4	4.5	2	2	5	3.37	Salzman2013	hsa_circ_0021570	-1.4333	CDS,5UTR,Intronic	QSER1	46.03
11:32976841-32995095	Unique_To_ND	1	PC_0001	1	0	4	0	0	4	Not_reported_in_circBase	NA	-0.80709	CDS,Intronic	QSER1	60.12
11:33307958-33309057	CommonToADND	3	PC_0003,PC_0006,PC_0012	3,3,2	19	4	5	4	8	Salzman2013	hsa_circ_0000284	-1.1571	CDS,5UTR	HIPK3	105.43
11:33403259-33403397	Unique_To_ND	1	PC_0003	1	0	0	0	5	5	Not_reported_in_circBase	NA	-0.994473		NA	71.88
11:33693829-33694105	Unique_To_ND	1	PC_0003	1	0	0	0	5	5	Not_reported_in_circBase	NA	-0.994473	3UTR	KIAA1549L	71.88
11:33758825-33759130	Unique_To_AD	1	PC_0016	1	51	0	0	0	51	Not_reported_in_circBase	NA	0		NA	693.83
11:3387920-3390085	Unique_To_ND	1	PC_0007	2	7	0	0	5	6	Not_reported_in_circBase	NA	-1.04351	Intronic	ZNF195	82.07
11:34098106-34107766	Unique_To_AD	1	PC_0013	4	2	2	2	2	2	Not_reported_in_circBase	NA	0.157567	CDS,Intronic	CAPRIN1	25.85
11:34107610-34113603	Unique_To_ND	1	PC_0001	3	0	21	43	33	32.33	Salzman2013	hsa_circ_0000287	0	CDS,Intronic	CAPRIN1	486.02
11:34111725-34127339	CommonToADND	2	PC_0009,PC_0014	1,1	0	0	7	0	7	Not_reported_in_circBase	NA	-0.488351	CDS,3UTR,5UTR,Intronic	CAPRIN1,NAT10	96.25
11:34952950-34991833	Unique_To_AD	1	PC_0012	2	3	3	0	0	3	Salzman2013	hsa_circ_0021707	0.328362	CDS,5UTR,Intronic	MIR1343,PDHX	37.2
11:34978930-34999729	Unique_To_ND	2	PC_0003,PC_0018	3,3	0	9	16.5	11.5	12.33	Salzman2013	hsa_circ_0021712	-0.939082	CDS,Intronic	PDHX	187.54
11:35272751-35327789	Unique_To_ND	1	PC_0018	1	0	0	2	0	2	Not_reported_in_circBase	NA	-0.42706	CDS,3UTR,Intronic	SLC1A2	32.98
11:36571929-36572374	Unique_To_AD	1	PC_0011	1	0	0	0	13	13	Not_reported_in_circBase	NA	0		NA	181.92
11:36731063-36886486	Unique_To_ND	1	PC_0009	1	4	0	0	0	4	Not_reported_in_circBase	NA	-0.80709		NA	55.86
11:3848207-4409760	Unique_To_ND	1	PC_0019	1	0	0	2	0	2	Not_reported_in_circBase	NA	-0.488351	CDS,3UTR,5UTR,Intronic	LOC100506082,MIR4687,OR52B4,RHOG,RRM1,STIM1,TRIM21	26.51
11:40425973-40426171	Unique_To_AD	1	PC_0015	1	0	0	0	7	7	Not_reported_in_circBase	NA	1.10849	Intronic	LRRC4C	96.89
11:43421437-43472815	Unique_To_AD	1	PC_0012	1	3	0	0	0	3	Salzman2013	hsa_circ_0021774	0.328362	CDS,3UTR,Intronic	TTC17	37.2
11:43859948-43860349	Unique_To_ND	1	PC_0005	1	0	3	0	0	3	Not_reported_in_circBase	NA	-0.6417	Intronic	HSD17B12	45.05
11:44017717-44017979	Unique_To_ND	1	PC_0008	1	16	0	0	0	16	Not_reported_in_circBase	NA	0		NA	204.52
11:45261852-45280047	CommonToADND	3	PC_0013,PC_0015,PC_0018	1,1,1	0	0	2.66667	0	2.66	Not_reported_in_circBase	NA	0.376422	CDS,3UTR,5UTR,Intronic	SYT13	38.64
11:45261852-45957290	Unique_To_AD	1	PC_0013	1	0	0	4	0	4	Not_reported_in_circBase	NA	0.499368	CDS,3UTR,5UTR,Intronic	C11orf94,CHST1,CRY2,DKFZp779M0652,LARGE2,LOC100507384,LOC101928812,LOC399886,MAPK8IP1,MIR7154,PEX16,PHF21A,SLC35C1,SYT13	51.7
11:46098304-46113774	Unique_To_ND	3	PC_0007,PC_0009,PC_0019	1,2,4	15.6667	10	24	20	17.41	Salzman2013	hsa_circ_0000296	-1.02834	CDS,5UTR,Intronic	PHF21A	231.37
11:46100684-46113774	Unique_To_ND	1	PC_0005	2	10	5	0	0	7.5	Not_reported_in_circBase	NA	0	CDS,5UTR,Intronic	PHF21A	112.64
11:46333875-47260769	Unique_To_AD	1	PC_0012	1	0	0	2	0	2	Not_reported_in_circBase	NA	0.157567	CDS,3UTR,5UTR,Intronic	AMBRA1,ARFGAP2,ARHGAP1,ATG13,C11orf49,CHRM4,CKAP5,CREB3L1,DDB2,DGKZ,F2,HARBI1,LRP4,LRP4-AS1,MDK,MIR3160-1,MIR3160-2,MIR4688,MIR5582,MIR6745,PACSIN3,SNORD67,ZNF408	24.8
11:4673043-4673240	Unique_To_ND	1	PC_0007	2	5	0	0	2	3.5	Not_reported_in_circBase	NA	-0.80709	Intronic	OR51E1	47.87
11:46772077-47368974	Unique_To_ND	1	PC_0008	1	0	0	5	0	5	Not_reported_in_circBase	NA	0	CDS,3UTR,5UTR,Intronic	ACP2,ARFGAP2,C11orf49,CKAP5,DDB2,LOC101928943,LRP4,LRP4-AS1,MADD,MIR5582,MIR6745,MYBPC3,NR1H3,PACSIN3,SNORD67	63.91
11:47345221-47609373	Unique_To_ND	1	PC_0007	1	0	0	2	0	2	Not_reported_in_circBase	NA	-0.488351	CDS,3UTR,5UTR,Intronic	CELF1,FAM180B,KBTBD4,MADD,MIR4487,MYBPC3,NDUFS3,PSMC3,PTPMT1,RAPSN,SLC39A13,SPI1	27.35
11:47605865-47609373	Unique_To_ND	1	PC_0005	1	0	0	4	0	4	Not_reported_in_circBase	NA	-0.80709	CDS,3UTR,5UTR,Intronic	FAM180B,NDUFS3	60.07
11:4858544-4858683	Unique_To_AD	1	PC_0015	1	3	0	0	0	3	Not_reported_in_circBase	NA	0.328362		NA	41.52
11:57379189-58377807	Unique_To_AD	1	PC_0014	1	0	0	2	0	2	Not_reported_in_circBase	NA	0.157567	CDS,3UTR,5UTR,Intronic	BTBD18,CLP1,CTNND1,LPXN,MED19,MIR130A,OR10Q1,OR10W1,OR1S1,OR1S2,OR5B12,OR5B17,OR5B2,OR5B21,OR5B3,OR6Q1,OR9I1,OR9Q1,OR9Q2,SELENOH,SERPING1,TMX2,TMX2-CTNND1,YPEL4,ZDHHC5,ZFP91,ZFP91-CNTF	27.43
11:58317258-58318705	Unique_To_AD	1	PC_0015	2	0	0	3	4	3.5	Salzman2013	hsa_circ_0002904	0.499368	CDS,Intronic	LPXN	48.44
11:61285393-61285512	Unique_To_AD	1	PC_0013	1	0	0	0	8	8	Not_reported_in_circBase	NA	0.930239	3UTR	SYT7	103.41
11:61640997-62374571	Unique_To_AD	2	PC_0013,PC_0015	1,1	0	0	2	0	2	Not_reported_in_circBase	NA	0.499368	CDS,3UTR,5UTR,Intronic	AHNAK,ASRGL1,BEST1,EEF1G,EML3,FADS3,FTH1,INCENP,MIR3654,MIR6746,MIR6747,MTA2,RAB3IL1,SCGB1A1,SCGB1D1,SCGB1D2,SCGB1D4,SCGB2A1,SCGB2A2,TUT1	26.76
11:61732840-62559986	Unique_To_AD	1	PC_0010	1	0	0	3	0	3	Not_reported_in_circBase	NA	0.328362	CDS,3UTR,5UTR,Intronic	AHNAK,ASRGL1,B3GAT3,BSCL2,C11orf98,EEF1G,EML3,FTH1,GANAB,GNG3,HNRNPUL2,HNRNPUL2-BSCL2,INCENP,INTS5,LBHD1,LRRN4CL,METTL12,MIR3654,MIR6747,MIR6748,MTA2,NXF1,POLR2G,ROM1,SCGB1A1,SCGB1D1,SCGB1D2,SCGB1D4,SCGB2A1,SCGB2A2,SNORA57,TAF6L,TMEM179B,TMEM223,TTC9C,TUT1,UBXN1,UQCC3,ZBTB3	43.85
11:62283373-62374571	Unique_To_AD	3	PC_0011,PC_0016,PC_0021	1,1,1	0	0	3.33333	0	3.33	Not_reported_in_circBase	NA	0.68207	CDS,3UTR,5UTR,Intronic	AHNAK,EEF1G,EML3,MIR3654,MIR6747,MTA2,TUT1	49.68
11:62382767-62847472	Unique_To_ND	1	PC_0019	1	0	0	2	0	2	Not_reported_in_circBase	NA	-0.488351	CDS,3UTR,5UTR,Intronic	B3GAT3,BSCL2,C11orf98,CHRM1,GANAB,GNG3,HNRNPUL2,HNRNPUL2-BSCL2,INTS5,LBHD1,LOC105369332,LRRN4CL,METTL12,MIR6514,MIR6748,NXF1,POLR2G,SLC22A24,SLC22A6,SLC22A8,SLC3A2,SNHG1,SNORA57,SNORD22,SNORD25,SNORD26,SNORD27,SNORD28,SNORD29,SNORD30,SNORD31,STX5,TAF6L,TMEM179B,TMEM223,TTC9C,UBXN1,UQCC3,WDR74,ZBTB3	26.51
11:62430288-62847472	Unique_To_ND	1	PC_0007	1	0	0	2	0	2	Not_reported_in_circBase	NA	-0.488351	CDS,3UTR,5UTR,Intronic	BSCL2,C11orf98,CHRM1,GNG3,HNRNPUL2,HNRNPUL2-BSCL2,LBHD1,LOC105369332,LRRN4CL,METTL12,MIR6514,MIR6748,NXF1,POLR2G,SLC22A24,SLC22A6,SLC22A8,SLC3A2,SNHG1,SNORA57,SNORD22,SNORD25,SNORD26,SNORD27,SNORD28,SNORD29,SNORD30,SNORD31,STX5,TAF6L,TMEM179B,TMEM223,TTC9C,UBXN1,UQCC3,WDR74,ZBTB3	27.35
11:62476560-62476618	Unique_To_AD	1	PC_0013	1	0	6	0	0	6	Not_reported_in_circBase	NA	0.751519	3UTR,Intronic	BSCL2,GNG3,HNRNPUL2-BSCL2	77.55
11:62619459-63426376	Unique_To_ND	1	PC_0009	1	0	0	2	0	2	Not_reported_in_circBase	NA	-0.488351	CDS,3UTR,5UTR,Intronic	ATL3,CHRM1,HRASLS2,HRASLS5,LGALS12,PLA2G16,RARRES3,SLC22A10,SLC22A24,SLC22A25,SLC22A6,SLC22A8,SLC22A9,SLC3A2,SNHG1,SNORD22,SNORD25,SNORD26,SNORD27,SNORD28,SNORD29,SNORD30,SNORD31	27.93
11:62675444-62675645	Unique_To_ND	1	PC_0006	1	10	0	0	0	10	Not_reported_in_circBase	NA	0		NA	144.31
11:63078478-63527363	Unique_To_AD	1	PC_0013	1	0	0	2	0	2	Not_reported_in_circBase	NA	0.157567	CDS,3UTR,5UTR,Intronic	ATL3,HRASLS2,HRASLS5,LGALS12,PLA2G16,RARRES3,RTN3,SLC22A10,SLC22A9	25.85
11:63078478-63595190	Unique_To_AD	1	PC_0012	1	0	0	2	0	2	Not_reported_in_circBase	NA	0.157567	CDS,3UTR,5UTR,Intronic	ATL3,C11orf84,C11orf95,HRASLS2,HRASLS5,LGALS12,PLA2G16,RARRES3,RTN3,SLC22A10,SLC22A9	24.8
11:63078478-63678492	Unique_To_ND	1	PC_0009	1	0	0	2	0	2	Not_reported_in_circBase	NA	-0.488351	CDS,3UTR,5UTR,Intronic	ATL3,C11orf84,C11orf95,HRASLS2,HRASLS5,LGALS12,MARK2,PLA2G16,RARRES3,RTN3,SLC22A10,SLC22A9	27.93
11:63078478-63744015	CommonToADND	7	PC_0003,PC_0008,PC_0009,PC_0012,PC_0015,PC_0018,PC_0019	1,1,1,1,1,1,1	0	0	5.14286	0	5.14	Not_reported_in_circBase	NA	-1.30033	CDS,3UTR,5UTR,Intronic	ATL3,C11orf84,C11orf95,COX8A,HRASLS2,HRASLS5,LGALS12,MARK2,NAA40,PLA2G16,RARRES3,RCOR2,RTN3,SLC22A10,SLC22A9	69.68
11:63078478-63972020	Unique_To_AD	1	PC_0016	1	0	0	5	0	5	Not_reported_in_circBase	NA	0.302565	CDS,3UTR,5UTR,Intronic	ATL3,C11orf84,C11orf95,COX8A,FLRT1,HRASLS2,HRASLS5,LGALS12,MACROD1,MARK2,NAA40,OTUB1,PLA2G16,RARRES3,RCOR2,RTN3,SLC22A10,SLC22A9,STIP1	68.02
11:63078478-64001753	Unique_To_AD	2	PC_0013,PC_0015	1,1	0	0	7.5	0	7.5	Not_reported_in_circBase	NA	0.157567	CDS,3UTR,5UTR,Intronic	ATL3,C11orf84,C11orf95,COX8A,DNAJC4,FERMT3,FLRT1,HRASLS2,HRASLS5,LGALS12,MACROD1,MARK2,NAA40,NUDT22,OTUB1,PLA2G16,RARRES3,RCOR2,RTN3,SLC22A10,SLC22A9,STIP1,TRPT1	97.86
11:63337269-63337414	Unique_To_ND	1	PC_0007	1	0	0	0	2	2	Not_reported_in_circBase	NA	-0.488351		NA	27.35
11:63486173-63488504	Unique_To_ND	1	PC_0018	4	4	2	4	3	3.25	Salzman2013	hsa_circ_0022602	-0.517123	CDS,Intronic	RTN3	53.59
11:63590320-63590534	Unique_To_ND	1	PC_0001	1	0	2	0	0	2	Not_reported_in_circBase	NA	-0.488351	Intronic	C11orf84	30.06
11:64037299-64519543	Unique_To_AD	1	PC_0016	1	0	0	2	0	2	Not_reported_in_circBase	NA	0.0626932	CDS,3UTR,5UTR,Intronic	BAD,CCDC88B,ESRRA,GPR137,KCNK4,KCNK4-TEX40,LOC100996455,MIR1237,MIR7155,NRXN2,PRDX5,PYGM,RASGRP2,RPS6KA4,SLC22A11,SLC22A12,TEX40,TRMT112	27.2
11:64084164-64846659	Unique_To_AD	2	PC_0013,PC_0021	1,1	0	0	2	0	2	Not_reported_in_circBase	NA	0.300692	CDS,3UTR,5UTR,Intronic	ARL2,ARL2-SNX15,ATG2A,BATF2,CCDC88B,CDC42BPG,CDCA5,EHD1,ESRRA,GPHA2,LOC100996455,MAJIN,MAP4K2,MEN1,MIR1237,MIR192,MIR194-2,MIR194-2HG,MIR6749,MIR6750,MIR6879,MIR7155,NAALADL1,NRXN2,PPP2R5B,PRDX5,PYGM,RASGRP2,RPS6KA4,SAC3D1,SF1,SLC22A11,SLC22A12,SNX15,TRMT112	28.89
11:6416354-6639007	CommonToADND	2	PC_0009,PC_0013	1,1	0	0	2	0	2	Not_reported_in_circBase	NA	-0.14734	CDS,3UTR,5UTR,Intronic	APBB1,ARFIP2,DNHD1,HPX,ILK,RRP8,TAF10,TIMM10B,TPP1,TRIM3	26.89
11:64507484-64564664	Unique_To_ND	1	PC_0006	1	0	0	5	0	5	Not_reported_in_circBase	NA	-0.827334	CDS,3UTR,5UTR,Intronic	MAP4K2,PYGM,RASGRP2,SF1	72.15
11:6494313-6637305	Unique_To_ND	1	PC_0009	1	0	0	2	0	2	Not_reported_in_circBase	NA	-0.488351	CDS,3UTR,5UTR,Intronic	ARFIP2,DNHD1,ILK,RRP8,TAF10,TIMM10B,TPP1,TRIM3	27.93
11:65266525-65268908	Unique_To_ND	1	PC_0009	1	0	0	0	19	19	Not_reported_in_circBase	NA	0	5UTR	MALAT1	265.36
11:65266552-65267128	Unique_To_AD	1	PC_0021	1	0	0	0	2	2	Not_reported_in_circBase	NA	0.00805846	5UTR	MALAT1	31.94
11:65266565-65266776	Unique_To_ND	2	PC_0003,PC_0019	1,1	0	0	0	10	10	Not_reported_in_circBase	NA	-2.3414	5UTR	MALAT1	140.42
11:65266644-65266756	Unique_To_ND	1	PC_0018	1	0	0	0	2	2	Not_reported_in_circBase	NA	-0.42706	5UTR	MALAT1	32.98
11:65266756-65266894	Unique_To_AD	1	PC_0021	2	4	0	0	2	3	Not_reported_in_circBase	NA	0.0831332	5UTR	MALAT1	47.91
11:65266756-65266933	Unique_To_AD	1	PC_0021	1	2	0	0	0	2	Not_reported_in_circBase	NA	0.00805846	5UTR	MALAT1	31.94
11:65266756-65270220	Unique_To_AD	1	PC_0021	1	2	0	0	0	2	Not_reported_in_circBase	NA	0.00805846	5UTR	MALAT1	31.94
11:65266905-65267236	CommonToADND	2	PC_0019,PC_0021	1,1	3	0	0	0	3	Not_reported_in_circBase	NA	-0.183658	5UTR	MALAT1	45.2
11:65267323-65267534	Unique_To_ND	1	PC_0009	1	0	0	0	4	4	Not_reported_in_circBase	NA	-0.80709	5UTR	MALAT1	55.86
11:65267331-65267952	Unique_To_ND	1	PC_0007	1	5	0	0	0	5	Not_reported_in_circBase	NA	-0.952465	5UTR	MALAT1	68.39
11:65267604-65268121	Unique_To_AD	1	PC_0013	1	4	0	0	0	4	Not_reported_in_circBase	NA	0.499368	5UTR	MALAT1	51.7
11:65267990-65268121	Unique_To_AD	1	PC_0015	1	0	0	0	5	5	Not_reported_in_circBase	NA	0.707338	5UTR	MALAT1	69.21
11:65268382-65268478	Unique_To_AD	1	PC_0021	1	0	0	0	2	2	Not_reported_in_circBase	NA	0.00805846	5UTR	MALAT1	31.94
11:65268833-65269554	Unique_To_AD	1	PC_0014	2	72	0	0	9	40.5	Not_reported_in_circBase	NA	0	5UTR	MALAT1	555.47
11:65270140-65270227	CommonToADND	2	PC_0018,PC_0021	1,1	0	0	0	4.5	4.5	Not_reported_in_circBase	NA	-0.477407	5UTR	MALAT1	73.43
11:65272284-65273077	Unique_To_AD	1	PC_0013	1	2	0	0	0	2	Not_reported_in_circBase	NA	0.157567	5UTR	MALAT1	25.85
11:65282807-65404910	Unique_To_AD	1	PC_0013	1	0	0	2	0	2	Not_reported_in_circBase	NA	0.157567	CDS,3UTR,5UTR,Intronic	EHBP1L1,FAM89B,KCNK7,LTBP3,MAP3K11,MIR4690,PCNX3,SCYL1,SSSCA1,SSSCA1-AS1	25.85
11:65303729-66029663	Unique_To_AD	1	PC_0013	1	0	0	2	0	2	Not_reported_in_circBase	NA	0.157567	CDS,3UTR,5UTR,Intronic	AP5B1,BANF1,C11orf68,CATSPER1,CCDC85B,CFL1,CST6,CTSW,DRAP1,EFEMP2,EHBP1L1,EIF1AD,FAM89B,FIBP,FOSL1,GAL3ST3,KAT5,KCNK7,KLC2,LTBP3,MAP3K11,MIR1234,MIR4489,MIR4690,MUS81,OVOL1,OVOL1-AS1,PACS1,PCNX3,RELA,RNASEH2C,SART1,SCYL1,SF3B2,SIPA1,SNX32,SSSCA1,SSSCA1-AS1,TSGA10IP	25.85
11:65396289-66031690	Unique_To_ND	1	PC_0006	1	0	0	2	0	2	Not_reported_in_circBase	NA	-0.488351	CDS,3UTR,5UTR,Intronic	AP5B1,BANF1,C11orf68,CATSPER1,CCDC85B,CFL1,CST6,CTSW,DRAP1,EFEMP2,EIF1AD,FIBP,FOSL1,GAL3ST3,KAT5,KLC2,MIR1234,MIR4489,MIR4690,MUS81,OVOL1,OVOL1-AS1,PACS1,PCNX3,RELA,RNASEH2C,SART1,SF3B2,SIPA1,SNX32,TSGA10IP	28.86
11:65649900-65659106	Unique_To_AD	1	PC_0017	1	0	0	3	0	3	Not_reported_in_circBase	NA	0.328362	CDS,3UTR,5UTR,Intronic	CCDC85B,CTSW,FIBP	36.23
11:65829156-66512390	Unique_To_ND	1	PC_0006	1	0	0	5	0	5	Not_reported_in_circBase	NA	-0.827334	CDS,3UTR,5UTR,Intronic	ACTN3,B4GAT1,BBS1,BRMS1,C11orf80,CCDC87,CCS,CD248,CNIH2,CTSF,DPP3,KLC2,LOC101928069,LOC102724064,MRPL11,NPAS4,PACS1,PELI3,RAB1B,RBM14,RBM14-RBM4,RBM4,RBM4B,RIN1,SF3B2,SLC29A2,SPTBN2,TMEM151A,YIF1A,ZDHHC24	72.15
11:65836144-66044963	Unique_To_AD	1	PC_0011	1	0	0	2	0	2	Not_reported_in_circBase	NA	0.157567	CDS,3UTR,5UTR,Intronic	KLC2,PACS1,RAB1B,SF3B2	27.98
11:65836144-66064135	CommonToADND	2	PC_0003,PC_0013	1,1	0	0	3	0	3	Not_reported_in_circBase	NA	0.188123	CDS,3UTR,5UTR,Intronic	CNIH2,KLC2,PACS1,RAB1B,SF3B2,TMEM151A,YIF1A	40.23
11:65836144-66244808	Unique_To_ND	1	PC_0009	1	0	0	3	0	3	Not_reported_in_circBase	NA	-0.6417	CDS,3UTR,5UTR,Intronic	B4GAT1,BRMS1,CD248,CNIH2,KLC2,LOC101928069,LOC102724064,MRPL11,NPAS4,PACS1,PELI3,RAB1B,RIN1,SF3B2,SLC29A2,TMEM151A,YIF1A	41.9
11:65836144-66373490	Unique_To_ND	1	PC_0005	1	0	0	4	0	4	Not_reported_in_circBase	NA	-0.80709	CDS,3UTR,5UTR,Intronic	ACTN3,B4GAT1,BBS1,BRMS1,CCDC87,CCS,CD248,CNIH2,CTSF,DPP3,KLC2,LOC101928069,LOC102724064,MRPL11,NPAS4,PACS1,PELI3,RAB1B,RIN1,SF3B2,SLC29A2,TMEM151A,YIF1A,ZDHHC24	60.07
11:65836144-66413944	Unique_To_AD	1	PC_0015	1	0	0	4	0	4	Not_reported_in_circBase	NA	0.499368	CDS,3UTR,5UTR,Intronic	ACTN3,B4GAT1,BBS1,BRMS1,CCDC87,CCS,CD248,CNIH2,CTSF,DPP3,KLC2,LOC101928069,LOC102724064,MRPL11,NPAS4,PACS1,PELI3,RAB1B,RBM14,RBM14-RBM4,RBM4,RIN1,SF3B2,SLC29A2,TMEM151A,YIF1A,ZDHHC24	55.36
11:65836144-66627946	CommonToADND	2	PC_0003,PC_0015	1,1	0	0	3.5	0	3.5	Not_reported_in_circBase	NA	0.0578389	CDS,3UTR,5UTR,Intronic	ACTN3,B4GAT1,BBS1,BRMS1,C11orf80,CCDC87,CCS,CD248,CNIH2,CTSF,DPP3,KLC2,LOC101928069,LOC102724064,LRFN4,MRPL11,NPAS4,PACS1,PC,PELI3,RAB1B,RBM14,RBM14-RBM4,RBM4,RBM4B,RCE1,RIN1,SF3B2,SLC29A2,SPTBN2,TMEM151A,YIF1A,ZDHHC24	49.25
11:66262676-67069955	Unique_To_ND	1	PC_0009	1	0	0	2	0	2	Not_reported_in_circBase	NA	-0.488351	CDS,3UTR,5UTR,Intronic	ACTN3,ANKRD13D,BBS1,C11orf80,C11orf86,CCDC87,CCS,CTSF,DPP3,GRK2,KDM2A,LRFN4,MIR3163,MIR6860,PC,RBM14,RBM14-RBM4,RBM4,RBM4B,RCE1,RHOD,SPTBN2,SYT12,ZDHHC24	27.93
11:66288740-66294278	Unique_To_AD	1	PC_0017	3	0	3	2	2	2.33	Salzman2013	hsa_circ_0022998	0.157567	CDS,Intronic	BBS1	28.18
11:66306116-66306236	Unique_To_AD	1	PC_0013	1	0	0	0	2	2	Not_reported_in_circBase	NA	0.157567		NA	25.85
11:66454464-66481878	Unique_To_ND	1	PC_0008	1	0	0	3	0	3	Not_reported_in_circBase	NA	-0.6417	CDS,Intronic	SPTBN2	38.34
11:67933185-67939176	Unique_To_ND	1	PC_0018	1	0	0	2	0	2	Not_reported_in_circBase	NA	-0.42706	CDS,3UTR,5UTR,Intronic	KMT5B	32.98
11:68318588-68331900	Unique_To_AD	1	PC_0021	4	7	6	4	7	6	Jeck2013	hsa_circ_0007660	0.2623	CDS,Intronic	PPP6R3	95.82
11:68685203-68708069	Unique_To_ND	1	PC_0005	1	0	0	2	0	2	Not_reported_in_circBase	NA	-0.488351	CDS,3UTR,Intronic	IGHMBP2	30.03
11:6945728-7013224	Unique_To_ND	1	PC_0005	2	3	0	0	3	3	Not_reported_in_circBase	NA	-0.6417	CDS,3UTR,5UTR,Intronic	ZNF215	45.05
11:70176278-70181800	Unique_To_ND	1	PC_0006	2	7	4	0	0	5.5	Not_reported_in_circBase	NA	-0.906951	CDS,5UTR,Intronic	PPFIA1	79.37
11:70477198-71212581	Unique_To_AD	1	PC_0011	1	0	0	2	0	2	Not_reported_in_circBase	NA	0.157567	CDS,3UTR,5UTR,Intronic	DHCR7,FLJ42102,MIR3664,MIR6754,NADSYN1,SHANK2,SHANK2-AS1,SHANK2-AS3	27.98
11:71713910-71734193	Unique_To_AD	1	PC_0017	1	0	0	2	0	2	Not_reported_in_circBase	NA	0.157567	CDS,3UTR,5UTR,Intronic	IL18BP,LOC100128494,NUMA1	24.15
11:72028149-72290652	Unique_To_AD	1	PC_0021	1	0	0	4	0	4	Not_reported_in_circBase	NA	0.149298	CDS,3UTR,5UTR,Intronic	CLPB,LINC01537,PDE2A	63.88
11:72032749-72033122	Unique_To_AD	1	PC_0011	1	0	0	0	3	3	Not_reported_in_circBase	NA	0.328362	Intronic	CLPB	41.98
11:73120531-73136093	Unique_To_ND	1	PC_0009	2	19	10	0	0	14.5	Not_reported_in_circBase	NA	0	CDS,Intronic	FAM168A	202.51
11:73843888-73872601	CommonToADND	2	PC_0005,PC_0016	1,4	27	6.5	17	19	17.37	Salzman2013	hsa_circ_0023560	-0.6417	CDS,Intronic	C2CD3	236.91
11:73882869-73883247	Unique_To_ND	1	PC_0004	1	0	0	0	3	3	Not_reported_in_circBase	NA	-0.6417	Intronic	PPME1	44.18
11:74687367-74687491	Unique_To_ND	1	PC_0003	1	0	0	0	3	3	Not_reported_in_circBase	NA	-0.6417	Intronic	SPCS2	43.13
11:75501232-76169402	Unique_To_ND	1	PC_0007	1	0	0	2	0	2	Not_reported_in_circBase	NA	-0.488351	CDS,3UTR,5UTR,Intronic	DGAT2,EMSY,LOC100506127,THAP12,UVRAG,WNT11	27.35
11:7627250-7627434	Unique_To_ND	1	PC_0005	2	4	0	0	3	3.5	Not_reported_in_circBase	NA	-0.80709	Intronic	PPFIBP2	52.56
11:767222-770903	Unique_To_ND	1	PC_0007	1	0	0	2	0	2	Not_reported_in_circBase	NA	-0.488351	CDS,3UTR	PDDC1	27.35
11:77051808-77054863	Unique_To_AD	1	PC_0012	1	0	4	0	0	4	Not_reported_in_circBase	NA	0.499368	Intronic	PAK1	49.61
11:77409531-77413540	Unique_To_ND	2	PC_0018,PC_0019	1,4	3	2.5	2	3	2.62	Memczak2013	hsa_circ_0000345	-0.758778	CDS,Intronic	RSF1	36.01
11:77929030-77929177	Unique_To_ND	1	PC_0019	1	0	0	0	9	9	Not_reported_in_circBase	NA	0	3UTR	GAB2	119.33
11:78176921-78204241	Unique_To_ND	1	PC_0007	1	6	0	0	0	6	Salzman2013	hsa_circ_0005935	-1.04351	CDS,Intronic	NARS2	82.07
11:79012035-79012144	Unique_To_AD	1	PC_0017	1	0	0	0	3	3	Not_reported_in_circBase	NA	0.328362	Intronic	TENM4	36.23
11:79164861-79165128	Unique_To_ND	1	PC_0008	1	0	0	0	39	39	Not_reported_in_circBase	NA	0		NA	498.52
11:80518041-80518611	Unique_To_AD	1	PC_0021	1	0	0	0	2	2	Not_reported_in_circBase	NA	0.00805846		NA	31.94
11:80850307-80850498	Unique_To_ND	1	PC_0007	1	0	0	0	2	2	Not_reported_in_circBase	NA	-0.488351		NA	27.35
11:8158924-8161740	CommonToADND	2	PC_0015,PC_0018	3,2	3.5	2	2	0	2.5	Not_reported_in_circBase	NA	0.116091	CDS,3UTR,Intronic	RIC3	36.81
11:82535408-82985035	Unique_To_AD	1	PC_0021	1	0	0	4	0	4	Not_reported_in_circBase	NA	0.149298	CDS,3UTR,5UTR,Intronic	ANKRD42,CCDC90B,DDIAS,PCF11,PCF11-AS1,PRCP,RAB30,RAB30-AS1,SNORA70E	63.88
11:82535408-82985783	CommonToADND	2	PC_0004,PC_0021	1,1	0	0	2	0	2	Not_reported_in_circBase	NA	-0.314705	CDS,3UTR,5UTR,Intronic	ANKRD42,CCDC90B,DDIAS,PCF11,PCF11-AS1,PRCP,RAB30,RAB30-AS1,SNORA70E	30.69
11:82972501-82985035	Unique_To_AD	1	PC_0015	1	0	0	3	0	3	Not_reported_in_circBase	NA	0.328362	CDS,3UTR,Intronic	CCDC90B	41.52
11:83432253-83432456	Unique_To_ND	1	PC_0004	1	0	0	0	15	15	Not_reported_in_circBase	NA	0	Intronic	DLG2	220.91
11:83682338-83682455	Unique_To_AD	1	PC_0014	1	0	0	0	50	50	Not_reported_in_circBase	NA	0	Intronic	DLG2	685.77
11:83996214-83996626	Unique_To_AD	1	PC_0012	1	7	0	0	0	7	Not_reported_in_circBase	NA	0.836481	Intronic	DLG2	86.82
11:84114579-84114754	Unique_To_AD	1	PC_0015	1	0	0	0	33	33	Not_reported_in_circBase	NA	0	Intronic	DLG2	456.78
11:84115373-84115471	Unique_To_AD	1	PC_0015	1	0	0	0	7	7	Not_reported_in_circBase	NA	1.10849	Intronic	DLG2	96.89
11:84402938-84403259	Unique_To_AD	1	PC_0011	1	0	0	0	4	4	Not_reported_in_circBase	NA	0.499368	Intronic	DLG2	55.97
11:84672906-84673002	Unique_To_ND	1	PC_0001	1	0	0	0	18	18	Not_reported_in_circBase	NA	0	Intronic	DLG2	270.57
11:84747282-84747466	Unique_To_ND	1	PC_0019	1	0	0	0	206	206	Not_reported_in_circBase	NA	0	Intronic	DLG2	2731.52
11:85451308-85451423	Unique_To_AD	1	PC_0012	1	0	0	0	2	2	Not_reported_in_circBase	NA	0.157567	Intronic	SYTL2	24.8
11:85707868-85742653	Unique_To_AD	1	PC_0012	4	6	2	5	4	4.25	Salzman2013	hsa_circ_0023923	0.499368	CDS,5UTR,Intronic	PICALM	52.71
11:86211698-86211884	Unique_To_ND	1	PC_0007	1	0	0	0	2	2	Not_reported_in_circBase	NA	-0.488351	Intronic	ME3	27.35
11:869796-869947	Unique_To_AD	1	PC_0021	1	0	0	0	6	6	Not_reported_in_circBase	NA	0.2623	CDS,3UTR	CHID1	95.82
11:8835735-8836112	Unique_To_ND	1	PC_0007	1	0	0	0	8	8	Not_reported_in_circBase	NA	-1.20044	Intronic	ST5	109.43
11:9002122-9163655	Unique_To_AD	1	PC_0013	1	0	0	2	0	2	Not_reported_in_circBase	NA	0.157567	CDS,3UTR,5UTR,Intronic	DENND5A,KRT8P41,MIR5691,NRIP3,SCUBE2	25.85
11:92085261-92088570	CommonToADND	6	PC_0003,PC_0004,PC_0009,PC_0012,PC_0013,PC_0018	4,4,3,4,3,4	10.2	5	6.4	7.83333	7.35	Memczak2013	hsa_circ_0000348	-0.654971	CDS,5UTR	FAT3	108.69
11:92085261-92258114	Unique_To_ND	1	PC_0003	3	17	2	8	0	9	Not_reported_in_circBase	NA	0	CDS,5UTR,Intronic	FAT3	129.39
11:93480462-93496247	Unique_To_ND	1	PC_0003	1	0	0	2	0	2	Not_reported_in_circBase	NA	-0.488351	CDS,3UTR,5UTR,Intronic	C11orf54	28.75
11:94049413-94049771	Unique_To_ND	1	PC_0003	1	2	0	0	0	2	Not_reported_in_circBase	NA	-0.488351		NA	28.75
11:94110490-94110925	Unique_To_ND	1	PC_0003	1	10	0	0	0	10	Not_reported_in_circBase	NA	0	3UTR	GPR83	143.77
11:95408302-95408566	Unique_To_ND	1	PC_0009	1	0	0	0	8	8	Not_reported_in_circBase	NA	-1.14663		NA	111.73
11:95629292-95629696	Unique_To_AD	1	PC_0021	1	0	0	0	75	75	Not_reported_in_circBase	NA	0	Intronic	MTMR2	1197.86
11:99504457-99504675	Unique_To_AD	1	PC_0015	1	0	0	0	2	2	Not_reported_in_circBase	NA	0.157567	Intronic	CNTN5	27.68
12:100036929-100037036	Unique_To_AD	1	PC_0015	1	0	0	0	3	3	Not_reported_in_circBase	NA	0.328362	Intronic	ANKS1B	41.52
12:100175799-100478436	Unique_To_ND	1	PC_0006	1	0	0	2	0	2	Not_reported_in_circBase	NA	-0.488351	CDS,3UTR,5UTR,Intronic	ANKS1B,UHRF1BP1L	28.86
12:10041331-10375724	CommonToADND	3	PC_0005,PC_0015,PC_0018	1,1,1	0	0	3	0	3	Not_reported_in_circBase	NA	-0.546646	CDS,3UTR,5UTR,Intronic	CLEC12A,CLEC12B,CLEC1A,CLEC1B,CLEC2A,CLEC7A,CLEC9A,GABARAPL1,KLRF2,LOC100506159,LOC102724020,LOC400002,OLR1,TMEM52B	46.72
12:101203962-101204390	Unique_To_ND	1	PC_0007	1	12	0	0	0	12	Not_reported_in_circBase	NA	0	Intronic	ANO4	164.14
12:101750331-101774989	Unique_To_AD	1	PC_0014	1	0	2	0	0	2	Not_reported_in_circBase	NA	0.157567	CDS,Intronic	UTP20	27.43
12:102123678-102123801	Unique_To_ND	1	PC_0003	1	0	0	0	6	6	Not_reported_in_circBase	NA	-1.1483	Intronic	SYCP3	86.26
12:102918733-102918909	Unique_To_AD	1	PC_0013	1	6	0	0	0	6	Not_reported_in_circBase	NA	0.751519		NA	77.55
12:103676687-103676829	Unique_To_AD	1	PC_0017	1	0	0	0	13	13	Not_reported_in_circBase	NA	0	Intronic	C12orf42	157.01
12:104103693-104103937	Unique_To_AD	1	PC_0017	1	0	0	0	8	8	Not_reported_in_circBase	NA	0	Intronic	STAB2	96.62
12:106457124-106901588	CommonToADND	2	PC_0016,PC_0018	1,1	0	0	2	0	2	Not_reported_in_circBase	NA	-0.182984	CDS,3UTR,5UTR,Intronic	CKAP4,LOC100287944,NUAK1,POLR3B,TCP11L2	30.09
12:106760435-107367813	Unique_To_ND	1	PC_0008	1	0	0	3	0	3	Not_reported_in_circBase	NA	-0.6417	CDS,3UTR,5UTR,Intronic	LOC100287944,LOC100505978,POLR3B,RFX4,RIC8B,TMEM263	38.34
12:107804509-107804597	Unique_To_ND	1	PC_0008	1	0	0	0	11	11	Not_reported_in_circBase	NA	0	Intronic	BTBD11	140.6
12:108588478-108588728	Unique_To_ND	1	PC_0004	1	0	0	0	2	2	Not_reported_in_circBase	NA	-0.488351	Intronic	WSCD2	29.45
12:109046047-109048186	Unique_To_ND	1	PC_0001	4	5	5	2	5	4.25	Salzman2013	hsa_circ_0000437	-0.80709	CDS,Intronic	CORO1C	63.88
12:109919441-110788897	CommonToADND	2	PC_0012,PC_0018	1,1	0	0	4	0	4	Not_reported_in_circBase	NA	-0.105676	CDS,3UTR,5UTR,Intronic	ANKRD13A,ATP2A2,C12orf76,FAM222A,FAM222A-AS1,GIT2,GLTP,IFT81,MIR4497,MMAB,MVK,TCHP,TRPV4,UBE3B	59.83
12:11035141-11083341	Unique_To_ND	1	PC_0003	1	3	0	0	0	3	Not_reported_in_circBase	NA	-0.6417	CDS,3UTR,5UTR,Intronic	PRH1,PRH1-PRR4,PRH2,TAS2R13	43.13
12:110572752-110574665	Unique_To_ND	1	PC_0004	1	0	2	0	0	2	Not_reported_in_circBase	NA	-0.488351	CDS,Intronic	IFT81	29.45
12:110788096-110950683	Unique_To_ND	1	PC_0003	1	0	0	3	0	3	Not_reported_in_circBase	NA	-0.6417	CDS,3UTR,5UTR,Intronic	ANAPC7,ARPC3,ATP2A2,FAM216A,GPN3,RAD9B,VPS29	43.13
12:110788096-111080194	Unique_To_ND	1	PC_0005	1	0	0	2	0	2	Not_reported_in_circBase	NA	-0.488351	CDS,3UTR,5UTR,Intronic	ANAPC7,ARPC3,ATP2A2,FAM216A,GPN3,PPTC7,RAD9B,TCTN1,VPS29	30.03
12:110922882-110925748	Unique_To_AD	1	PC_0011	2	0	77	0	51	64	Jeck2013	hsa_circ_0004516	0	CDS,Intronic	FAM216A	895.62
12:111494695-111495009	Unique_To_ND	1	PC_0007	1	0	0	0	12	12	Not_reported_in_circBase	NA	0	Intronic	CUX2	164.14
12:11187380-11199787	Unique_To_ND	1	PC_0007	1	0	0	7	0	7	Salzman2013	hsa_circ_0025462	-1.1243	CDS,3UTR,5UTR,Intronic	PRH1,PRH1-PRR4,PRH1-TAS2R14	95.75
12:111907911-111948386	Unique_To_ND	1	PC_0004	4	6	2	4	2	3.5	Salzman2013	hsa_circ_0028249	-0.80709	CDS,3UTR,Intronic	ATXN2	51.54
12:111956696-111957305	Unique_To_AD	1	PC_0013	1	0	0	0	12	12	Not_reported_in_circBase	NA	0	Intronic	ATXN2	155.11
12:111991961-111993723	Unique_To_ND	1	PC_0004	2	0	5	0	4	4.5	Salzman2013	hsa_circ_0000439	-0.80709	CDS,3UTR,5UTR,Intronic	ATXN2	66.27
12:112277572-112685354	Unique_To_ND	1	PC_0009	1	0	0	3	0	3	Not_reported_in_circBase	NA	-0.6417	CDS,3UTR,5UTR,Intronic	ADAM1A,ERP29,HECTD4,MAPKAPK5,MAPKAPK5-AS1,MIR3657,MIR6861,NAA25,TMEM116,TRAFD1	41.9
12:112369086-112601541	Unique_To_AD	1	PC_0013	1	0	0	2	0	2	Not_reported_in_circBase	NA	0.157567	CDS,3UTR,5UTR,Intronic	ERP29,HECTD4,MIR3657,MIR6861,NAA25,TMEM116,TRAFD1	25.85
12:112371689-112381173	Unique_To_AD	1	PC_0013	4	5	2	3	4	3.5	Salzman2013	hsa_circ_0004206	0.499368	CDS,3UTR,5UTR,Intronic	TMEM116	45.24
12:112498984-112648056	Unique_To_AD	1	PC_0015	1	0	0	2	0	2	Not_reported_in_circBase	NA	0.157567	CDS,3UTR,5UTR,Intronic	HECTD4,MIR6861,NAA25,TRAFD1	27.68
12:112572541-113336684	CommonToADND	2	PC_0015,PC_0018	1,1	0	0	2.5	0	2.5	Not_reported_in_circBase	NA	0.116091	CDS,3UTR,5UTR,Intronic	HECTD4,MIR1302-1,MIR6861,PTPN11,RPH3A,RPL6,TRAFD1	37.25
12:112572541-113535833	Unique_To_ND	1	PC_0019	1	0	0	2	0	2	Not_reported_in_circBase	NA	-0.488351	CDS,3UTR,5UTR,Intronic	DTX1,HECTD4,MIR1302-1,MIR6861,OAS1,OAS2,OAS3,PTPN11,RPH3A,RPL6,TRAFD1	26.51
12:112703987-112704715	Unique_To_ND	1	PC_0003	1	0	3	0	0	3	Not_reported_in_circBase	NA	-0.6417	Intronic	HECTD4	43.13
12:112910747-113736389	Unique_To_AD	1	PC_0010	1	0	0	2	0	2	Not_reported_in_circBase	NA	0.157567	CDS,3UTR,5UTR,Intronic	CFAP73,DDX54,DTX1,IQCD,MIR1302-1,MIR6762,MIR7106,OAS1,OAS2,OAS3,PTPN11,RASAL1,RITA1,RPH3A,TPCN1	29.23
12:112939947-113336684	Unique_To_ND	3	PC_0004,PC_0008,PC_0018	1,1,1	0	0	3	0	3	Not_reported_in_circBase	NA	-1.19647	CDS,3UTR,5UTR,Intronic	MIR1302-1,PTPN11,RPH3A	45.82
12:113448178-113736389	Unique_To_AD	1	PC_0010	1	0	0	3	0	3	Not_reported_in_circBase	NA	0.328362	CDS,3UTR,5UTR,Intronic	CFAP73,DDX54,DTX1,IQCD,MIR6762,MIR7106,OAS2,RASAL1,RITA1,TPCN1	43.85
12:1136913-1137738	Unique_To_ND	1	PC_0005	2	0	2	0	3	2.5	Salzman2013	hsa_circ_0000373	-0.488351	CDS,5UTR	ERC1	37.54
12:113705647-113707650	Unique_To_ND	1	PC_0001	2	4	0	3	0	3.5	Salzman2013	hsa_circ_0002857	-0.80709	CDS,Intronic	TPCN1	52.61
12:114264836-114265188	Unique_To_ND	1	PC_0007	1	0	0	0	4	4	Not_reported_in_circBase	NA	-0.80709	Intronic	RBM19	54.71
12:115065595-115065705	Unique_To_ND	1	PC_0008	1	0	0	0	4	4	Not_reported_in_circBase	NA	-0.80709		NA	51.13
12:117153595-117627167	Unique_To_ND	1	PC_0018	1	0	0	6	0	6	Not_reported_in_circBase	NA	-0.728458	CDS,3UTR,5UTR,Intronic	C12orf49,FBXO21,FBXW8,HRK,LOC100506551,RNFT2,TESC,TESC-AS1	98.95
12:117566248-117566397	Unique_To_AD	1	PC_0015	1	0	0	0	6	6	Not_reported_in_circBase	NA	0.990401	Intronic	TESC-AS1	83.05
12:117615918-117616399	Unique_To_AD	1	PC_0015	1	0	0	0	19	19	Not_reported_in_circBase	NA	0	Intronic	FBXO21	263
12:12038859-12982915	Unique_To_AD	1	PC_0015	1	0	0	2	0	2	Not_reported_in_circBase	NA	0.157567	CDS,3UTR,5UTR,Intronic	APOLD1,BCL2L14,BORCS5,CDKN1B,CREBL2,DDX47,DUSP16,ETV6,GPR19,LOH12CR2,LRP6,MANSC1,MIR1244-1,MIR1244-2,MIR1244-3,MIR1244-4,MIR613	27.68
12:120924568-120924755	Unique_To_AD	1	PC_0016	1	19	0	0	0	19	Not_reported_in_circBase	NA	0	Intronic	DYNLL1	258.48
12:120985600-120985714	Unique_To_ND	1	PC_0001	1	0	0	0	26	26	Not_reported_in_circBase	NA	0	Intronic	RNF10	390.82
12:121014392-121105127	Unique_To_ND	1	PC_0003	1	0	0	2	0	2	Not_reported_in_circBase	NA	-0.488351	CDS,3UTR,5UTR,Intronic	CABP1,POP5,RNF10	28.75
12:122044640-122045784	Unique_To_ND	1	PC_0007	1	3	0	0	0	3	Not_reported_in_circBase	NA	-0.6417		NA	41.03
12:122233172-122819252	CommonToADND	2	PC_0004,PC_0013	1,1	0	0	2.5	0	2.5	Not_reported_in_circBase	NA	0.0216938	CDS,3UTR,5UTR,Intronic	B3GNT4,BCL7A,CLIP1,DIABLO,HPD,IL31,LINC01089,LOC100506691,LOC101593348,LRRC43,MLXIP,PSMD9,SETD1B,VPS33A,WDR66	34.11
12:122473236-123347507	CommonToADND	2	PC_0013,PC_0018	1,1	0	0	4.5	0	4.5	Not_reported_in_circBase	NA	0.0669344	CDS,3UTR,5UTR,Intronic	B3GNT4,BCL7A,CCDC62,CLIP1,CLIP1-AS1,DENR,DIABLO,HCAR1,HCAR2,HCAR3,HIP1R,IL31,KNTC1,LOC100506691,LOC101593348,LRRC43,MLXIP,RSRC2,VPS33A,ZCCHC8	67.08
12:122773035-122819252	Unique_To_AD	1	PC_0014	4	16	6	13	9	11	Not_reported_in_circBase	NA	0	CDS,Intronic	CLIP1	150.86
12:122837272-122865105	Unique_To_AD	1	PC_0015	2	3	0	2	0	2.5	Not_reported_in_circBase	NA	0.157567	CDS,5UTR,Intronic	CLIP1	34.6
12:122881129-123742506	Unique_To_ND	1	PC_0005	1	0	0	2	0	2	Not_reported_in_circBase	NA	-0.488351	CDS,3UTR,5UTR,Intronic	ABCB9,ARL6IP4,C12orf65,CCDC62,CLIP1,CLIP1-AS1,DENR,HCAR1,HCAR2,HCAR3,HIP1R,KNTC1,LOC100507091,MIR4304,MPHOSPH9,OGFOD2,PITPNM2,RSRC2,VPS37B,ZCCHC8	30.03
12:123682793-123687922	Unique_To_ND	1	PC_0018	2	0	15	0	16	15.5	Not_reported_in_circBase	NA	0	CDS,3UTR,Intronic	MPHOSPH9	255.62
12:12508341-12633280	Unique_To_AD	1	PC_0020	1	0	0	2	0	2	Not_reported_in_circBase	NA	0.157567	CDS,3UTR,5UTR,Intronic	BORCS5,DUSP16,LOH12CR2	64.32
12:125396191-125451424	CommonToADND	5	PC_0003,PC_0009,PC_0012,PC_0013,PC_0014	1,1,1,1,1	0	0	2.8	0	2.8	Not_reported_in_circBase	NA	0.262623	CDS,3UTR,5UTR,Intronic	DHX37,MIR5188,UBC	37.58
12:125396204-125396596	Unique_To_ND	1	PC_0009	1	3	0	0	0	3	Not_reported_in_circBase	NA	-0.6417	CDS,3UTR	UBC	41.9
12:127992018-128037650	Unique_To_AD	1	PC_0010	1	8	0	0	0	8	Not_reported_in_circBase	NA	0.990371		NA	116.94
12:128219896-128220266	Unique_To_ND	2	PC_0007,PC_0009	1,2	10	0	0	4	7	Not_reported_in_circBase	NA	-1.29325		NA	97.62
12:130184354-130185243	Unique_To_ND	1	PC_0003	3	6	3	4	0	4.33	Not_reported_in_circBase	NA	-0.80709	CDS	TMEM132D	62.3
12:130827124-131626008	Unique_To_AD	1	PC_0021	1	0	0	2	0	2	Not_reported_in_circBase	NA	0.00805846	CDS,3UTR,5UTR,Intronic	ADGRD1,LACAT8,PIWIL1,RAN,RIMBP2,STX2	31.94
12:130880680-131297576	Unique_To_AD	1	PC_0015	1	0	0	2	0	2	Not_reported_in_circBase	NA	0.157567	CDS,3UTR,5UTR,Intronic	RIMBP2,STX2	27.68
12:131274144-131297576	Unique_To_AD	1	PC_0013	1	0	0	3	0	3	Not_reported_in_circBase	NA	0.328362	CDS,3UTR,Intronic	STX2	38.77
12:131291526-131297576	Unique_To_ND	1	PC_0003	3	5	2	3	0	3.33	Jeck2013	hsa_circ_0005614	-0.6417	CDS,Intronic	STX2	47.92
12:13217714-13217897	Unique_To_AD	1	PC_0015	1	0	0	0	10	10	Not_reported_in_circBase	NA	0	Intronic	FAM234B	138.42
12:132203998-132407707	Unique_To_AD	1	PC_0013	1	0	0	4	0	4	Not_reported_in_circBase	NA	0.499368	CDS,3UTR,5UTR,Intronic	MMP17,SFSWAP,ULK1	51.7
12:132203998-133161773	CommonToADND	2	PC_0003,PC_0015	1,1	0	0	2	0	2	Not_reported_in_circBase	NA	-0.14734	CDS,3UTR,5UTR,Intronic	DDX51,EP400,EP400NL,FBRSL1,GALNT9,LOC100130238,LOC101928416,MIR6763,MMP17,NOC4L,PUS1,SFSWAP,SNORA49,ULK1	28.21
12:132534867-133161773	Unique_To_AD	1	PC_0015	1	0	0	2	0	2	Not_reported_in_circBase	NA	0.157567	CDS,3UTR,5UTR,Intronic	DDX51,EP400,EP400NL,FBRSL1,GALNT9,LOC100130238,LOC101928416,MIR6763,NOC4L	27.68
12:132808361-132808475	Unique_To_AD	1	PC_0015	1	0	0	0	6	6	Not_reported_in_circBase	NA	0.990401	Intronic	GALNT9	83.05
12:133345494-133353342	Unique_To_AD	1	PC_0013	1	0	0	3	0	3	Not_reported_in_circBase	NA	0.328362	CDS,3UTR,Intronic	GOLGA3	38.77
12:1399017-1553916	CommonToADND	2	PC_0007,PC_0015	2,2	3.5	2.5	0	0	3	Salzman2013	hsa_circ_0024999	0.205597	CDS,5UTR,Intronic	ERC1	41.36
12:16580109-16580251	Unique_To_AD	1	PC_0017	1	0	0	0	13	13	Not_reported_in_circBase	NA	0		NA	157.01
12:1734261-1734544	Unique_To_AD	1	PC_0017	1	3	0	0	0	3	Not_reported_in_circBase	NA	0.328362	Intronic	WNT5B	36.23
12:1849869-1850081	Unique_To_AD	1	PC_0017	1	0	0	0	2	2	Not_reported_in_circBase	NA	0.157567	Intronic	ADIPOR2	24.15
12:21370852-21371108	Unique_To_AD	1	PC_0017	1	0	0	0	18	18	Not_reported_in_circBase	NA	0	Intronic	SLCO1B1	217.4
12:22676359-22678639	Unique_To_AD	1	PC_0013	1	0	0	3	0	3	Not_reported_in_circBase	NA	0.328362	CDS,Intronic	C2CD5	38.77
12:22794079-22794201	Unique_To_AD	1	PC_0017	1	0	0	0	11	11	Not_reported_in_circBase	NA	0	Intronic	ETNK1	132.85
12:2378583-2378722	Unique_To_ND	1	PC_0007	1	0	0	0	4	4	Not_reported_in_circBase	NA	-0.80709	Intronic	CACNA1C	54.71
12:24521496-24521573	Unique_To_AD	1	PC_0014	2	0	7	2	0	4.5	Not_reported_in_circBase	NA	0.499368	5UTR	SOX5	61.71
12:2613601-2622150	Unique_To_ND	1	PC_0007	4	9	5	8	7	7.25	Not_reported_in_circBase	NA	-1.1243	CDS,Intronic	CACNA1C	99.17
12:26488284-26775338	Unique_To_AD	1	PC_0011	1	0	0	2	0	2	Not_reported_in_circBase	NA	0.157567	CDS,3UTR,Intronic	ITPR2	27.98
12:26703179-26784992	Unique_To_ND	1	PC_0009	1	0	2	0	0	2	Not_reported_in_circBase	NA	-0.488351	CDS,Intronic	ITPR2	27.93
12:26703179-26869175	Unique_To_AD	1	PC_0011	1	2	0	0	0	2	Not_reported_in_circBase	NA	0.157567	CDS,Intronic	ITPR2	27.98
12:26943089-26971438	Unique_To_ND	1	PC_0009	2	11	0	0	11	11	Not_reported_in_circBase	NA	0	CDS,Intronic	ITPR2	153.63
12:27117528-27119581	Unique_To_AD	1	PC_0010	1	0	0	2	0	2	Not_reported_in_circBase	NA	0.157567	CDS,3UTR	FGFR1OP2	29.23
12:27148340-27149674	Unique_To_ND	1	PC_0009	1	0	3	0	0	3	Not_reported_in_circBase	NA	-0.6417	CDS,Intronic	TM7SF3	41.9
12:27151400-27151579	Unique_To_ND	1	PC_0005	1	0	0	0	2	2	Not_reported_in_circBase	NA	-0.488351	Intronic	TM7SF3	30.03
12:28380213-28380498	Unique_To_AD	1	PC_0015	1	0	0	0	15	15	Not_reported_in_circBase	NA	0	Intronic	CCDC91	207.63
12:28408513-28412375	Unique_To_AD	1	PC_0012	1	0	6	0	0	6	Memczak2013	hsa_circ_0000387	0.743099	CDS,5UTR,Intronic	CCDC91	74.41
12:28458581-28460682	Unique_To_ND	1	PC_0018	3	13	6	9	0	9.33	Salzman2013	hsa_circ_0007723	-0.89075	CDS,Intronic	CCDC91	153.92
12:28603093-28702063	Unique_To_AD	1	PC_0021	1	0	0	0	5	5	Not_reported_in_circBase	NA	0.208559	CDS,Intronic	CCDC91	79.85
12:29736401-29757163	Unique_To_AD	1	PC_0015	1	0	0	0	2	2	Not_reported_in_circBase	NA	0.157567	CDS,Intronic	TMTC1	27.68
12:30866718-30877385	Unique_To_ND	1	PC_0005	3	0	3	4	6	4.33	Not_reported_in_circBase	NA	-0.80709	CDS,Intronic	CAPRIN2	65.08
12:30881581-30904067	Unique_To_AD	1	PC_0011	1	3	0	0	0	3	Not_reported_in_circBase	NA	0.328362	CDS,5UTR,Intronic	CAPRIN2	41.98
12:31588134-31588367	Unique_To_ND	1	PC_0009	2	8	0	0	5	6.5	Not_reported_in_circBase	NA	-0.997024	Intronic	DENND5B	90.78
12:32134170-32134376	Unique_To_AD	1	PC_0013	1	0	0	0	6	6	Not_reported_in_circBase	NA	0.751519	CDS	KIAA1551	77.55
12:32135979-32136199	Unique_To_AD	1	PC_0021	1	0	0	0	2	2	Not_reported_in_circBase	NA	0.00805846	CDS	KIAA1551	31.94
12:32734893-32786623	Unique_To_AD	1	PC_0015	2	3	2	0	0	2.5	Not_reported_in_circBase	NA	0.157567	CDS,5UTR,Intronic	FGD4	34.6
12:39398546-39398709	Unique_To_ND	1	PC_0019	1	0	0	0	11	11	Not_reported_in_circBase	NA	0		NA	145.85
12:39687029-39726546	Unique_To_AD	1	PC_0016	1	0	0	13	0	13	Not_reported_in_circBase	NA	0	CDS,3UTR,Intronic	KIF21A	176.86
12:401924-420230	Unique_To_AD	1	PC_0015	4	5	3	2	3	3.25	Not_reported_in_circBase	NA	0.328362	CDS,Intronic	KDM5A	44.98
12:4055609-4055912	Unique_To_AD	1	PC_0017	2	14	0	0	5	9.5	Not_reported_in_circBase	NA	0		NA	114.74
12:40692910-40763086	Unique_To_ND	1	PC_0018	1	0	0	2	0	2	Not_reported_in_circBase	NA	-0.42706	CDS,3UTR,Intronic	LRRK2	32.98
12:40692910-41466213	Unique_To_ND	1	PC_0009	1	0	0	2	0	2	Not_reported_in_circBase	NA	-0.488351	CDS,3UTR,5UTR,Intronic	CNTN1,LRRK2,MUC19	27.93
12:40749916-41323804	Unique_To_ND	1	PC_0009	1	0	0	3	0	3	Not_reported_in_circBase	NA	-0.6417	CDS,3UTR,5UTR,Intronic	CNTN1,LRRK2,MUC19	41.9
12:40749916-41466213	Unique_To_AD	1	PC_0012	1	0	0	2	0	2	Not_reported_in_circBase	NA	0.157567	CDS,3UTR,5UTR,Intronic	CNTN1,LRRK2,MUC19	24.8
12:416111-465703	Unique_To_ND	1	PC_0004	2	4	0	2	0	3	Not_reported_in_circBase	NA	-0.6417	CDS,Intronic	KDM5A	44.18
12:42604156-42604482	Unique_To_AD	1	PC_0012	2	6	3	0	0	4.5	Memczak2013	hsa_circ_0000392	0.499368	CDS,3UTR,Intronic	YAF2	55.81
12:42627078-42627347	Unique_To_AD	1	PC_0015	2	17	0	0	4	10.5	Not_reported_in_circBase	NA	0	3UTR,Intronic	YAF2	145.34
12:42768664-42792796	Unique_To_AD	1	PC_0021	3	0	7	9	8	8	Jeck2013	hsa_circ_0003961	0.356954	CDS,Intronic	PPHLN1	127.77
12:42773033-42773430	Unique_To_ND	1	PC_0004	1	0	0	0	2	2	Not_reported_in_circBase	NA	-0.488351	Intronic	PPHLN1	29.45
12:43209756-43209948	Unique_To_ND	1	PC_0007	1	0	0	0	4	4	Not_reported_in_circBase	NA	-0.80709		NA	54.71
12:44617869-44618134	Unique_To_ND	1	PC_0007	1	0	0	0	4	4	Not_reported_in_circBase	NA	-0.80709	Intronic	TMEM117	54.71
12:44915782-45269683	Unique_To_AD	1	PC_0011	1	0	0	3	0	3	Not_reported_in_circBase	NA	0.328362	CDS,5UTR,Intronic	NELL2	41.98
12:44926363-44926504	Unique_To_ND	1	PC_0004	3	0	4	4	8	5.33	Not_reported_in_circBase	NA	-0.994473	CDS	NELL2	78.54
12:45097508-45108524	Unique_To_AD	1	PC_0015	2	8	12	0	0	10	Not_reported_in_circBase	NA	0	CDS,Intronic	NELL2	138.42
12:45097508-45209919	Unique_To_ND	1	PC_0005	2	14	4	0	0	9	Not_reported_in_circBase	NA	0	CDS,Intronic	NELL2	135.17
12:46324645-46324944	Unique_To_ND	1	PC_0005	1	0	0	0	7	7	Not_reported_in_circBase	NA	0	Intronic	SCAF11	105.13
12:4700325-4721884	Unique_To_ND	1	PC_0003	1	0	0	2	0	2	Not_reported_in_circBase	NA	-0.488351	CDS,5UTR,Intronic	DYRK4	28.75
12:4721708-4721884	Unique_To_ND	1	PC_0008	1	0	0	3	0	3	Not_reported_in_circBase	NA	-0.6417	CDS	DYRK4	38.34
12:4721708-4848495	Unique_To_ND	1	PC_0008	1	0	0	2	0	2	Not_reported_in_circBase	NA	-0.488351	CDS,3UTR,5UTR,Intronic	AKAP3,DYRK4,GALNT8,LOC101929549,NDUFA9	25.56
12:48359620-48362661	Unique_To_AD	1	PC_0021	1	0	0	2	0	2	Not_reported_in_circBase	NA	0.00805846	CDS,3UTR,Intronic	TMEM106C	31.94
12:49318343-49432772	Unique_To_AD	1	PC_0014	1	0	0	2	0	2	Not_reported_in_circBase	NA	0.157567	CDS,3UTR,5UTR,Intronic	ARF3,DDN,FKBP11,KMT2D,PRKAG1,WNT1,WNT10B	27.43
12:49329991-49999433	Unique_To_AD	1	PC_0014	1	0	0	2	0	2	Not_reported_in_circBase	NA	0.157567	CDS,3UTR,5UTR,Intronic	ARF3,C1QL4,DDN,DHH,DNAJC22,FAM186B,KCNH3,KMT2D,LMBR1L,LOC100335030,LOC101927267,MCRS1,PRKAG1,PRPH,RHEBL1,SPATS2,TROAP,TUBA1A,TUBA1B,TUBA1C,WNT1,WNT10B	27.43
12:49388932-50386438	Unique_To_AD	1	PC_0014	1	0	0	2	0	2	Not_reported_in_circBase	NA	0.157567	CDS,3UTR,5UTR,Intronic	AQP2,AQP5,AQP6,BCDIN3D,BCDIN3D-AS1,C1QL4,DDN,DHH,DNAJC22,FAIM2,FAM186B,FMNL3,KCNH3,KMT2D,LMBR1L,LOC100335030,LOC101927267,LOC101927292,LOC101927318,LOC283332,MCRS1,NCKAP5L,PRKAG1,PRPF40B,PRPH,RACGAP1,RHEBL1,SPATS2,TMBIM6,TROAP,TUBA1A,TUBA1B,TUBA1C	27.43
12:49469475-49522604	Unique_To_ND	1	PC_0018	1	7	0	0	0	7	Not_reported_in_circBase	NA	-0.786226	CDS,3UTR,5UTR,Intronic	DHH,LMBR1L,TUBA1B	115.44
12:49490922-50386438	Unique_To_AD	1	PC_0013	1	0	0	3	0	3	Not_reported_in_circBase	NA	0.328362	CDS,3UTR,5UTR,Intronic	AQP2,AQP5,AQP6,BCDIN3D,BCDIN3D-AS1,C1QL4,DNAJC22,FAIM2,FAM186B,FMNL3,KCNH3,LMBR1L,LOC100335030,LOC101927267,LOC101927292,LOC101927318,LOC283332,MCRS1,NCKAP5L,PRPF40B,PRPH,RACGAP1,SPATS2,TMBIM6,TROAP,TUBA1A,TUBA1B,TUBA1C	38.77
12:49521566-49999433	CommonToADND	8	PC_0003,PC_0004,PC_0005,PC_0007,PC_0009,PC_0011,PC_0012,PC_0013	1,1,1,1,1,1,1,1	0	0	3.875	0	3.87	Not_reported_in_circBase	NA	-0.0937459	CDS,3UTR,5UTR,Intronic	C1QL4,DNAJC22,FAM186B,KCNH3,LOC100335030,LOC101927267,MCRS1,PRPH,SPATS2,TROAP,TUBA1A,TUBA1B,TUBA1C	52.76
12:49521566-50386438	CommonToADND	5	PC_0005,PC_0011,PC_0012,PC_0013,PC_0015	1,1,1,1,1	0	0	2.6	0	2.6	Not_reported_in_circBase	NA	0.927388	CDS,3UTR,5UTR,Intronic	AQP2,AQP5,AQP6,BCDIN3D,BCDIN3D-AS1,C1QL4,DNAJC22,FAIM2,FAM186B,FMNL3,KCNH3,LOC100335030,LOC101927267,LOC101927292,LOC101927318,LOC283332,MCRS1,NCKAP5L,PRPF40B,PRPH,RACGAP1,SPATS2,TMBIM6,TROAP,TUBA1A,TUBA1B,TUBA1C	35.35
12:49521566-50419307	CommonToADND	5	PC_0009,PC_0011,PC_0012,PC_0013,PC_0018	1,1,1,1,1	0	0	2.8	0	2.8	Not_reported_in_circBase	NA	0.623514	CDS,3UTR,5UTR,Intronic	AQP2,AQP5,AQP6,BCDIN3D,BCDIN3D-AS1,C1QL4,DNAJC22,FAIM2,FAM186B,FMNL3,KCNH3,LOC100335030,LOC101927267,LOC101927292,LOC101927318,LOC283332,MCRS1,NCKAP5L,PRPF40B,PRPH,RACGAP1,SPATS2,TMBIM6,TROAP,TUBA1A,TUBA1B,TUBA1C	39.1
12:49521766-49578902	Unique_To_ND	1	PC_0003	1	11	0	0	0	11	Not_reported_in_circBase	NA	0	CDS,3UTR,5UTR,Intronic	TUBA1A,TUBA1B	158.15
12:49523024-49579773	Unique_To_ND	1	PC_0007	1	0	0	2	0	2	Not_reported_in_circBase	NA	-0.488351	CDS,3UTR,5UTR,Intronic	TUBA1A,TUBA1B	27.35
12:49888523-50158717	CommonToADND	4	PC_0014,PC_0015,PC_0018,PC_0019	1,1,1,1	0	0	3.75	0	3.75	Not_reported_in_circBase	NA	0.840339	CDS,3UTR,5UTR,Intronic	FAM186B,FMNL3,KCNH3,MCRS1,PRPF40B,SPATS2,TMBIM6	52.84
12:49953721-50264436	Unique_To_ND	1	PC_0008	1	0	0	2	0	2	Not_reported_in_circBase	NA	-0.488351	CDS,3UTR,5UTR,Intronic	BCDIN3D,BCDIN3D-AS1,FAIM2,FAM186B,FMNL3,MCRS1,NCKAP5L,PRPF40B,TMBIM6	25.56
12:5024912-5025253	Unique_To_ND	1	PC_0005	1	0	0	0	11	11	Not_reported_in_circBase	NA	0	3UTR	KCNA1	165.21
12:50260678-50386438	Unique_To_AD	2	PC_0013,PC_0014	1,1	0	0	2	0	2	Not_reported_in_circBase	NA	0.499368	CDS,3UTR,5UTR,Intronic	AQP2,AQP5,AQP6,FAIM2,LOC101927292,LOC101927318,LOC283332,RACGAP1	26.64
12:50260678-50419307	CommonToADND	5	PC_0012,PC_0013,PC_0014,PC_0017,PC_0019	1,1,1,1,1	0	0	2.6	0	2.6	Not_reported_in_circBase	NA	1.02447	CDS,3UTR,5UTR,Intronic	AQP2,AQP5,AQP6,FAIM2,LOC101927292,LOC101927318,LOC283332,RACGAP1	33.5
12:50260678-50725604	CommonToADND	3	PC_0007,PC_0009,PC_0013	1,1,1	0	0	3.66667	0	3.66	Not_reported_in_circBase	NA	0.21625	CDS,3UTR,5UTR,Intronic	AQP2,AQP5,AQP6,ASIC1,CERS5,COX14,FAIM2,FAM186A,GPD1,LIMA1,LOC101927292,LOC101927318,LOC283332,MIR1293,RACGAP1,SMARCD1	48.59
12:50260678-50727886	Unique_To_AD	1	PC_0013	1	0	0	9	0	9	Not_reported_in_circBase	NA	0	CDS,3UTR,5UTR,Intronic	AQP2,AQP5,AQP6,ASIC1,CERS5,COX14,FAIM2,FAM186A,GPD1,LIMA1,LOC101927292,LOC101927318,LOC283332,MIR1293,RACGAP1,SMARCD1	116.33
12:50307455-50307577	Unique_To_ND	1	PC_0007	1	0	0	0	12	12	Not_reported_in_circBase	NA	0	Intronic	LOC101927292	164.14
12:51084831-51909547	Unique_To_AD	2	PC_0011,PC_0012	1,1	0	0	2.5	0	2.5	Not_reported_in_circBase	NA	0.620675	CDS,3UTR,5UTR,Intronic	ATF1,BIN2,CELA1,CSRNP2,DAZAP2,DIP2B,GALNT6,HIGD1C,LETMD1,METTL7A,POU6F1,SLC11A2,SLC4A8,SMAGP,TFCP2,TMPRSS12	33.39
12:51442099-51909547	Unique_To_AD	1	PC_0013	1	0	0	2	0	2	Not_reported_in_circBase	NA	0.157567	CDS,3UTR,5UTR,Intronic	BIN2,CELA1,CSRNP2,DAZAP2,GALNT6,LETMD1,POU6F1,SLC4A8,SMAGP,TFCP2	25.85
12:51442099-52206648	Unique_To_ND	1	PC_0009	1	0	0	3	0	3	Not_reported_in_circBase	NA	-0.6417	CDS,3UTR,5UTR,Intronic	BIN2,CELA1,CSRNP2,DAZAP2,GALNT6,LETMD1,POU6F1,SCN8A,SLC4A8,SMAGP,TFCP2	41.9
12:51639844-51909547	Unique_To_AD	1	PC_0011	1	0	0	2	0	2	Not_reported_in_circBase	NA	0.157567	CDS,3UTR,5UTR,Intronic	BIN2,CELA1,DAZAP2,GALNT6,SLC4A8,SMAGP	27.98
12:51639844-52471279	Unique_To_AD	1	PC_0013	1	0	0	3	0	3	Not_reported_in_circBase	NA	0.328362	CDS,3UTR,5UTR,Intronic	ACVR1B,ACVRL1,ANKRD33,ATG101,BIN2,CELA1,DAZAP2,FIGNL2,GALNT6,GRASP,LOC105369971,NR4A1,SCN8A,SLC4A8,SMAGP	38.77
12:51868125-52180610	Unique_To_AD	1	PC_0010	1	0	0	2	0	2	Not_reported_in_circBase	NA	0.157567	CDS,3UTR,5UTR,Intronic	SCN8A,SLC4A8	29.23
12:52056547-52156460	Unique_To_AD	1	PC_0010	1	0	0	4	0	4	Not_reported_in_circBase	NA	0.499368	CDS,5UTR,Intronic	SCN8A	58.47
12:52180325-52307134	Unique_To_ND	1	PC_0006	1	0	0	3	0	3	Not_reported_in_circBase	NA	-0.63885	CDS,3UTR,5UTR,Intronic	ACVRL1,ANKRD33,FIGNL2,LOC105369971,SCN8A	43.29
12:52188154-52206648	Unique_To_ND	1	PC_0009	1	0	0	2	0	2	Not_reported_in_circBase	NA	-0.488351	CDS,3UTR,Intronic	SCN8A	27.93
12:53410256-53693234	Unique_To_AD	1	PC_0013	1	0	0	2	0	2	Not_reported_in_circBase	NA	0.157567	CDS,3UTR,5UTR,Intronic	CSAD,EIF4B,ESPL1,IGFBP6,ITGB7,LOC283335,MFSD5,MIR6757,PFDN5,RARG,SOAT2,SPRYD3,TNS2,ZNF740	25.85
12:54447660-54679030	Unique_To_AD	1	PC_0016	1	0	0	3	0	3	Not_reported_in_circBase	NA	0.15413	CDS,3UTR,5UTR,Intronic	CBX5,FLJ12825,HNRNPA1,HNRNPA1P10,HOXC4,LOC100240734,LOC100240735,LOC400043,MIR3198-2,SMUG1	40.81
12:54678332-54679030	Unique_To_AD	1	PC_0016	1	0	0	4	0	4	Not_reported_in_circBase	NA	0.233026	3UTR,5UTR,Intronic	HNRNPA1,HNRNPA1P10	54.41
12:55820037-56230030	Unique_To_ND	1	PC_0005	1	0	0	2	0	2	Not_reported_in_circBase	NA	-0.488351	CDS,3UTR,5UTR,Intronic	BLOC1S1,BLOC1S1-RDH5,CD63,DNAJC14,GDF11,ITGA7,METTL7B,MMP19,OR10P1,OR2AP1,OR6C2,OR6C4,OR6C68,OR6C70,OR6C76,ORMDL2,RDH5,SARNP,TMEM198B	30.03
12:55968198-56230030	Unique_To_ND	1	PC_0005	1	0	0	2	0	2	Not_reported_in_circBase	NA	-0.488351	CDS,3UTR,5UTR,Intronic	BLOC1S1,BLOC1S1-RDH5,CD63,DNAJC14,GDF11,ITGA7,METTL7B,MMP19,OR10P1,OR2AP1,ORMDL2,RDH5,SARNP,TMEM198B	30.03
12:56351513-56351631	Unique_To_ND	1	PC_0007	1	0	0	0	3	3	Not_reported_in_circBase	NA	-0.6417	Intronic	PMEL	41.03
12:56383730-56531157	Unique_To_AD	1	PC_0011	1	0	0	4	0	4	Not_reported_in_circBase	NA	0.499368	CDS,3UTR,5UTR,Intronic	ERBB3,ESYT1,IKZF4,LOC105369781,PA2G4,RAB5B,RPL41,RPS26,SUOX,ZC3H10	55.97
12:56383730-56531459	Unique_To_AD	1	PC_0011	1	0	0	7	0	7	Not_reported_in_circBase	NA	0.792968	CDS,3UTR,5UTR,Intronic	ERBB3,ESYT1,IKZF4,LOC105369781,PA2G4,RAB5B,RPL41,RPS26,SUOX,ZC3H10	97.95
12:56510583-56510721	Unique_To_ND	1	PC_0018	2	0	7	0	10	8.5	Not_reported_in_circBase	NA	-0.839985	Intronic	RPL41	140.18
12:56631590-57466695	Unique_To_AD	1	PC_0021	1	0	0	2	0	2	Not_reported_in_circBase	NA	0.00805846	CDS,3UTR,5UTR,Intronic	ANKRD52,APOF,ATP5B,BAZ2A,CNPY2,COQ10A,CS,GLS2,GPR182,HSD17B6,IL23A,MIP,MYO1A,NACA,NEMP1,PAN2,PRIM1,PTGES3,RBMS2,RDH16,SDR9C7,SLC39A5,SNORA105C,SNORD59A,SNORD59B,SPRYD4,STAT2,TAC3,TIMELESS,ZBTB39	31.94
12:56631590-57492861	Unique_To_AD	1	PC_0021	1	0	0	2	0	2	Not_reported_in_circBase	NA	0.00805846	CDS,3UTR,5UTR,Intronic	ANKRD52,APOF,ATP5B,BAZ2A,CNPY2,COQ10A,CS,GLS2,GPR182,HSD17B6,IL23A,MIP,MYO1A,NAB2,NACA,NEMP1,PAN2,PRIM1,PTGES3,RBMS2,RDH16,SDR9C7,SLC39A5,SNORA105C,SNORD59A,SNORD59B,SPRYD4,STAT2,STAT6,TAC3,TIMELESS,ZBTB39	31.94
12:56646285-57032207	Unique_To_ND	1	PC_0007	1	0	0	2	0	2	Not_reported_in_circBase	NA	-0.488351	CDS,3UTR,5UTR,Intronic	ANKRD52,APOF,ATP5B,BAZ2A,CNPY2,COQ10A,CS,GLS2,IL23A,MIP,PAN2,RBMS2,SNORA105C,SPRYD4,STAT2,TIMELESS	27.35
12:56811690-57011316	Unique_To_ND	1	PC_0006	1	0	0	5	0	5	Not_reported_in_circBase	NA	-0.827334	CDS,3UTR,5UTR,Intronic	BAZ2A,GLS2,MIP,RBMS2,SNORA105C,SPRYD4,TIMELESS	72.15
12:56864735-57458522	Unique_To_AD	1	PC_0014	1	0	0	2	0	2	Not_reported_in_circBase	NA	0.157567	CDS,3UTR,5UTR,Intronic	ATP5B,BAZ2A,GLS2,GPR182,HSD17B6,MYO1A,NACA,NEMP1,PRIM1,PTGES3,RBMS2,RDH16,SDR9C7,SNORA105C,SNORD59A,SNORD59B,SPRYD4,TAC3,ZBTB39	27.43
12:56871443-56874171	Unique_To_AD	1	PC_0011	1	0	4	0	0	4	Salzman2013	hsa_circ_0027019	0.499368	CDS,5UTR,Intronic	GLS2	55.97
12:57556301-57556640	Unique_To_ND	1	PC_0003	1	0	5	0	0	5	Not_reported_in_circBase	NA	-0.994473	Intronic	LRP1	71.88
12:57559587-57969540	Unique_To_AD	1	PC_0012	1	0	0	2	0	2	Not_reported_in_circBase	NA	0.157567	CDS,3UTR,5UTR,Intronic	ARHGAP9,DCTN2,DDIT3,GLI1,INHBC,INHBE,KIF5A,LRP1,MARS,MBD6,MIR1228,MIR616,MIR6758,NDUFA4L2,NXPH4,R3HDM2,SHMT2,STAC3	24.8
12:57594481-57594936	Unique_To_AD	1	PC_0013	3	0	25	54	34	37.66	Not_reported_in_circBase	NA	0	CDS,Intronic	LRP1	486.9
12:57674140-58122160	Unique_To_ND	1	PC_0018	1	0	0	2	0	2	Not_reported_in_circBase	NA	-0.42706	CDS,3UTR,5UTR,Intronic	AGAP2,AGAP2-AS1,ARHGAP9,ARHGEF25,B4GALNT1,DCTN2,DDIT3,DTX3,GLI1,INHBC,INHBE,KIF5A,LOC101927583,MARS,MBD6,MIR616,MIR6758,OS9,PIP4K2C,R3HDM2,SLC26A10	32.98
12:57929872-57929982	Unique_To_ND	1	PC_0007	1	0	0	0	5	5	Not_reported_in_circBase	NA	-0.952465	Intronic	DCTN2	68.39
12:60099670-60113364	Unique_To_AD	1	PC_0021	1	0	0	0	21	21	Not_reported_in_circBase	NA	0	Intronic	SLC16A7	335.39
12:60115120-60115428	Unique_To_ND	1	PC_0009	1	0	0	0	3	3	Not_reported_in_circBase	NA	-0.6417	Intronic	SLC16A7	41.9
12:62062811-62093693	Unique_To_AD	1	PC_0011	1	2	0	0	0	2	Not_reported_in_circBase	NA	0.157567		NA	27.98
12:62557259-62557660	Unique_To_AD	1	PC_0020	1	0	0	0	4	4	Not_reported_in_circBase	NA	0	Intronic	FAM19A2	128.65
12:6287532-6287730	Unique_To_ND	1	PC_0007	1	0	0	0	9	9	Not_reported_in_circBase	NA	0		NA	123.11
12:62965171-62972285	Unique_To_ND	1	PC_0018	4	9	2	8	3	5.5	Not_reported_in_circBase	NA	-0.728458	CDS,Intronic	MON2	90.7
12:64314210-64314655	Unique_To_AD	1	PC_0013	1	0	0	0	2	2	Not_reported_in_circBase	NA	0.157567	Intronic	SRGAP1	25.85
12:65566795-65567402	Unique_To_ND	1	PC_0004	1	0	0	0	37	37	Not_reported_in_circBase	NA	0	Intronic	LEMD3	544.92
12:6560433-7032859	Unique_To_ND	1	PC_0018	1	0	0	3	0	3	Not_reported_in_circBase	NA	-0.517123	CDS,3UTR,5UTR,Intronic	ACRBP,CD27,CD27-AS1,CD4,CDCA3,CHD4,COPS7A,DSTNP2,ENO2,GAPDH,GNB3,GPR162,IFFO1,ING4,LAG3,LOC105369632,LPAR5,LRRC23,MLF2,MRPL51,NCAPD2,NOP2,P3H3,PIANP,PTMS,RPL13P5,SCARNA10,SCARNA11,SPSB2,TAPBPL,TPI1,USP5,VAMP1,ZNF384	49.47
12:6561176-6936583	Unique_To_AD	1	PC_0013	1	0	0	3	0	3	Not_reported_in_circBase	NA	0.328362	CDS,3UTR,5UTR,Intronic	ACRBP,CD4,CHD4,COPS7A,GAPDH,GPR162,IFFO1,ING4,LAG3,LPAR5,MLF2,MRPL51,NCAPD2,NOP2,PIANP,PTMS,SCARNA10,SCARNA11,TAPBPL,VAMP1,ZNF384	38.77
12:6561176-7032859	CommonToADND	3	PC_0009,PC_0012,PC_0013	1,1,1	0	0	3	0	3	Not_reported_in_circBase	NA	0.253691	CDS,3UTR,5UTR,Intronic	ACRBP,CD4,CDCA3,CHD4,COPS7A,DSTNP2,ENO2,GAPDH,GNB3,GPR162,IFFO1,ING4,LAG3,LOC105369632,LPAR5,LRRC23,MLF2,MRPL51,NCAPD2,NOP2,P3H3,PIANP,PTMS,RPL13P5,SCARNA10,SCARNA11,SPSB2,TAPBPL,TPI1,USP5,VAMP1,ZNF384	39.29
12:660752-660889	Unique_To_ND	1	PC_0009	1	0	0	0	2	2	Not_reported_in_circBase	NA	-0.488351	Intronic	B4GALNT3	27.93
12:6647266-6952862	Unique_To_AD	1	PC_0012	1	0	0	3	0	3	Not_reported_in_circBase	NA	0.328362	CDS,3UTR,5UTR,Intronic	ACRBP,CD4,CHD4,COPS7A,GAPDH,GNB3,GPR162,IFFO1,ING4,LAG3,LPAR5,MLF2,NOP2,P3H3,PIANP,PTMS,SCARNA11,ZNF384	37.2
12:66539620-66554952	Unique_To_AD	1	PC_0017	1	7	0	0	0	7	Jeck2013	hsa_circ_0005408	0	CDS,Intronic	TMBIM4	84.54
12:6696877-6702394	Unique_To_ND	1	PC_0008	1	0	0	2	0	2	Not_reported_in_circBase	NA	-0.488351	CDS,Intronic	CHD4	25.56
12:67708128-67708274	Unique_To_AD	1	PC_0011	1	0	0	0	6	6	Not_reported_in_circBase	NA	0.703199	3UTR	CAND1	83.96
12:6781515-7507726	Unique_To_AD	1	PC_0016	1	0	0	3	0	3	Not_reported_in_circBase	NA	0.15413	CDS,3UTR,5UTR,Intronic	ACSM4,ATN1,C12orf57,C1R,C1RL,C1RL-AS1,C1S,CD163L1,CD4,CDCA3,CLSTN3,COPS7A,DSTNP2,EMG1,ENO2,GNB3,GPR162,LAG3,LOC105369632,LOC105369635,LPCAT3,LRRC23,MIR141,MIR200C,MLF2,P3H3,PEX5,PHB2,PIANP,PTMS,PTPN6,RBP5,RPL13P5,SCARNA12,SPSB2,TPI1,USP5,ZNF384	40.81
12:68088982-68089670	Unique_To_AD	1	PC_0017	1	0	0	0	42	42	Not_reported_in_circBase	NA	0		NA	507.27
12:6839834-7064648	Unique_To_AD	1	PC_0015	1	0	0	5	0	5	Not_reported_in_circBase	NA	0.707338	CDS,3UTR,5UTR,Intronic	ATN1,C12orf57,CD4,CDCA3,COPS7A,DSTNP2,ENO2,GNB3,GPR162,LAG3,LOC105369632,LRRC23,MLF2,P3H3,PTMS,PTPN6,RPL13P5,SPSB2,TPI1,USP5	69.21
12:6879086-7064648	Unique_To_AD	2	PC_0011,PC_0021	1,1	0	0	8.5	0	8.5	Not_reported_in_circBase	NA	0.0831332	CDS,3UTR,5UTR,Intronic	ATN1,C12orf57,CD4,CDCA3,DSTNP2,ENO2,GNB3,GPR162,LAG3,LOC105369632,LRRC23,P3H3,PTMS,PTPN6,RPL13P5,SPSB2,TPI1,USP5	121.91
12:6879086-7175834	Unique_To_AD	1	PC_0011	1	0	0	2	0	2	Not_reported_in_circBase	NA	0.157567	CDS,3UTR,5UTR,Intronic	ATN1,C12orf57,C1S,CD4,CDCA3,DSTNP2,EMG1,ENO2,GNB3,GPR162,LAG3,LOC105369632,LOC105369635,LPCAT3,LRRC23,MIR141,MIR200C,P3H3,PHB2,PTMS,PTPN6,RPL13P5,SCARNA12,SPSB2,TPI1,USP5	27.98
12:6964918-7032859	Unique_To_ND	2	PC_0004,PC_0018	1,1	0	0	2	0	2	Not_reported_in_circBase	NA	-0.680456	CDS,3UTR,5UTR,Intronic	DSTNP2,ENO2,LOC105369632,LRRC23,RPL13P5,SPSB2,TPI1,USP5	31.21
12:6967587-7032859	Unique_To_ND	2	PC_0007,PC_0018	1,1	0	0	2.5	0	2.5	Not_reported_in_circBase	NA	-0.758779	CDS,3UTR,5UTR,Intronic	DSTNP2,ENO2,LOC105369632,LRRC23,RPL13P5,SPSB2,TPI1,USP5	38.41
12:6973885-7032859	Unique_To_AD	1	PC_0013	1	0	0	2	0	2	Not_reported_in_circBase	NA	0.157567	CDS,3UTR,5UTR,Intronic	DSTNP2,ENO2,LOC105369632,LRRC23,RPL13P5,SPSB2,TPI1,USP5	25.85
12:71230298-71230427	Unique_To_ND	1	PC_0009	1	0	0	0	4	4	Not_reported_in_circBase	NA	-0.80709	Intronic	PTPRR	55.86
12:7295433-7295716	Unique_To_ND	1	PC_0007	1	0	0	0	4	4	Not_reported_in_circBase	NA	-0.80709	CDS,Intronic	CLSTN3	54.71
12:75530710-75530803	Unique_To_AD	1	PC_0017	1	0	0	0	8	8	Not_reported_in_circBase	NA	0	Intronic	KCNC2	96.62
12:75706627-75720307	Unique_To_ND	1	PC_0003	3	3	3	0	2	2.66	Not_reported_in_circBase	NA	-0.6417	CDS,5UTR,Intronic	CAPS2	38.33
12:76442172-76772330	Unique_To_AD	1	PC_0011	1	0	0	3	0	3	Not_reported_in_circBase	NA	0.328362	CDS,3UTR,5UTR,Intronic	BBS10,NAP1L1,OSBPL8	41.98
12:76459793-76460023	Unique_To_ND	1	PC_0009	1	0	0	0	2	2	Not_reported_in_circBase	NA	-0.488351	Intronic	NAP1L1	27.93
12:77239488-77247474	CommonToADND	3	PC_0009,PC_0013,PC_0021	1,1,1	0	0	3	0	3	Not_reported_in_circBase	NA	-0.252969	CDS,3UTR,Intronic	ZDHHC17	43.21
12:77245606-77246099	Unique_To_ND	1	PC_0007	1	5	0	0	0	5	Not_reported_in_circBase	NA	-0.952465	3UTR	ZDHHC17	68.39
12:78334098-78531145	Unique_To_AD	1	PC_0013	1	0	0	2	0	2	Not_reported_in_circBase	NA	0.157567	CDS,Intronic	NAV3	25.85
12:78360008-78415642	Unique_To_AD	2	PC_0012,PC_0014	2,3	2	9	7	10	7	Salzman2013	hsa_circ_0008877	0.157567	CDS,Intronic	NAV3	95.02
12:78360008-78452895	Unique_To_AD	1	PC_0012	1	3	0	0	0	3	Not_reported_in_circBase	NA	0.328362	CDS,Intronic	NAV3	37.2
12:79441076-79845788	CommonToADND	14	PC_0001,PC_0003,PC_0004,PC_0005,PC_0007,PC_0009,PC_0011,PC_0012,PC_0013,PC_0014,PC_0015,PC_0018,PC_0019,PC_0021	1,1,1,1,1,1,1,1,1,1,1,1,1,1	0	0	10.2143	0	10.21	Not_reported_in_circBase	NA	-0.196748	CDS,3UTR,5UTR,Intronic	MIR1252,SYT1	141.4
12:79742517-79742633	Unique_To_ND	1	PC_0001	1	0	0	0	2	2	Not_reported_in_circBase	NA	-0.488351	Intronic	SYT1	30.06
12:79747281-79845788	Unique_To_AD	1	PC_0011	1	0	0	2	0	2	Not_reported_in_circBase	NA	0.157567	CDS,3UTR,5UTR,Intronic	MIR1252,SYT1	27.98
12:79813036-79845788	CommonToADND	7	PC_0003,PC_0004,PC_0007,PC_0012,PC_0013,PC_0014,PC_0015	1,1,1,1,1,1,1	0	0	2.85714	0	2.85	Not_reported_in_circBase	NA	0.089979	CDS,3UTR,5UTR,Intronic	MIR1252,SYT1	39.29
12:79837892-79843955	Unique_To_ND	1	PC_0004	1	13	0	0	0	13	Not_reported_in_circBase	NA	0	CDS,3UTR,Intronic	SYT1	191.45
12:79842697-80750300	Unique_To_AD	1	PC_0010	1	0	0	2	0	2	Not_reported_in_circBase	NA	0.157567	CDS,3UTR,5UTR,Intronic	OTOGL,PAWR,PPP1R12A,SYT1	29.23
12:79845261-79845463	Unique_To_ND	1	PC_0019	1	0	0	0	5	5	Not_reported_in_circBase	NA	0	3UTR	SYT1	66.29
12:79985744-80189539	CommonToADND	3	PC_0003,PC_0011,PC_0012	1,1,1	0	0	20.6667	0	20.66	Not_reported_in_circBase	NA	-1.1483	CDS,3UTR,5UTR,Intronic	PAWR,PPP1R12A	273.53
12:79985744-80226271	Unique_To_ND	1	PC_0009	1	0	0	3	0	3	Not_reported_in_circBase	NA	-0.6417	CDS,3UTR,5UTR,Intronic	PAWR,PPP1R12A	41.9
12:79985744-80328731	Unique_To_AD	1	PC_0011	1	0	0	13	0	13	Not_reported_in_circBase	NA	0	CDS,3UTR,5UTR,Intronic	PAWR,PPP1R12A	181.92
12:80187642-80215970	Unique_To_ND	1	PC_0003	1	0	5	0	0	5	Not_reported_in_circBase	NA	-0.994473	CDS,Intronic	PPP1R12A	71.88
12:81205243-81205462	CommonToADND	4	PC_0004,PC_0007,PC_0011,PC_0015	1,1,1,1	0	0	4	0	4	Not_reported_in_circBase	NA	0.430792	CDS,3UTR	LIN7A	55.95
12:81719555-81778023	Unique_To_ND	1	PC_0018	2	0	2	0	4	3	Not_reported_in_circBase	NA	-0.517123	CDS,5UTR,Intronic	PPFIA2	49.47
12:86549096-86549241	Unique_To_AD	1	PC_0017	1	0	0	0	4	4	Not_reported_in_circBase	NA	0.499368	Intronic	MGAT4C	48.31
12:86649975-86650414	Unique_To_ND	1	PC_0004	1	4	0	0	0	4	Not_reported_in_circBase	NA	-0.80709	Intronic	MGAT4C	58.91
12:88504978-88524995	Unique_To_ND	1	PC_0003	1	6	0	0	0	6	Not_reported_in_circBase	NA	-1.1483	CDS,Intronic	CEP290	86.26
12:89853414-89866052	Unique_To_AD	1	PC_0012	4	7	2	3	5	4.25	Not_reported_in_circBase	NA	0.499368	CDS,3UTR,Intronic	POC1B	52.71
12:90050785-90051040	Unique_To_ND	1	PC_0009	1	0	0	0	9	9	Not_reported_in_circBase	NA	0		NA	125.7
12:9227155-9305939	Unique_To_ND	1	PC_0018	1	9	0	0	0	9	Not_reported_in_circBase	NA	-0.89075	CDS,3UTR,5UTR,Intronic	A2M,PZP	148.42
12:93221687-93246801	Unique_To_ND	1	PC_0019	2	9	2	0	0	5.5	Not_reported_in_circBase	NA	0	CDS,Intronic	EEA1	72.92
12:94154776-94155205	Unique_To_AD	1	PC_0020	1	0	0	0	3	3	Not_reported_in_circBase	NA	0	Intronic	CRADD	96.48
12:94155115-94155339	Unique_To_ND	1	PC_0009	2	4	0	0	3	3.5	Not_reported_in_circBase	NA	-0.80709	Intronic	CRADD	48.88
12:94725475-94772818	Unique_To_AD	1	PC_0013	3	18	4	17	0	13	Not_reported_in_circBase	NA	0	CDS,Intronic	CEP83	168.04
12:95602618-95605043	CommonToADND	5	PC_0004,PC_0005,PC_0009,PC_0014,PC_0021	2,2,4,4,1	12.5	7	7	8.33333	8.7	Not_reported_in_circBase	NA	-1.86785	CDS	FGD6	122.01
12:97495544-97495706	Unique_To_ND	1	PC_0007	1	0	0	0	3	3	Not_reported_in_circBase	NA	-0.6417		NA	41.03
12:97533481-97533877	Unique_To_ND	1	PC_0009	1	0	0	0	8	8	Not_reported_in_circBase	NA	-1.14663		NA	111.73
12:97886238-97954825	CommonToADND	2	PC_0008,PC_0012	1,3	5	3	0	4	4	Not_reported_in_circBase	NA	-0.217805	5UTR,Intronic	RMST	49.86
12:98107445-98127178	Unique_To_ND	1	PC_0018	2	31	0	0	28	29.5	Not_reported_in_circBase	NA	0	3UTR,Intronic	LOC643711	486.51
12:99336288-99366723	Unique_To_ND	1	PC_0004	1	5	0	0	0	5	Not_reported_in_circBase	NA	-0.994473	Intronic	ANKS1B	73.63
13:100953713-100992513	Unique_To_ND	1	PC_0004	1	2	0	0	0	2	Salzman2013	hsa_circ_0030763	-0.488351	CDS,Intronic	PCCA	29.45
13:101797110-102379160	Unique_To_ND	1	PC_0019	1	0	0	2	0	2	Not_reported_in_circBase	NA	-0.488351	CDS,3UTR,5UTR,Intronic	FGF14,ITGBL1,NALCN	26.51
13:101881743-102051516	Unique_To_AD	3	PC_0011,PC_0012,PC_0015	3,3,2	14.3333	7	11.5	0	10.94	Not_reported_in_circBase	NA	1.4393	CDS,5UTR,Intronic	NALCN	140.35
13:102851998-102852219	Unique_To_ND	1	PC_0003	1	0	0	0	4	4	Not_reported_in_circBase	NA	-0.80709	Intronic	FGF14	57.5
13:103045203-103045454	Unique_To_AD	1	PC_0013	1	2	0	0	0	2	Not_reported_in_circBase	NA	0.157567	Intronic	FGF14,FGF14-IT1	25.85
13:103286299-103289589	Unique_To_ND	1	PC_0005	2	5	2	0	0	3.5	Not_reported_in_circBase	NA	-0.80709	CDS,Intronic	TPP2	52.56
13:103409834-103410070	Unique_To_ND	1	PC_0009	2	7	0	0	4	5.5	Not_reported_in_circBase	NA	-0.997024	Intronic	CCDC168	76.81
13:103459495-103486902	Unique_To_ND	1	PC_0009	2	2	2	0	0	2	Not_reported_in_circBase	NA	-0.488351	CDS,5UTR,Intronic	BIVM,BIVM-ERCC5	27.93
13:103559002-103559148	Unique_To_ND	1	PC_0005	1	0	0	0	6	6	Not_reported_in_circBase	NA	0		NA	90.11
13:108172176-108172625	Unique_To_ND	1	PC_0003	1	0	0	0	30	30	Not_reported_in_circBase	NA	0	Intronic	FAM155A	431.31
13:111530886-111532459	CommonToADND	3	PC_0003,PC_0005,PC_0013	1,1,1	0	0	2.33333	0	2.33	Not_reported_in_circBase	NA	-0.682725	CDS,3UTR	ANKRD10	33
13:111843633-111843907	Unique_To_ND	1	PC_0004	1	2	0	0	0	2	Not_reported_in_circBase	NA	-0.488351	Intronic	ARHGEF7	29.45
13:114175383-114175490	Unique_To_ND	1	PC_0007	1	0	0	0	10	10	Not_reported_in_circBase	NA	0	Intronic	TMCO3	136.79
13:114451483-114535461	Unique_To_AD	1	PC_0016	1	0	0	2	0	2	Not_reported_in_circBase	NA	0.0626932	CDS,3UTR,5UTR,Intronic	GAS6,GAS6-AS1,LINC00552,TMEM255B	27.2
13:20632714-20641530	Unique_To_ND	1	PC_0018	4	16	10	12	13	12.75	Salzman2013	hsa_circ_0029636	0	CDS,Intronic	ZMYM2	210.27
13:20796100-20804946	Unique_To_AD	1	PC_0020	1	0	0	3	0	3	Not_reported_in_circBase	NA	0	CDS,3UTR,5UTR,Intronic	GJB6	96.48
13:20796100-21417187	Unique_To_AD	1	PC_0021	1	0	0	2	0	2	Not_reported_in_circBase	NA	0.00805846	CDS,3UTR,5UTR,Intronic	CRYL1,EEF1AKMT1,GJB6,IFT88,IL17D,MIR4499,XPO4	31.94
13:21170288-21230569	Unique_To_ND	1	PC_0003	3	25	26	2	0	17.66	Not_reported_in_circBase	NA	0	CDS,5UTR,Intronic	IFT88	253.99
13:23904087-23913243	Unique_To_ND	1	PC_0007	1	0	0	0	5	5	Not_reported_in_circBase	NA	-0.952465	CDS,3UTR	SACS	68.39
13:25602612-25736828	Unique_To_ND	1	PC_0018	1	73	0	0	0	73	Not_reported_in_circBase	NA	0	CDS,3UTR,5UTR	AMER2,PABPC3	1203.92
13:26402255-26436546	Unique_To_ND	1	PC_0018	3	0	15	19	23	19	Not_reported_in_circBase	NA	0	CDS,Intronic	ATP8A2	313.34
13:26526129-26526212	Unique_To_AD	1	PC_0015	1	0	0	0	4	4	Not_reported_in_circBase	NA	0.499368	Intronic	ATP8A2	55.36
13:28771321-28835595	Unique_To_ND	1	PC_0009	4	4	3	4	3	3.5	Salzman2013	hsa_circ_0029849	-0.80709	CDS,Intronic	PAN3	48.88
13:28830428-28835595	Unique_To_AD	1	PC_0021	4	17	6	12	10	11.25	Salzman2013	hsa_circ_0008902	0.475697	CDS,Intronic	PAN3	179.67
13:29233605-29233919	Unique_To_AD	1	PC_0012	1	0	0	0	9	9	Not_reported_in_circBase	NA	0	Intronic	POMP	111.62
13:30338544-31037831	Unique_To_ND	1	PC_0018	1	0	0	6	0	6	Not_reported_in_circBase	NA	-0.728458	CDS,3UTR,5UTR,Intronic	HMGB1,KATNAL1,LINC00297,LINC00365,LINC00384,LINC00426,LINC00544,LINC00572,LINC01058,UBL3	98.95
13:30524453-31233686	Unique_To_AD	1	PC_0012	1	0	0	2	0	2	Not_reported_in_circBase	NA	0.157567	CDS,3UTR,5UTR,Intronic	HMGB1,KATNAL1,LINC00365,LINC00384,LINC00426,LINC00544,LINC01058,USPL1	24.8
13:31526796-31540535	Unique_To_ND	1	PC_0009	4	18	3	16	12	12.25	Not_reported_in_circBase	NA	0	CDS,Intronic	TEX26	171.09
13:31712663-31713186	Unique_To_ND	1	PC_0003	1	0	0	0	2	2	Not_reported_in_circBase	NA	-0.488351	CDS,Intronic	HSPH1	28.75
13:31725083-31733000	Unique_To_AD	1	PC_0011	1	0	0	2	0	2	Not_reported_in_circBase	NA	0.157567	CDS,Intronic	HSPH1	27.98
13:32652970-32699012	Unique_To_ND	1	PC_0004	3	3	2	0	2	2.33	Salzman2013	hsa_circ_0029910	-0.488351	CDS,Intronic	FRY	34.36
13:32757113-32776664	Unique_To_AD	1	PC_0012	3	6	3	3	0	4	Not_reported_in_circBase	NA	0.499368	CDS,Intronic	FRY	49.61
13:32989984-32990095	Unique_To_ND	1	PC_0007	1	0	3	0	0	3	Not_reported_in_circBase	NA	-0.6417	Intronic	N4BP2L1	41.03
13:32990095-33096407	Unique_To_AD	1	PC_0011	1	25	0	0	0	25	Not_reported_in_circBase	NA	0	CDS,3UTR,5UTR,Intronic	MINOS1P1,N4BP2L1,N4BP2L2,N4BP2L2-IT2	349.85
13:33108732-33111882	Unique_To_AD	1	PC_0010	1	0	0	0	7	7	Not_reported_in_circBase	NA	0.904407	CDS,Intronic	N4BP2L2	102.32
13:33222890-33253066	Unique_To_AD	1	PC_0015	2	6	6	0	0	6	Salzman2013	hsa_circ_0029941	0.990401	CDS,5UTR,Intronic	PDS5B	83.05
13:33361995-33362982	Unique_To_ND	1	PC_0019	1	0	0	0	7	7	Not_reported_in_circBase	NA	0		NA	92.81
13:35081376-35081727	Unique_To_ND	1	PC_0007	2	45	0	0	26	35.5	Not_reported_in_circBase	NA	0	Intronic	LINC00457	485.6
13:35615069-35685115	Unique_To_ND	1	PC_0009	2	5	0	7	0	6	Not_reported_in_circBase	NA	-0.997024	CDS,Intronic	NBEA	83.8
13:35615069-35692611	Unique_To_AD	1	PC_0011	3	5	2	5	0	4	Not_reported_in_circBase	NA	0.499368	CDS,Intronic	NBEA	55.97
13:35619083-35883729	Unique_To_ND	1	PC_0018	2	0	10	38	0	24	Not_reported_in_circBase	NA	0	CDS,Intronic	NBEA	395.8
13:35729910-35770439	Unique_To_AD	1	PC_0015	4	18	5	11	8	10.5	Not_reported_in_circBase	NA	0	CDS,Intronic	NBEA	145.34
13:36412883-36413228	Unique_To_ND	1	PC_0004	2	0	5	0	5	5	Not_reported_in_circBase	NA	-0.994473	Intronic	DCLK1	73.63
13:36643614-36643765	Unique_To_AD	1	PC_0015	1	0	0	0	12	12	Not_reported_in_circBase	NA	0	Intronic	DCLK1	166.1
13:38772156-38772429	Unique_To_AD	1	PC_0017	1	0	0	0	5	5	Not_reported_in_circBase	NA	0		NA	60.39
13:39917549-39917749	Unique_To_ND	1	PC_0008	1	0	0	0	14	14	Not_reported_in_circBase	NA	0	3UTR	LHFP	178.95
13:41517087-42263644	Unique_To_AD	1	PC_0010	1	0	0	17	0	17	Not_reported_in_circBase	NA	0	CDS,3UTR,5UTR,Intronic	ELF1,KBTBD6,KBTBD7,LOC101929140,MIR3168,MIR5006,MTRF1,NAA16,OR7E37P,RGCC,VWA8,WBP4	248.5
13:41892941-41910892	Unique_To_AD	1	PC_0021	3	3	2	3	0	2.66	Salzman2013	hsa_circ_0030069	0.0831332	CDS,Intronic	NAA16	42.59
13:42208335-42208635	Unique_To_AD	1	PC_0015	2	2	0	0	3	2.5	Not_reported_in_circBase	NA	0.157567	Intronic	VWA8	34.6
13:42742575-42748280	Unique_To_ND	1	PC_0006	1	0	0	2	0	2	Not_reported_in_circBase	NA	-0.488351	CDS,5UTR,Intronic	DGKH	28.86
13:46577273-46619648	Unique_To_ND	1	PC_0005	2	8	3	0	0	5.5	Not_reported_in_circBase	NA	0	CDS,5UTR,Intronic	ZC3H13	82.6
13:47442736-47443286	Unique_To_ND	1	PC_0004	1	0	0	0	2	2	Not_reported_in_circBase	NA	-0.488351	Intronic	HTR2A	29.45
13:49760519-49760723	Unique_To_ND	1	PC_0009	1	2	0	0	0	2	Not_reported_in_circBase	NA	-0.488351	Intronic	FNDC3A	27.93
13:50567928-50619368	Unique_To_ND	1	PC_0018	1	9	0	0	0	9	Not_reported_in_circBase	NA	-0.89075	CDS,3UTR,5UTR,Intronic	DLEU2,KCNRG,MIR3613,TRIM13	148.42
13:50642232-50649789	Unique_To_ND	1	PC_0009	2	0	2	4	0	3	Salzman2013	hsa_circ_0030281	-0.6417	3UTR,Intronic	DLEU2	41.9
13:51068546-51069000	Unique_To_AD	1	PC_0017	1	0	0	0	7	7	Not_reported_in_circBase	NA	0	Intronic	DLEU1	84.54
13:51528040-51858377	CommonToADND	2	PC_0018,PC_0021	1,1	0	0	2.5	0	2.5	Not_reported_in_circBase	NA	-0.330207	CDS,3UTR,5UTR,Intronic	FAM124A,GUCY1B2,LINC00371,RNASEH2B	40.7
13:52500161-52500293	Unique_To_AD	1	PC_0021	1	0	0	0	41	41	Not_reported_in_circBase	NA	0		NA	654.82
13:61013821-61041513	Unique_To_ND	1	PC_0018	3	6	3	4	0	4.33	Salzman2013	hsa_circ_0003441	-0.594638	CDS,5UTR,Intronic	TDRD3	71.46
13:61604742-61605186	Unique_To_AD	1	PC_0011	1	0	0	0	3	3	Not_reported_in_circBase	NA	0.328362		NA	41.98
13:61780205-61781485	Unique_To_AD	1	PC_0015	1	5	0	0	0	5	Not_reported_in_circBase	NA	0.707338		NA	69.21
13:65710748-65710847	Unique_To_ND	1	PC_0009	1	0	0	0	3	3	Not_reported_in_circBase	NA	-0.6417		NA	41.9
13:66492638-66492807	Unique_To_AD	1	PC_0017	1	0	0	0	10	10	Not_reported_in_circBase	NA	0		NA	120.78
13:67002677-67003366	Unique_To_ND	1	PC_0018	1	0	0	0	2	2	Not_reported_in_circBase	NA	-0.42706	Intronic	PCDH9	32.98
13:67064789-67065342	Unique_To_AD	1	PC_0012	1	0	0	0	6	6	Not_reported_in_circBase	NA	0.743099	Intronic	PCDH9	74.41
13:67201364-67201999	Unique_To_ND	1	PC_0007	1	0	0	0	11	11	Not_reported_in_circBase	NA	0	Intronic	PCDH9	150.47
13:67435288-67435639	Unique_To_ND	1	PC_0004	1	0	0	0	7	7	Not_reported_in_circBase	NA	-1.28036	Intronic	PCDH9,PCDH9-AS2	103.09
13:67498143-67498592	Unique_To_ND	1	PC_0005	1	3	0	0	0	3	Not_reported_in_circBase	NA	-0.6417	Intronic	PCDH9	45.05
13:67511047-67511264	Unique_To_AD	1	PC_0016	1	0	0	0	15	15	Not_reported_in_circBase	NA	0	Intronic	PCDH9	204.06
13:67674559-67674819	Unique_To_AD	1	PC_0011	1	0	0	0	3	3	Not_reported_in_circBase	NA	0.328362	Intronic	PCDH9	41.98
13:70635561-70636815	Unique_To_ND	1	PC_0007	1	0	0	0	3	3	Not_reported_in_circBase	NA	-0.6417	Intronic	KLHL1	41.03
13:73329539-73356344	Unique_To_AD	1	PC_0016	1	0	0	2	0	2	Not_reported_in_circBase	NA	0.0626932	CDS,3UTR,5UTR,Intronic	BORA,DIS3,PIBF1	27.2
13:73590006-73651676	Unique_To_AD	1	PC_0013	1	0	0	2	0	2	Not_reported_in_circBase	NA	0.157567	CDS,3UTR,5UTR,Intronic	KLF5,PIBF1	25.85
13:74289504-74420510	Unique_To_ND	1	PC_0009	1	0	0	2	0	2	Not_reported_in_circBase	NA	-0.488351	CDS,Intronic	KLF12	27.93
13:74387288-74518207	Unique_To_ND	1	PC_0005	2	2	0	2	0	2	Not_reported_in_circBase	NA	-0.488351	CDS,Intronic	KLF12	30.03
13:77595647-77673148	Unique_To_AD	2	PC_0012,PC_0013	1,1	0	0	2.5	0	2.5	Not_reported_in_circBase	NA	0.645184	CDS,3UTR,5UTR,Intronic	FBXL3,MYCBP2,MYCBP2-AS1	31.53
13:77618791-78492966	Unique_To_ND	1	PC_0009	1	0	0	2	0	2	Not_reported_in_circBase	NA	-0.488351	CDS,3UTR,5UTR,Intronic	EDNRB,EDNRB-AS1,LOC100129307,MIR3665,MYCBP2,MYCBP2-AS1,SCEL,SCEL-AS1,SLAIN1	27.93
13:77638749-77644846	Unique_To_ND	1	PC_0003	3	0	6	3	10	6.33	Not_reported_in_circBase	NA	-1.1483	CDS,Intronic	MYCBP2	91.05
13:77706635-77706880	Unique_To_ND	1	PC_0004	1	0	0	0	36	36	Not_reported_in_circBase	NA	0	Intronic	MYCBP2	530.19
13:77785301-77818086	Unique_To_ND	1	PC_0005	2	8	3	0	0	5.5	Not_reported_in_circBase	NA	0	CDS,Intronic	MYCBP2	82.6
13:77798585-77870809	Unique_To_AD	1	PC_0012	2	3	0	2	0	2.5	Not_reported_in_circBase	NA	0.157567	CDS,Intronic	MYCBP2	31
13:77817193-77870809	Unique_To_AD	1	PC_0013	2	6	2	0	0	4	Not_reported_in_circBase	NA	0.499368	CDS,Intronic	MYCBP2	51.7
13:77825924-77826081	Unique_To_ND	1	PC_0009	2	15	0	0	8	11.5	Not_reported_in_circBase	NA	0	Intronic	MYCBP2	160.61
13:77835305-78514128	Unique_To_ND	1	PC_0019	1	0	0	8	0	8	Not_reported_in_circBase	NA	0	CDS,3UTR,5UTR,Intronic	EDNRB,EDNRB-AS1,LOC100129307,MIR3665,MYCBP2,SCEL,SCEL-AS1,SLAIN1	106.07
13:78293666-78327493	Unique_To_AD	1	PC_0021	3	0	11	27	26	21.33	Salzman2013	hsa_circ_0000497	0	CDS,5UTR,Intronic	SLAIN1	340.72
13:79932408-79946065	Unique_To_ND	1	PC_0003	2	2	2	0	0	2	Salzman2013	hsa_circ_0030536	-0.488351	CDS,Intronic	RBM26	28.75
13:80094944-80113910	Unique_To_ND	1	PC_0005	4	2	2	2	2	2	Salzman2013	hsa_circ_0030548	-0.488351	CDS,Intronic	NDFIP2	30.03
13:80818943-80819305	Unique_To_ND	1	PC_0004	2	25	0	0	16	20.5	Not_reported_in_circBase	NA	0		NA	301.91
13:80935735-80937351	Unique_To_ND	1	PC_0003	1	3	0	0	0	3	Not_reported_in_circBase	NA	-0.6417		NA	43.13
13:81164398-81164490	Unique_To_ND	1	PC_0005	1	0	0	0	6	6	Not_reported_in_circBase	NA	0		NA	90.11
13:81345891-81346447	Unique_To_AD	1	PC_0016	1	7	0	0	0	7	Not_reported_in_circBase	NA	0.421281		NA	95.23
13:84262037-84270302	Unique_To_AD	1	PC_0015	1	0	0	0	17	17	Not_reported_in_circBase	NA	0		NA	235.31
13:84376511-84389879	Unique_To_AD	1	PC_0012	1	4	0	0	0	4	Not_reported_in_circBase	NA	0.499368		NA	49.61
13:95077265-95077575	Unique_To_ND	1	PC_0007	2	5	0	0	5	5	Not_reported_in_circBase	NA	-0.952465		NA	68.39
13:96284992-96285126	Unique_To_AD	1	PC_0011	1	0	0	0	7	7	Not_reported_in_circBase	NA	0.792968	Intronic	DZIP1	97.95
13:96325843-96326097	Unique_To_ND	1	PC_0003	1	0	0	0	3	3	Not_reported_in_circBase	NA	-0.6417	3UTR	DNAJC3-AS1	43.13
13:96453835-96555314	Unique_To_AD	1	PC_0013	1	0	0	2	0	2	Not_reported_in_circBase	NA	0.157567	CDS,3UTR,Intronic	UGGT2	25.85
13:96550283-96550401	Unique_To_ND	1	PC_0007	1	0	0	0	8	8	Not_reported_in_circBase	NA	-1.20044	Intronic	UGGT2	109.43
13:97184780-97195475	Unique_To_AD	1	PC_0014	1	0	0	0	42	42	Not_reported_in_circBase	NA	0	Intronic	HS6ST3	576.04
13:97497683-97497840	Unique_To_AD	1	PC_0010	1	0	0	0	29	29	Not_reported_in_circBase	NA	0		NA	423.91
13:97949946-97965472	Unique_To_AD	1	PC_0015	1	0	0	0	4	4	Not_reported_in_circBase	NA	0.499368	Intronic	MBNL2	55.36
13:98664596-98666294	Unique_To_AD	1	PC_0011	1	0	2	0	0	2	Not_reported_in_circBase	NA	0.157567	Intronic	IPO5	27.98
13:99061591-99064288	Unique_To_AD	1	PC_0012	3	4	3	0	3	3.33	Jeck2013	hsa_circ_0007785	0.328362	CDS,Intronic	FARP1	41.34
13:99890680-99896878	CommonToADND	2	PC_0006,PC_0015	4,4	71	4.5	6	6.5	22	Salzman2013	hsa_circ_0030720	-1.16562	CDS,5UTR,Intronic	UBAC2	307.62
14:100223129-100223285	Unique_To_ND	1	PC_0007	1	0	0	0	2	2	Not_reported_in_circBase	NA	-0.488351		NA	27.35
14:100376578-100610573	CommonToADND	4	PC_0009,PC_0012,PC_0013,PC_0015	1,1,1,1	0	0	2.5	0	2.5	Not_reported_in_circBase	NA	0.739533	CDS,3UTR,5UTR,Intronic	EML1,EVL,MIR151B,MIR342	33.13
14:100376578-101327360	Unique_To_AD	1	PC_0013	1	0	0	3	0	3	Not_reported_in_circBase	NA	0.328362	CDS,3UTR,5UTR,Intronic	BEGAIN,DEGS2,DLK1,EML1,EVL,LINC00523,MEG3,MIR151B,MIR2392,MIR342,MIR345,MIR6764,MIR770,SLC25A29,SLC25A47,WARS,WDR25,YY1	38.77
14:100380515-100381034	Unique_To_ND	1	PC_0009	4	6	3	3	4	4	Not_reported_in_circBase	NA	-0.80709	CDS,Intronic	EML1	55.86
14:100728640-101327360	Unique_To_AD	2	PC_0013,PC_0015	1,1	0	0	5	0	5	Not_reported_in_circBase	NA	1.28489	CDS,3UTR,5UTR,Intronic	BEGAIN,DLK1,LINC00523,MEG3,MIR2392,MIR345,MIR6764,MIR770,SLC25A29,SLC25A47,WARS,WDR25,YY1	67.83
14:101312822-101313166	Unique_To_ND	1	PC_0003	1	0	0	0	7	7	Not_reported_in_circBase	NA	-1.24082	5UTR,Intronic	MEG3	100.64
14:101313391-101314005	Unique_To_ND	1	PC_0004	1	0	0	0	2	2	Not_reported_in_circBase	NA	-0.488351	5UTR,Intronic	MEG3	29.45
14:101313627-101313773	Unique_To_AD	1	PC_0013	1	2	0	0	0	2	Not_reported_in_circBase	NA	0.157567	5UTR,Intronic	MEG3	25.85
14:101313635-101314133	Unique_To_AD	1	PC_0013	1	0	0	0	6	6	Not_reported_in_circBase	NA	0.751519	5UTR,Intronic	MEG3	77.55
14:101313695-101313880	CommonToADND	4	PC_0001,PC_0009,PC_0011,PC_0021	1,1,1,1	0	0	0	11.75	11.75	Not_reported_in_circBase	NA	-0.657256	5UTR,Intronic	MEG3	182.54
14:101314684-101314867	Unique_To_AD	1	PC_0012	1	0	0	0	2	2	Not_reported_in_circBase	NA	0.157567	5UTR,Intronic	MEG3	24.8
14:101403739-101417831	Unique_To_ND	1	PC_0005	1	2	0	0	0	2	Jeck2013	hsa_circ_0002571	-0.488351	5UTR	SNORD113-5,SNORD113-6,SNORD113-7,SNORD113-9,SNORD114-1	30.03
14:101405216-101435061	Unique_To_ND	1	PC_0009	2	13	0	0	6	9.5	Not_reported_in_circBase	NA	0	5UTR,Intronic	SNHG24,SNORD113-6,SNORD113-7,SNORD113-9,SNORD114-1,SNORD114-10,SNORD114-11,SNORD114-2,SNORD114-3,SNORD114-4,SNORD114-5,SNORD114-6,SNORD114-7,SNORD114-8,SNORD114-9	132.68
14:102449355-102500525	Unique_To_AD	1	PC_0011	1	0	0	3	0	3	Not_reported_in_circBase	NA	0.328362	CDS,Intronic	DYNC1H1	41.98
14:102659799-102664184	Unique_To_AD	1	PC_0011	1	3	0	0	0	3	Jeck2013	hsa_circ_0004076	0.328362	CDS,3UTR,5UTR,Intronic	WDR20	41.98
14:102690833-102822234	Unique_To_AD	1	PC_0013	1	0	0	2	0	2	Not_reported_in_circBase	NA	0.157567	CDS,3UTR,5UTR,Intronic	CINP,MOK,ZNF839	25.85
14:102900571-102918964	Unique_To_ND	1	PC_0009	3	2	0	2	2	2	Salzman2013	hsa_circ_0033411	-0.488351	CDS,Intronic	TECPR2	27.93
14:103348469-103349836	Unique_To_AD	1	PC_0014	1	0	0	0	5	5	Not_reported_in_circBase	NA	0.707338	Intronic	TRAF3	68.57
14:103352525-104152568	Unique_To_ND	1	PC_0006	1	0	0	2	0	2	Not_reported_in_circBase	NA	-0.488351	CDS,3UTR,5UTR,Intronic	AMN,APOPT1,BAG5,CDC42BPB,CKB,EIF5,EXOC3L4,KLC1,LINC00605,LINC00677,LOC105378183,LOC107984640,MARK3,SNORA28,TNFAIP2,TRAF3,TRMT61A	28.86
14:103373885-103374082	Unique_To_AD	1	PC_0013	1	0	0	0	4	4	Not_reported_in_circBase	NA	0.499368	3UTR	TRAF3	51.7
14:103805508-104152568	Unique_To_AD	1	PC_0015	1	0	0	2	0	2	Not_reported_in_circBase	NA	0.157567	CDS,3UTR,5UTR,Intronic	APOPT1,BAG5,CKB,EIF5,KLC1,MARK3,TRMT61A	27.68
14:103805508-104167888	Unique_To_ND	1	PC_0018	1	0	0	3	0	3	Not_reported_in_circBase	NA	-0.517123	CDS,3UTR,5UTR,Intronic	APOPT1,BAG5,CKB,EIF5,KLC1,MARK3,TRMT61A,XRCC3	49.47
14:103805508-104200005	Unique_To_AD	1	PC_0016	1	0	0	2	0	2	Not_reported_in_circBase	NA	0.0626932	CDS,3UTR,5UTR,Intronic	APOPT1,BAG5,CKB,EIF5,KLC1,MARK3,TRMT61A,XRCC3,ZFYVE21	27.2
14:103966492-104139524	Unique_To_ND	1	PC_0007	1	0	0	2	0	2	Not_reported_in_circBase	NA	-0.488351	CDS,3UTR,5UTR,Intronic	APOPT1,BAG5,CKB,KLC1,MARK3,TRMT61A	27.35
14:103985994-104380321	Unique_To_AD	1	PC_0013	1	0	0	2	0	2	Not_reported_in_circBase	NA	0.157567	CDS,3UTR,5UTR,Intronic	APOPT1,BAG5,C14orf2,CKB,KLC1,LINC00637,PPP1R13B,TRMT61A,XRCC3,ZFYVE21	25.85
14:103985994-104408039	Unique_To_AD	1	PC_0013	1	0	0	2	0	2	Not_reported_in_circBase	NA	0.157567	CDS,3UTR,5UTR,Intronic	APOPT1,BAG5,C14orf2,CKB,KLC1,LINC00637,PPP1R13B,RD3L,TDRD9,TRMT61A,XRCC3,ZFYVE21	25.85
14:104378624-104380321	CommonToADND	3	PC_0013,PC_0015,PC_0018	1,1,1	0	0	2.66667	0	2.66	Not_reported_in_circBase	NA	0.633456	CDS,3UTR,Intronic	C14orf2	37.76
14:105403590-105685390	Unique_To_AD	1	PC_0011	1	0	0	2	0	2	Not_reported_in_circBase	NA	0.157567	CDS,3UTR,5UTR,Intronic	AHNAK2,BRF1,C14orf79,CDCA4,GPR132,JAG2,LOC102723354,MIR6765,NUDT14	27.98
14:105920529-105960270	Unique_To_ND	1	PC_0006	1	0	0	2	0	2	Not_reported_in_circBase	NA	-0.488351	CDS,3UTR,5UTR,Intronic	C14orf80,CRIP1,CRIP2,MTA1	28.86
14:19706896-19868572	Unique_To_AD	1	PC_0013	1	3	0	0	0	3	Not_reported_in_circBase	NA	0.328362		NA	38.77
14:20215586-20826063	Unique_To_ND	1	PC_0005	1	0	0	2	0	2	Not_reported_in_circBase	NA	-0.488351	CDS,3UTR,5UTR,Intronic	CCNB1IP1,OR11G2,OR11H4,OR11H6,OR4K1,OR4K13,OR4K14,OR4K15,OR4K17,OR4K2,OR4K5,OR4L1,OR4M1,OR4N2,OR4N5,OR4Q3,PARP2,RPPH1,SNORD126,TTC5	30.03
14:20924826-21544802	Unique_To_ND	1	PC_0007	1	0	0	2	0	2	Not_reported_in_circBase	NA	-0.488351	CDS,3UTR,5UTR,Intronic	ANG,APEX1,ARHGEF40,ECRP,EDDM3A,EDDM3B,LOC101929718,LOC254028,METTL17,MIR6717,NDRG2,OR6S1,PNP,RNASE1,RNASE10,RNASE11,RNASE12,RNASE13,RNASE2,RNASE3,RNASE4,RNASE6,RNASE7,RNASE8,RNASE9,SLC39A2,TMEM55B,TPPP2	27.35
14:21485250-21485438	Unique_To_ND	1	PC_0018	1	0	0	0	2	2	Not_reported_in_circBase	NA	-0.42706	3UTR	NDRG2	32.98
14:21488840-21488942	Unique_To_AD	1	PC_0017	1	0	8	0	0	8	Not_reported_in_circBase	NA	0	Intronic	NDRG2	96.62
14:23369853-24037279	Unique_To_AD	1	PC_0013	1	0	0	2	0	2	Not_reported_in_circBase	NA	0.157567	CDS,3UTR,5UTR,Intronic	ACIN1,AJUBA,AP1G2,BCL2L2,BCL2L2-PABPN1,C14orf119,C14orf93,CDH24,CEBPE,CMTM5,EFS,HAUS4,HOMEZ,IL25,JPH4,LOC101926933,LOC102724814,MHRT,MIR208A,MIR208B,MIR4707,MYH6,MYH7,NGDN,PABPN1,PPP1R3E,PRMT5,PRMT5-AS1,PSMB11,PSMB5,RBM23,RNF212B,SLC22A17,SLC7A8,THTPA,ZFHX2	25.85
14:23527773-24037279	CommonToADND	4	PC_0009,PC_0012,PC_0013,PC_0015	1,1,1,1	0	0	4	0	4	Not_reported_in_circBase	NA	1.21695	CDS,3UTR,5UTR,Intronic	ACIN1,AP1G2,BCL2L2,BCL2L2-PABPN1,C14orf119,CEBPE,CMTM5,EFS,HOMEZ,IL25,JPH4,LOC102724814,MHRT,MIR208A,MIR208B,MYH6,MYH7,NGDN,PABPN1,PPP1R3E,RNF212B,SLC22A17,SLC7A8,THTPA,ZFHX2	53.66
14:23549721-23549973	Unique_To_ND	1	PC_0004	1	106	0	0	0	106	Not_reported_in_circBase	NA	0	CDS	ACIN1	1561.13
14:23563533-23563701	Unique_To_AD	1	PC_0012	1	0	0	0	2	2	Not_reported_in_circBase	NA	0.157567	Intronic	ACIN1	24.8
14:23594503-24037279	Unique_To_AD	1	PC_0015	1	0	0	2	0	2	Not_reported_in_circBase	NA	0.157567	CDS,3UTR,5UTR,Intronic	AP1G2,BCL2L2,BCL2L2-PABPN1,CMTM5,EFS,HOMEZ,IL25,JPH4,LOC102724814,MHRT,MIR208A,MIR208B,MYH6,MYH7,NGDN,PABPN1,PPP1R3E,RNF212B,SLC22A17,SLC7A8,THTPA,ZFHX2	27.68
14:23658322-23658598	Unique_To_AD	1	PC_0017	1	0	0	0	36	36	Not_reported_in_circBase	NA	0		NA	434.8
14:23765129-24037279	CommonToADND	5	PC_0013,PC_0014,PC_0015,PC_0018,PC_0021	1,1,1,1,1	0	0	3.2	0	3.2	Not_reported_in_circBase	NA	1.26196	CDS,3UTR,5UTR,Intronic	AP1G2,BCL2L2,BCL2L2-PABPN1,CMTM5,EFS,IL25,JPH4,LOC102724814,MHRT,MIR208A,MIR208B,MYH6,MYH7,NGDN,PABPN1,PPP1R3E,SLC22A17,THTPA,ZFHX2	44.69
14:23815526-24037279	CommonToADND	11	PC_0001,PC_0004,PC_0005,PC_0006,PC_0007,PC_0009,PC_0012,PC_0013,PC_0015,PC_0018,PC_0021	1,1,1,1,1,1,1,1,1,1,1	0	0	3.45455	0	3.45	Not_reported_in_circBase	NA	-0.592625	CDS,3UTR,5UTR,Intronic	AP1G2,CMTM5,EFS,IL25,JPH4,LOC102724814,MHRT,MIR208A,MIR208B,MYH6,MYH7,NGDN,SLC22A17,THTPA,ZFHX2	48.9
14:23815538-24037279	Unique_To_AD	1	PC_0014	1	0	0	4	0	4	Not_reported_in_circBase	NA	0.499368	CDS,3UTR,5UTR,Intronic	AP1G2,CMTM5,EFS,IL25,JPH4,LOC102724814,MHRT,MIR208A,MIR208B,MYH6,MYH7,NGDN,SLC22A17,THTPA,ZFHX2	54.86
14:23816870-23817192	Unique_To_AD	1	PC_0013	1	5	0	0	0	5	Not_reported_in_circBase	NA	0.649752	CDS,3UTR,Intronic	SLC22A17	64.63
14:24028776-24037279	CommonToADND	3	PC_0007,PC_0013,PC_0015	1,1,1	0	0	4.33333	0	4.33	Not_reported_in_circBase	NA	0.473218	CDS,3UTR,5UTR,Intronic	AP1G2,JPH4,LOC102724814,THTPA	57.93
14:24847118-24847230	Unique_To_ND	1	PC_0001	1	0	0	0	3	3	Not_reported_in_circBase	NA	-0.6417	3UTR	NFATC4	45.09
14:25280394-25280749	Unique_To_ND	1	PC_0003	1	0	0	0	13	13	Not_reported_in_circBase	NA	0	3UTR	STXBP6	186.9
14:31416295-31425448	Unique_To_ND	1	PC_0005	4	5	2	2	4	3.25	Salzman2013	hsa_circ_0031447	-0.6417	CDS,Intronic	STRN3	48.81
14:31596990-31602881	Unique_To_ND	1	PC_0003	1	0	0	0	2	2	Salzman2013	hsa_circ_0002301	-0.488351	CDS,Intronic	HECTD1	28.75
14:32559707-32586493	CommonToADND	3	PC_0004,PC_0005,PC_0014	2,2,2	8.66667	6.33333	0	0	7.5	Salzman2013	hsa_circ_0031584	-1.70527	CDS,5UTR,Intronic	ARHGAP5	106.58
14:33063054-33063907	Unique_To_AD	1	PC_0011	1	3	0	0	0	3	Not_reported_in_circBase	NA	0.328362	Intronic	AKAP6	41.98
14:33156912-33157150	Unique_To_ND	1	PC_0018	1	0	0	0	4	4	Not_reported_in_circBase	NA	-0.594638	Intronic	AKAP6	65.96
14:33201806-33204863	Unique_To_ND	1	PC_0003	1	0	3	0	0	3	Not_reported_in_circBase	NA	-0.6417	Intronic	AKAP6	43.13
14:33704183-33704292	Unique_To_AD	1	PC_0021	1	0	0	0	2	2	Not_reported_in_circBase	NA	0.00805846	Intronic	NPAS3	31.94
14:34902143-35585943	Unique_To_AD	1	PC_0013	1	0	0	4	0	4	Not_reported_in_circBase	NA	0.499368	CDS,3UTR,5UTR,Intronic	BAZ1A,CFL2,EAPP,FAM177A1,IGBP1P1,LOC101927178,PPP2R3C,SNX6,SPTSSA,SRP54	51.7
14:35030617-35585943	Unique_To_ND	1	PC_0003	1	0	0	2	0	2	Not_reported_in_circBase	NA	-0.488351	CDS,3UTR,5UTR,Intronic	BAZ1A,CFL2,FAM177A1,IGBP1P1,LOC101927178,PPP2R3C,SNX6,SRP54	28.75
14:35261980-35331528	Unique_To_AD	1	PC_0020	3	0	106	114	104	108	Salzman2013	hsa_circ_0031632	0	CDS,Intronic	BAZ1A	3473.59
14:35385794-35397408	Unique_To_AD	1	PC_0020	2	30	0	0	23	26.5	Not_reported_in_circBase	NA	0		NA	852.31
14:35916409-35947603	Unique_To_ND	1	PC_0009	1	3	0	0	0	3	Not_reported_in_circBase	NA	-0.6417		NA	41.9
14:36103779-36143915	Unique_To_ND	1	PC_0004	3	4	7	5	0	5.33	Salzman2013	hsa_circ_0031671	-0.994473	CDS,3UTR,Intronic	RALGAPA1,RALGAPA1P1	78.54
14:36133847-36194359	Unique_To_ND	1	PC_0001	3	9	8	2	0	6.33	Salzman2013	hsa_circ_0031677	-1.20804	CDS,3UTR,Intronic	RALGAPA1,RALGAPA1P1	95.2
14:38286782-38437793	Unique_To_AD	1	PC_0011	1	5	0	0	0	5	Not_reported_in_circBase	NA	0.60604	CDS,3UTR,Intronic	LINC00517,TTC6	69.97
14:39130345-39130550	Unique_To_ND	1	PC_0007	1	0	0	0	9	9	Not_reported_in_circBase	NA	0		NA	123.11
14:39214347-39308408	Unique_To_ND	1	PC_0001	1	6	0	0	0	6	Not_reported_in_circBase	NA	-1.20804	3UTR,Intronic	LINC00639	90.19
14:39649880-39649982	Unique_To_ND	2	PC_0008,PC_0009	1,1	0	39	0	0	39	Not_reported_in_circBase	NA	-0.488351	CDS	PNN	543.52
14:40360263-40360469	Unique_To_ND	1	PC_0003	1	2	0	0	0	2	Not_reported_in_circBase	NA	-0.488351		NA	28.75
14:43693435-43693564	Unique_To_AD	1	PC_0017	1	0	0	0	4	4	Not_reported_in_circBase	NA	0.499368		NA	48.31
14:45587230-45599993	Unique_To_AD	1	PC_0012	1	2	0	0	0	2	Not_reported_in_circBase	NA	0.157567	CDS,Intronic	FKBP3	24.8
14:47909258-47909382	Unique_To_AD	1	PC_0012	1	0	0	0	2	2	Not_reported_in_circBase	NA	0.157567	Intronic	MDGA2	24.8
14:47995732-47995965	Unique_To_AD	1	PC_0012	1	0	0	0	16	16	Not_reported_in_circBase	NA	0	Intronic	MDGA2	198.44
14:50292584-50298079	Unique_To_AD	1	PC_0021	2	2	2	0	0	2	Not_reported_in_circBase	NA	0.00805846	CDS,Intronic	NEMF	31.94
14:50292584-50298844	Unique_To_AD	1	PC_0010	2	3	2	0	0	2.5	Not_reported_in_circBase	NA	0.157567	CDS,Intronic	NEMF	36.54
14:51211083-51214709	Unique_To_AD	1	PC_0010	1	0	18	0	0	18	Not_reported_in_circBase	NA	0	Intronic	NIN	263.12
14:52977957-53011089	Unique_To_AD	1	PC_0017	1	0	2	0	0	2	Salzman2013	hsa_circ_0031939	0.157567	CDS,5UTR,Intronic	TXNDC16	24.15
14:52981597-53011089	Unique_To_AD	1	PC_0021	4	6	2	4	3	3.75	Not_reported_in_circBase	NA	0.149298	CDS,5UTR,Intronic	TXNDC16	59.89
14:53003436-53011089	Unique_To_ND	1	PC_0005	3	5	3	5	0	4.33	Salzman2013	hsa_circ_0031940	-0.80709	CDS,5UTR,Intronic	TXNDC16	65.08
14:53339516-53360145	Unique_To_ND	1	PC_0009	3	2	0	2	2	2	Not_reported_in_circBase	NA	-0.488351	CDS,Intronic	FERMT2	27.93
14:55111924-55129538	Unique_To_AD	1	PC_0014	1	4	0	0	0	4	Not_reported_in_circBase	NA	0.499368	Intronic	SAMD4A	54.86
14:56358456-56443651	Unique_To_AD	1	PC_0015	1	3	0	0	0	3	Not_reported_in_circBase	NA	0.328362		NA	41.52
14:58734475-58734783	Unique_To_AD	1	PC_0012	1	0	0	0	7	7	Not_reported_in_circBase	NA	0.836481	Intronic	PSMA3,PSMA3-AS1	86.82
14:58740696-58740853	Unique_To_ND	1	PC_0008	1	0	2	0	0	2	Not_reported_in_circBase	NA	-0.488351	3UTR,Intronic	PSMA3-AS1	25.56
14:60528728-60765805	Unique_To_AD	1	PC_0013	1	0	0	2	0	2	Not_reported_in_circBase	NA	0.157567	CDS,3UTR,5UTR,Intronic	DHRS7,LRRC9,PCNX4,PPM1A	25.85
14:61275042-61346553	Unique_To_ND	1	PC_0005	2	6	6	0	0	6	Salzman2013	hsa_circ_0004244	0	CDS,Intronic	MNAT1	90.11
14:61503776-61518853	Unique_To_ND	1	PC_0004	2	0	23	0	21	22	Not_reported_in_circBase	NA	0	CDS,5UTR,Intronic	SLC38A6	324
14:63253950-63255128	Unique_To_AD	1	PC_0013	1	7	0	0	0	7	Not_reported_in_circBase	NA	0.845651	Intronic	KCNH5	90.48
14:64494201-65211060	Unique_To_ND	1	PC_0004	1	0	0	2	0	2	Not_reported_in_circBase	NA	-0.488351	CDS,3UTR,5UTR,Intronic	AKAP5,ESR2,HSPA2,LOC102723809,MIR548H1,MTHFD1,PLEKHG3,PPP1R36,SYNE2,TEX21P,ZBTB1,ZBTB25	29.45
14:64676892-64678218	Unique_To_ND	1	PC_0009	1	5	0	0	0	5	Not_reported_in_circBase	NA	-0.908359	Intronic	SYNE2	69.83
14:66028054-66028484	Unique_To_ND	1	PC_0005	1	3	0	0	0	3	Salzman2013	hsa_circ_0003028	-0.6417	CDS,5UTR,Intronic	FUT8	45.05
14:66188492-66210193	Unique_To_ND	1	PC_0005	2	26	0	0	8	17	Not_reported_in_circBase	NA	0	CDS,3UTR,5UTR,Intronic	FUT8	255.33
14:67472715-67472882	Unique_To_ND	2	PC_0001,PC_0004	1,1	0	0	0	48	48	Not_reported_in_circBase	NA	-0.488351	Intronic	GPHN	721.21
14:67490349-67635753	Unique_To_AD	1	PC_0011	3	28	7	20	0	18.33	Not_reported_in_circBase	NA	0	CDS,Intronic	GPHN	256.56
14:67626131-67671806	Unique_To_AD	1	PC_0011	1	0	0	2	0	2	Not_reported_in_circBase	NA	0.157567	CDS,3UTR,5UTR,Intronic	FAM71D,GPHN	27.98
14:67936982-68120215	Unique_To_AD	1	PC_0014	1	0	0	3	0	3	Not_reported_in_circBase	NA	0.328362	CDS,3UTR,5UTR,Intronic	ARG2,PIGH,PLEKHH1,TMEM229B,VTI1B	41.14
14:72175938-72400019	Unique_To_AD	1	PC_0013	1	0	0	2	0	2	Not_reported_in_circBase	NA	0.157567	CDS,3UTR,5UTR,Intronic	RGS6,SIPA1L1	25.85
14:72205734-72941407	Unique_To_AD	1	PC_0021	1	0	0	3	0	3	Not_reported_in_circBase	NA	0.0831332	CDS,3UTR,5UTR,Intronic	RGS6,SIPA1L1	47.91
14:72497744-72498244	Unique_To_AD	1	PC_0011	1	0	0	0	5	5	Not_reported_in_circBase	NA	0.60604	Intronic	RGS6	69.97
14:72732419-72732609	Unique_To_ND	1	PC_0007	1	0	0	0	17	17	Not_reported_in_circBase	NA	0	Intronic	RGS6	232.54
14:73572566-73588076	Unique_To_ND	1	PC_0007	1	0	0	2	0	2	Not_reported_in_circBase	NA	-0.488351	CDS,3UTR,Intronic	RBM25	27.35
14:73614502-73653628	Unique_To_AD	1	PC_0012	4	8	4	6	7	6.25	Salzman2013	hsa_circ_0008218	0.743099	CDS,5UTR,Intronic	PSEN1	77.51
14:73614502-73664837	Unique_To_ND	1	PC_0009	4	9	3	4	5	5.25	Salzman2013	hsa_circ_0002289	-0.908359	CDS,5UTR,Intronic	PSEN1	73.32
14:73721220-74371786	Unique_To_AD	1	PC_0013	1	0	0	3	0	3	Not_reported_in_circBase	NA	0.328362	CDS,3UTR,5UTR,Intronic	ACOT1,ACOT2,ACOT4,ACOT6,C14orf169,DNAL1,ELMSAN1,HEATR4,LOC100506476,LOC100506498,LOC101928143,MIR4505,NUMB,PAPLN,PNMA1,PTGR2,ZNF410	38.77
14:73976015-73989928	Unique_To_ND	1	PC_0018	2	3	0	3	0	3	Not_reported_in_circBase	NA	-0.517123	CDS,5UTR,Intronic	HEATR4	49.47
14:73985726-73989928	Unique_To_ND	1	PC_0007	3	2	2	2	0	2	Not_reported_in_circBase	NA	-0.488351	CDS,5UTR,Intronic	HEATR4	27.35
14:75265043-75265229	Unique_To_AD	1	PC_0012	1	0	0	0	10	10	Not_reported_in_circBase	NA	0	CDS	YLPM1	124.03
14:78799936-78800063	Unique_To_ND	1	PC_0003	1	0	0	0	3	3	Not_reported_in_circBase	NA	-0.6417	Intronic	NRXN3	43.13
14:78821260-78913086	Unique_To_ND	1	PC_0007	1	0	0	0	9	9	Not_reported_in_circBase	NA	0	5UTR,Intronic	NRXN3	123.11
14:79423584-80164280	Unique_To_ND	1	PC_0004	1	0	2	0	0	2	Not_reported_in_circBase	NA	-0.488351	CDS,5UTR,Intronic	LOC105370586,NRXN3	29.45
14:79511413-79511725	Unique_To_ND	1	PC_0009	1	0	0	0	12	12	Not_reported_in_circBase	NA	0	Intronic	NRXN3	167.6
14:79729074-79729292	Unique_To_ND	1	PC_0003	1	0	0	0	3	3	Not_reported_in_circBase	NA	-0.6417	Intronic	NRXN3	43.13
14:81651874-81670448	Unique_To_ND	1	PC_0004	3	4	3	2	0	3	Salzman2013	hsa_circ_0032829	-0.6417	CDS,3UTR,5UTR,Intronic	GTF2A1,SNORA79	44.18
14:83153657-83173208	Unique_To_AD	1	PC_0015	2	4	0	0	2	3	Not_reported_in_circBase	NA	0.328362		NA	41.52
14:84991916-84992022	Unique_To_ND	1	PC_0008	1	0	0	0	10	10	Not_reported_in_circBase	NA	0		NA	127.82
14:86292500-86292621	Unique_To_ND	1	PC_0007	1	0	0	0	4	4	Not_reported_in_circBase	NA	-0.80709		NA	54.71
14:88450737-88789593	Unique_To_AD	1	PC_0015	1	0	0	2	0	2	Not_reported_in_circBase	NA	0.157567	CDS,3UTR,5UTR,Intronic	GALC,GPR65,KCNK10,LINC01146,LOC101928791	27.68
14:88883054-88904247	Unique_To_AD	1	PC_0021	2	0	9	0	14	11.5	Not_reported_in_circBase	NA	0.510664	CDS,Intronic	SPATA7	183.67
14:89073591-89075751	Unique_To_ND	1	PC_0003	1	0	0	0	9	9	Not_reported_in_circBase	NA	0	CDS,5UTR,Intronic	ZC3H14	129.39
14:90871032-91611657	Unique_To_AD	1	PC_0011	1	0	0	2	0	2	Not_reported_in_circBase	NA	0.157567	CDS,3UTR,5UTR,Intronic	C14orf159,CALM1,LINC00642,LOC101928909,LOC105370619,LOC105370622,RPS6KA5,SNORA11B,TTC7B	27.98
14:90871032-91647733	Unique_To_ND	2	PC_0003,PC_0009	1,1	0	0	2	0	2	Not_reported_in_circBase	NA	-0.80709	CDS,3UTR,5UTR,Intronic	C14orf159,CALM1,LINC00642,LOC101928909,LOC105370619,LOC105370622,RPS6KA5,SNORA11B,TTC7B	28.34
14:90873763-90873901	Unique_To_ND	2	PC_0004,PC_0009	1,1	0	0	0	5.5	5.5	Not_reported_in_circBase	NA	-1.51888	3UTR	CALM1	79.86
14:90874318-90874469	Unique_To_ND	2	PC_0001,PC_0018	1,1	0	0	0	38.5	38.5	Not_reported_in_circBase	NA	-1.65536	3UTR	CALM1	603.54
14:91947919-91952074	Unique_To_ND	1	PC_0004	4	7	2	3	5	4.25	Salzman2013	hsa_circ_0003045	-0.80709	CDS,Intronic	PPP4R3A	62.59
14:92120353-92120578	Unique_To_AD	1	PC_0017	1	0	0	0	9	9	Not_reported_in_circBase	NA	0	Intronic	CATSPERB	108.7
14:92466311-92488175	Unique_To_AD	1	PC_0012	2	0	13	19	0	16	Not_reported_in_circBase	NA	0	CDS,Intronic	TRIP11	198.44
14:92524895-92559662	Unique_To_ND	1	PC_0003	1	0	0	3	0	3	Not_reported_in_circBase	NA	-0.6417	CDS,3UTR,5UTR,Intronic	ATXN3	43.13
14:93723540-93730339	Unique_To_AD	1	PC_0016	3	0	67	79	78	74.66	Not_reported_in_circBase	NA	0	CDS,Intronic	BTBD7	1015.8
14:93760203-93761283	Unique_To_AD	1	PC_0013	1	4	0	0	0	4	Salzman2013	hsa_circ_0006947	0.499368	CDS,Intronic	BTBD7	51.7
14:93928135-93928298	Unique_To_ND	1	PC_0005	1	0	0	0	29	29	Not_reported_in_circBase	NA	0	Intronic	UNC79	435.56
14:93934016-93963632	Unique_To_ND	1	PC_0009	1	0	2	0	0	2	Not_reported_in_circBase	NA	-0.488351	CDS,5UTR,Intronic	UNC79	27.93
14:93940434-93998924	Unique_To_AD	1	PC_0014	2	0	2	0	2	2	Not_reported_in_circBase	NA	0.157567	CDS,5UTR,Intronic	UNC79	27.43
14:94079142-94089187	Unique_To_AD	1	PC_0013	2	0	2	4	0	3	Not_reported_in_circBase	NA	0.328362	CDS,Intronic	UNC79	38.77
14:94140659-94140778	Unique_To_AD	1	PC_0013	1	0	0	0	5	5	Not_reported_in_circBase	NA	0.649752	Intronic	UNC79	64.63
14:94517267-94517808	Unique_To_AD	3	PC_0013,PC_0015,PC_0021	1,1,1	0	0	2	0	2	Not_reported_in_circBase	NA	0.625907	CDS,3UTR	DDX24	28.49
14:95552564-95934304	Unique_To_AD	1	PC_0016	1	0	0	2	0	2	Not_reported_in_circBase	NA	0.0626932	CDS,3UTR,5UTR,Intronic	CLMN,DICER1,DICER1-AS1,LINC00341,LOC101929080,MIR3173,SYNE3	27.2
14:96823510-96823802	Unique_To_ND	1	PC_0019	1	0	0	0	45	45	Not_reported_in_circBase	NA	0	Intronic	ATG2B	596.69
14:96997923-96998667	Unique_To_ND	2	PC_0003,PC_0009	1,1	0	16	0	0	16	Not_reported_in_circBase	NA	-1.24082	CDS,3UTR,Intronic	PAPOLA	224.9
14:97022183-97022750	Unique_To_AD	1	PC_0011	1	0	3	0	0	3	Jeck2013	hsa_circ_0006717	0.328362	CDS,Intronic	PAPOLA	41.98
14:99924615-100070727	Unique_To_AD	1	PC_0011	1	0	0	2	0	2	Not_reported_in_circBase	NA	0.157567	CDS,3UTR,5UTR,Intronic	CCDC85C,CCNK,SETD3	27.98
15:100138634-100185969	Unique_To_ND	1	PC_0006	3	3	0	4	2	3	Not_reported_in_circBase	NA	-0.63885	CDS,5UTR,Intronic	MEF2A	43.29
15:100154987-100155453	Unique_To_AD	1	PC_0013	2	4	0	0	4	4	Not_reported_in_circBase	NA	0.499368	Intronic	MEF2A	51.7
15:102241288-102255166	Unique_To_ND	1	PC_0007	3	2	2	0	2	2	Salzman2013	hsa_circ_0037108	-0.488351	CDS,Intronic	TARSL2	27.35
15:23259631-23439184	Unique_To_AD	1	PC_0014	1	0	0	5	0	5	Not_reported_in_circBase	NA	0.707338	CDS,3UTR,5UTR,Intronic	GOLGA6L22,GOLGA8EP,GOLGA8IP,HERC2P2,HERC2P7	68.57
15:23259631-23603978	Unique_To_AD	1	PC_0014	1	0	0	5	0	5	Not_reported_in_circBase	NA	0.707338	CDS,3UTR,5UTR,Intronic	GOLGA6L22,GOLGA8EP,GOLGA8IP,GOLGA8S,HERC2P2,HERC2P7	68.57
15:25207260-25213229	Unique_To_ND	1	PC_0005	2	4	0	0	2	3	Salzman2013	hsa_circ_0034102	-0.6417	CDS,3UTR,5UTR,Intronic	SNRPN,SNURF	45.05
15:25213078-25227584	Unique_To_AD	1	PC_0010	2	4	4	0	0	4	Not_reported_in_circBase	NA	0.499368	CDS,3UTR,5UTR,Intronic	PWARSN,SNORD107,SNRPN,SNURF	58.47
15:25221308-25260755	Unique_To_ND	1	PC_0005	1	0	0	0	31	31	Not_reported_in_circBase	NA	0	CDS,3UTR,5UTR,Intronic	PWAR5,PWARSN,SNORD107,SNORD108,SNORD64,SNRPN,SNURF	465.6
15:25284857-25285994	Unique_To_AD	1	PC_0015	2	4	0	0	2	3	Not_reported_in_circBase	NA	0.328362		NA	41.52
15:25388375-25388646	Unique_To_AD	1	PC_0014	1	0	0	0	5	5	Not_reported_in_circBase	NA	0.707338		NA	68.57
15:25542751-25543007	Unique_To_ND	1	PC_0001	1	0	0	0	6	6	Not_reported_in_circBase	NA	-1.20804		NA	90.19
15:25650607-25657118	Unique_To_AD	1	PC_0012	1	0	5	0	0	5	Salzman2013	hsa_circ_0000586	0.642124	CDS,5UTR,Intronic	UBE3A	62.01
15:26370757-27194357	Unique_To_AD	1	PC_0015	1	0	0	2	0	2	Not_reported_in_circBase	NA	0.157567	CDS,3UTR,5UTR,Intronic	GABRA5,GABRB3,LINC00929	27.68
15:27404667-27404779	Unique_To_ND	1	PC_0019	1	0	0	0	3	3	Not_reported_in_circBase	NA	0	Intronic	GABRG3,GABRG3-AS1	39.77
15:27571955-27574035	Unique_To_AD	1	PC_0015	1	0	2	0	0	2	Salzman2013	hsa_circ_0034186	0.157567	CDS,Intronic	GABRG3	27.68
15:28625652-28930410	Unique_To_AD	1	PC_0021	1	0	0	2	0	2	Not_reported_in_circBase	NA	0.00805846	3UTR,5UTR,Intronic	GOLGA8F,GOLGA8G,HERC2P9,MIR4509-1,MIR4509-2,MIR4509-3	31.94
15:28627535-29410516	Unique_To_AD	1	PC_0013	1	0	0	2	0	2	Not_reported_in_circBase	NA	0.157567	CDS,3UTR,5UTR,Intronic	APBA2,GOLGA6L7P,GOLGA8F,GOLGA8G,GOLGA8M,HERC2P9,LOC100289656,MIR4509-1,MIR4509-2,MIR4509-3,PDCD6IPP2,WHAMMP2	25.85
15:29053393-29347038	Unique_To_AD	1	PC_0010	1	0	0	2	0	2	Not_reported_in_circBase	NA	0.157567	CDS,3UTR,5UTR,Intronic	APBA2,GOLGA6L7P,PDCD6IPP2	29.23
15:30053341-30065560	Unique_To_ND	1	PC_0005	2	3	0	2	0	2.5	Salzman2013	hsa_circ_0034293	-0.488351	CDS,Intronic	TJP1	37.54
15:30058468-30092905	Unique_To_ND	1	PC_0003	2	2	0	0	2	2	Salzman2013	hsa_circ_0034296	-0.488351	CDS,Intronic	TJP1	28.75
15:30431260-31235310	Unique_To_ND	2	PC_0006,PC_0008	1,1	0	0	2	0	2	Not_reported_in_circBase	NA	-0.765997	CDS,3UTR,5UTR,Intronic	ARHGAP11B,CHRFAM7A,DKFZP434L187,FAN1,GOLGA8H,GOLGA8R,GOLGA8T,HERC2P10,LOC100288637,MTMR10,ULK4P1,ULK4P2	27.21
15:33149215-33202736	Unique_To_AD	1	PC_0015	1	2	0	0	0	2	Not_reported_in_circBase	NA	0.157567	CDS,Intronic	FMN1	27.68
15:33445248-33447246	Unique_To_ND	2	PC_0003,PC_0004	1,2	8	5	0	0	6.5	Not_reported_in_circBase	NA	-1.56507	CDS,5UTR	FMN1	95.46
15:33445248-33472463	Unique_To_ND	1	PC_0003	1	0	2	0	0	2	Not_reported_in_circBase	NA	-0.488351	CDS,5UTR,Intronic	FMN1	28.75
15:34028526-34030649	Unique_To_ND	1	PC_0003	1	0	2	0	0	2	Not_reported_in_circBase	NA	-0.488351	Intronic	RYR3	28.75
15:34651448-34651884	Unique_To_AD	1	PC_0012	1	0	0	0	2	2	Not_reported_in_circBase	NA	0.157567	CDS,Intronic	LPCAT4	24.8
15:34678825-34824200	Unique_To_AD	2	PC_0010,PC_0013	1,1	0	0	2	0	2	Not_reported_in_circBase	NA	0.499368	CDS,3UTR,5UTR,Intronic	GOLGA8A,GOLGA8B,MIR1233-1,MIR1233-2	27.54
15:36163487-36163664	Unique_To_AD	1	PC_0013	1	0	0	0	5	5	Not_reported_in_circBase	NA	0.649752		NA	64.63
15:38648047-38772257	Unique_To_ND	1	PC_0001	1	129	0	0	0	129	Not_reported_in_circBase	NA	0	CDS,3UTR,5UTR,Intronic	FAM98B,SPRED1	1939.09
15:38904209-38981515	Unique_To_AD	1	PC_0012	1	6	0	0	0	6	Not_reported_in_circBase	NA	0.743099		NA	74.41
15:40568127-40994124	Unique_To_ND	2	PC_0004,PC_0005	1,1	0	0	2.5	0	2.5	Not_reported_in_circBase	NA	-0.994473	CDS,3UTR,5UTR,Intronic	ANKRD63,BAHD1,BUB1B-PAK6,C15orf52,C15orf57,CHST14,DISP2,INAFM2,IVD,KNL1,KNSTRN,MRPL42P5,PAK6,PHGR1,PLCB2,RAD51,RAD51-AS1,RPUSD2	37.25
15:41028085-41276550	CommonToADND	2	PC_0008,PC_0013	1,1	0	0	2.5	0	2.5	Not_reported_in_circBase	NA	-0.309758	CDS,3UTR,5UTR,Intronic	C15orf62,CHAC1,DLL4,DNAJC17,GCHFR,INO80,LOC105370943,PPP1R14D,RHOV,RMDN3,SPINT1,VPS18,ZFYVE19	32.1
15:41028439-41028570	Unique_To_ND	1	PC_0009	1	0	0	0	2	2	Not_reported_in_circBase	NA	-0.488351	3UTR	RMDN3	27.93
15:41131006-41131141	Unique_To_AD	1	PC_0012	1	0	0	0	4	4	Not_reported_in_circBase	NA	0.499368		NA	49.61
15:41311070-41311201	Unique_To_ND	1	PC_0003	1	0	0	0	3	3	Not_reported_in_circBase	NA	-0.6417	Intronic	INO80	43.13
15:41772778-42003547	Unique_To_ND	1	PC_0006	1	0	0	3	0	3	Not_reported_in_circBase	NA	-0.63885	CDS,3UTR,5UTR,Intronic	ITPKA,LTK,MGA,MIR626,RPAP1,RTF1,TYRO3	43.29
15:41809995-41819803	Unique_To_AD	1	PC_0013	1	0	0	3	0	3	Not_reported_in_circBase	NA	0.328362	CDS,Intronic	RPAP1	38.77
15:41988324-41988658	Unique_To_AD	1	PC_0021	1	0	0	0	3	3	Not_reported_in_circBase	NA	0.0831332	CDS	MGA	47.91
15:42040834-42042813	Unique_To_ND	1	PC_0003	2	12	3	0	0	7.5	Salzman2013	hsa_circ_0034754	-1.32613	CDS,Intronic	MGA	107.82
15:42698123-43477341	Unique_To_AD	1	PC_0015	1	0	0	2	0	2	Not_reported_in_circBase	NA	0.157567	CDS,3UTR,5UTR,Intronic	CAPN3,CDAN1,HAUS2,LRRC57,SNAP23,STARD9,TMEM62,TTBK2,UBR1,ZNF106	27.68
15:42931396-42931518	Unique_To_AD	1	PC_0017	1	0	0	0	4	4	Not_reported_in_circBase	NA	0.499368	Intronic	STARD9	48.31
15:42986725-43891604	Unique_To_ND	2	PC_0008,PC_0009	1,1	0	0	2	0	2	Not_reported_in_circBase	NA	-0.80709	CDS,3UTR,5UTR,Intronic	ADAL,CCNDBP1,CDAN1,CKMT1B,EPB42,LCMT2,MAP1A,PPIP5K1,STARD9,TGM5,TGM7,TMEM62,TP53BP1,TTBK2,TUBGCP4,UBR1,ZSCAN29	26.74
15:43675330-43823818	Unique_To_ND	1	PC_0009	1	0	0	2	0	2	Not_reported_in_circBase	NA	-0.488351	CDS,3UTR,5UTR,Intronic	MAP1A,TP53BP1,TUBGCP4	27.93
15:43675330-43891604	CommonToADND	5	PC_0008,PC_0012,PC_0015,PC_0019,PC_0021	1,1,1,1,1	0	0	2.4	0	2.4	Not_reported_in_circBase	NA	0.0847424	CDS,3UTR,5UTR,Intronic	CKMT1B,MAP1A,PPIP5K1,TP53BP1,TUBGCP4	33.26
15:43683413-43891604	Unique_To_ND	1	PC_0008	1	0	0	2	0	2	Not_reported_in_circBase	NA	-0.488351	CDS,3UTR,5UTR,Intronic	CKMT1B,MAP1A,PPIP5K1,TP53BP1,TUBGCP4	25.56
15:43815288-43815601	Unique_To_AD	1	PC_0013	1	0	0	0	3	3	Not_reported_in_circBase	NA	0.328362	CDS	MAP1A	38.77
15:43857064-43932694	Unique_To_AD	2	PC_0012,PC_0013	1,1	0	0	8	0	8	Not_reported_in_circBase	NA	0.157567	CDS,3UTR,5UTR,Intronic	CATSPER2,CKMT1B,PPIP5K1,STRC	102.88
15:43857064-43939665	Unique_To_ND	1	PC_0001	1	0	0	8	0	8	Not_reported_in_circBase	NA	0	CDS,3UTR,5UTR,Intronic	CATSPER2,CKMT1B,PPIP5K1,STRC	120.25
15:43857064-44029206	Unique_To_AD	1	PC_0013	1	0	0	8	0	8	Not_reported_in_circBase	NA	0.930239	CDS,3UTR,5UTR,Intronic	CATSPER2,CATSPER2P1,CKMT1A,CKMT1B,PPIP5K1,STRC	103.41
15:43891024-43990346	Unique_To_ND	1	PC_0007	1	0	0	2	0	2	Not_reported_in_circBase	NA	-0.488351	CDS,3UTR,5UTR,Intronic	CATSPER2,CKMT1A,CKMT1B,STRC	27.35
15:44892664-44949461	Unique_To_AD	1	PC_0020	2	6	0	0	4	5	Not_reported_in_circBase	NA	0	CDS,Intronic	SPG11	160.81
15:47611256-47611822	Unique_To_ND	1	PC_0003	1	7	0	0	0	7	Not_reported_in_circBase	NA	-1.24082	Intronic	SEMA6D	100.64
15:47730425-47730918	Unique_To_AD	1	PC_0012	2	22	0	0	12	17	Not_reported_in_circBase	NA	0	Intronic	SEMA6D	210.85
15:49040639-49061278	Unique_To_AD	1	PC_0015	1	0	0	2	0	2	Not_reported_in_circBase	NA	0.157567	CDS,Intronic	CEP152	27.68
15:49528047-49584734	Unique_To_AD	1	PC_0011	1	3	0	0	0	3	Salzman2013	hsa_circ_0035189	0.328362	CDS,Intronic	GALK2	41.98
15:50592985-50593565	Unique_To_ND	1	PC_0019	1	0	2	0	0	2	Salzman2013	hsa_circ_0002551	-0.488351	CDS,Intronic	GABPB1	26.51
15:51200868-52013223	CommonToADND	3	PC_0018,PC_0019,PC_0021	1,1,1	0	0	3.33333	0	3.33	Not_reported_in_circBase	NA	-0.622442	CDS,3UTR,5UTR,Intronic	AP4E1,CYP19A1,DCAF13P3,DMXL2,GLDN,MIR4713,MIR7973-1,MIR7973-2,SCG3,TNFAIP8L3	51.04
15:51204274-52108558	Unique_To_ND	1	PC_0009	1	0	0	2	0	2	Not_reported_in_circBase	NA	-0.488351	CDS,3UTR,5UTR,Intronic	AP4E1,CYP19A1,DCAF13P3,DMXL2,GLDN,LYSMD2,MIR4713,MIR7973-1,MIR7973-2,SCG3,TMOD2,TNFAIP8L3	27.93
15:51743841-51745838	Unique_To_ND	1	PC_0005	3	11	4	0	3	6	Salzman2013	hsa_circ_0035276	0	CDS,Intronic	DMXL2	90.11
15:51756871-52015846	Unique_To_AD	1	PC_0014	1	0	0	2	0	2	Not_reported_in_circBase	NA	0.157567	CDS,3UTR,5UTR,Intronic	DMXL2,LYSMD2,SCG3	27.43
15:51988071-52013223	Unique_To_AD	1	PC_0021	1	0	0	2	0	2	Not_reported_in_circBase	NA	0.00805846	CDS,3UTR,Intronic	SCG3	31.94
15:52064608-52064815	Unique_To_AD	1	PC_0021	1	0	0	0	11	11	Not_reported_in_circBase	NA	0.475697	Intronic	TMOD2	175.68
15:52065908-52069215	Unique_To_AD	1	PC_0021	4	12	9	11	13	11.25	Not_reported_in_circBase	NA	0.475697	CDS,Intronic	TMOD2	179.67
15:52167226-52167467	Unique_To_AD	1	PC_0017	1	0	0	0	4	4	Not_reported_in_circBase	NA	0.499368	Intronic	TMOD3	48.31
15:52540896-52676519	Unique_To_AD	1	PC_0016	1	0	0	2	0	2	Not_reported_in_circBase	NA	0.0626932	CDS,3UTR,5UTR,Intronic	MIR1266,MYO5A,MYO5C	27.2
15:52599479-52615641	Unique_To_AD	1	PC_0021	1	0	0	2	0	2	Not_reported_in_circBase	NA	0.00805846	CDS,3UTR,Intronic	MYO5A	31.94
15:52681434-52725482	Unique_To_ND	1	PC_0003	1	3	0	0	0	3	Not_reported_in_circBase	NA	-0.6417	CDS,Intronic	MYO5A	43.13
15:54304844-54308083	CommonToADND	3	PC_0009,PC_0011,PC_0018	1,1,1	10	0	0	0	10	Not_reported_in_circBase	NA	-0.24761	CDS,5UTR	UNC13C	144.82
15:55561416-55561647	Unique_To_ND	1	PC_0018	1	0	0	0	5	5	Not_reported_in_circBase	NA	-0.664424	Intronic	RAB27A	82.46
15:56665638-56704634	Unique_To_AD	1	PC_0020	3	0	18	2	29	16.33	Not_reported_in_circBase	NA	0	CDS,5UTR,Intronic	TEX9	525.32
15:58574278-58574593	Unique_To_ND	1	PC_0009	1	3	0	0	0	3	Not_reported_in_circBase	NA	-0.6417		NA	41.9
15:58902495-58957396	Unique_To_AD	1	PC_0011	1	0	2	0	0	2	Not_reported_in_circBase	NA	0.157567	CDS,Intronic	ADAM10	27.98
15:59064176-59080162	Unique_To_AD	1	PC_0012	2	17	0	0	11	14	Not_reported_in_circBase	NA	0	CDS,Intronic	FAM63B	173.64
15:59204761-59205895	Unique_To_ND	1	PC_0018	3	0	10	15	21	15.33	Salzman2013	hsa_circ_0003713	0	CDS,3UTR,Intronic	SLTM	252.87
15:59204761-59209198	Unique_To_ND	1	PC_0005	1	0	22	0	0	22	Salzman2013	hsa_circ_0000605	0	CDS,3UTR,Intronic	SLTM	330.42
15:60511895-60512143	Unique_To_AD	1	PC_0017	1	0	0	0	18	18	Not_reported_in_circBase	NA	0		NA	217.4
15:61025029-61025227	Unique_To_AD	1	PC_0015	1	0	0	0	2	2	Not_reported_in_circBase	NA	0.157567	Intronic	RORA	27.68
15:61508886-61509295	Unique_To_AD	1	PC_0013	1	0	0	0	22	22	Not_reported_in_circBase	NA	0	Intronic	RORA	284.38
15:61542386-61542919	Unique_To_ND	1	PC_0007	1	0	0	0	5	5	Not_reported_in_circBase	NA	-0.952465		NA	68.39
15:62202375-62234266	Unique_To_ND	1	PC_0006	1	0	0	2	0	2	Not_reported_in_circBase	NA	-0.488351	CDS,Intronic	VPS13C	28.86
15:62243143-62258341	Unique_To_ND	1	PC_0018	2	0	19	0	15	17	Not_reported_in_circBase	NA	0	CDS,Intronic	VPS13C	280.36
15:62283198-62336454	Unique_To_ND	1	PC_0007	1	0	8	0	0	8	Not_reported_in_circBase	NA	-1.20044	CDS,Intronic	VPS13C	109.43
15:63032828-63364113	Unique_To_ND	1	PC_0005	1	0	0	2	0	2	Not_reported_in_circBase	NA	-0.488351	CDS,3UTR,5UTR,Intronic	MIR190A,TLN2,TPM1	30.03
15:63363288-63559973	Unique_To_ND	1	PC_0009	1	0	0	2	0	2	Not_reported_in_circBase	NA	-0.488351	CDS,3UTR,5UTR,Intronic	LACTB,RAB8B,RPS27L,TPM1	27.93
15:63824845-63866602	Unique_To_AD	1	PC_0021	4	5	5	4	6	5	Salzman2013	hsa_circ_0035650	0.208559	CDS,5UTR,Intronic	USP3	79.85
15:63998978-64008672	Unique_To_AD	1	PC_0014	2	9	9	0	0	9	Salzman2013	hsa_circ_0035801	0	CDS,Intronic	HERC1	123.43
15:64015380-64050568	Unique_To_ND	1	PC_0003	4	9	2	8	6	6.25	Not_reported_in_circBase	NA	-1.1483	CDS,Intronic	HERC1	89.85
15:64199234-64231560	Unique_To_AD	1	PC_0021	1	0	0	4	0	4	Not_reported_in_circBase	NA	0.149298	CDS,3UTR,5UTR,Intronic	DAPK2,LOC101928988	63.88
15:64495280-64497148	Unique_To_ND	1	PC_0009	3	0	17	17	12	15.33	Not_reported_in_circBase	NA	0	CDS,Intronic	CSNK1G1	214.15
15:64995227-65447419	Unique_To_ND	1	PC_0019	1	0	0	3	0	3	Not_reported_in_circBase	NA	0	CDS,3UTR,5UTR,Intronic	ANKDD1A,CLPX,KBTBD13,MIR1272,MTFMT,OAZ2,PDCD7,PIF1,PLEKHO2,RASL12,RBPMS2,SLC51B,SPG21,UBAP1L	39.77
15:65255362-66011670	Unique_To_AD	1	PC_0014	1	0	0	2	0	2	Not_reported_in_circBase	NA	0.157567	CDS,3UTR,5UTR,Intronic	CILP,CLPX,DENND4A,DPP8,HACD3,IGDCC3,IGDCC4,KBTBD13,MIR4511,MTFMT,PARP16,PDCD7,RASL12,SLC24A1,SLC51B,SPG21,UBAP1L,VWA9	27.43
15:65409716-66011670	Unique_To_ND	1	PC_0009	1	0	0	2	0	2	Not_reported_in_circBase	NA	-0.488351	CDS,3UTR,5UTR,Intronic	CILP,CLPX,DENND4A,DPP8,HACD3,IGDCC3,IGDCC4,MIR4511,PARP16,PDCD7,SLC24A1,VWA9	27.93
15:65673824-66011670	Unique_To_ND	1	PC_0009	1	0	0	2	0	2	Not_reported_in_circBase	NA	-0.488351	CDS,3UTR,5UTR,Intronic	DENND4A,DPP8,HACD3,IGDCC4,MIR4511,SLC24A1,VWA9	27.93
15:65756098-65804902	Unique_To_ND	1	PC_0004	1	0	4	0	0	4	Not_reported_in_circBase	NA	-0.80709	CDS,3UTR,5UTR,Intronic	DPP8	58.91
15:65887710-65888070	Unique_To_ND	1	PC_0018	1	0	3	0	0	3	Not_reported_in_circBase	NA	-0.517123	Intronic	VWA9	49.47
15:66007815-66048810	Unique_To_AD	1	PC_0011	1	0	3	0	0	3	Salzman2013	hsa_circ_0035938	0.328362	CDS,3UTR,5UTR,Intronic	DENND4A,MIR4511	41.98
15:66236080-66236316	Unique_To_ND	1	PC_0009	1	0	0	0	5	5	Not_reported_in_circBase	NA	-0.908359	Intronic	MEGF11	69.83
15:67418053-68099455	Unique_To_AD	1	PC_0013	1	0	0	2	0	2	Not_reported_in_circBase	NA	0.157567	CDS,3UTR,5UTR,Intronic	AAGAB,C15orf61,IQCH,IQCH-AS1,MAP2K5,SMAD3	25.85
15:67468603-67468753	Unique_To_AD	1	PC_0021	1	0	0	0	4	4	Not_reported_in_circBase	NA	0.149298	Intronic	SMAD3	63.88
15:67514315-67514432	Unique_To_AD	1	PC_0015	1	0	0	0	3	3	Not_reported_in_circBase	NA	0.328362	Intronic	AAGAB	41.52
15:68366316-68366442	Unique_To_ND	1	PC_0005	1	0	0	0	16	16	Not_reported_in_circBase	NA	0	Intronic	PIAS1	240.31
15:68434283-68457142	Unique_To_AD	1	PC_0013	3	0	4	4	6	4.66	Salzman2013	hsa_circ_0036044	0.649752	CDS,Intronic	PIAS1	60.32
15:69489880-69490084	Unique_To_AD	1	PC_0017	1	0	0	0	2	2	Not_reported_in_circBase	NA	0.157567	Intronic	GLCE	24.15
15:69542517-69542735	Unique_To_ND	1	PC_0019	1	0	0	0	2	2	Not_reported_in_circBase	NA	-0.488351	Intronic	GLCE	26.51
15:70340542-70350630	Unique_To_AD	1	PC_0013	1	0	0	2	0	2	Not_reported_in_circBase	NA	0.157567	CDS,3UTR,Intronic	TLE3	25.85
15:70340542-70963430	Unique_To_AD	1	PC_0013	1	0	0	3	0	3	Not_reported_in_circBase	NA	0.328362	CDS,3UTR,5UTR,Intronic	LOC101929151,MIR629,SALRNA2,SALRNA3,TLE3,UACA	38.77
15:70353957-70354145	Unique_To_AD	1	PC_0013	1	5	0	0	0	5	Not_reported_in_circBase	NA	0.649752	Intronic	TLE3	64.63
15:70510256-70510456	Unique_To_ND	1	PC_0007	1	0	0	0	2	2	Not_reported_in_circBase	NA	-0.488351		NA	27.35
15:71200607-71200864	Unique_To_AD	1	PC_0017	1	2	0	0	0	2	Not_reported_in_circBase	NA	0.157567	Intronic	LRRC49	24.15
15:72541585-72542433	Unique_To_ND	1	PC_0009	1	0	0	0	2	2	Not_reported_in_circBase	NA	-0.488351	CDS,3UTR,Intronic	PARP6	27.93
15:72545777-72579733	Unique_To_ND	1	PC_0018	1	0	0	2	0	2	Not_reported_in_circBase	NA	-0.42706	CDS,3UTR,5UTR,Intronic	CELF6,PARP6	32.98
15:72558332-72559085	Unique_To_AD	1	PC_0021	1	0	19	0	0	19	Not_reported_in_circBase	NA	0	Intronic	PARP6	303.45
15:72611157-72611527	Unique_To_ND	1	PC_0001	1	0	0	0	5	5	Not_reported_in_circBase	NA	-0.994473	Intronic	CELF6	75.15
15:72837160-72864506	Unique_To_AD	1	PC_0012	2	0	3	0	3	3	Salzman2013	hsa_circ_0008808	0.328362	CDS,Intronic	ARIH1	37.2
15:73578172-73578490	Unique_To_AD	1	PC_0017	1	0	0	0	2	2	Not_reported_in_circBase	NA	0.157567	Intronic	NEO1	24.15
15:74119569-74119760	Unique_To_ND	1	PC_0004	1	2	0	0	0	2	Not_reported_in_circBase	NA	-0.488351		NA	29.45
15:74742276-75653029	Unique_To_ND	1	PC_0006	1	0	0	2	0	2	Not_reported_in_circBase	NA	-0.488351	CDS,3UTR,5UTR,Intronic	ARID3B,C15orf39,CLK3,COMMD4,COX5A,CPLX3,CSK,CYP1A1,CYP1A2,EDC3,FAM219B,GOLGA6C,GOLGA6D,LMAN1L,LOC105376731,MAN2C1,MIR4513,MIR631,MIR6882,MPI,NEIL1,PPCDC,RPP25,SCAMP2,SCAMP5,UBL7,UBL7-AS1,ULK3	28.86
15:75215988-75221573	Unique_To_AD	1	PC_0011	2	0	10	7	0	8.5	Salzman2013	hsa_circ_0006810	0.876276	CDS,3UTR,Intronic	COX5A	118.95
15:75693070-75705386	Unique_To_ND	1	PC_0007	3	0	11	8	6	8.33	Salzman2013	hsa_circ_0036347	-1.20044	CDS,Intronic	SIN3A	113.99
15:76566752-76588078	Unique_To_ND	1	PC_0004	2	3	3	0	0	3	Salzman2013	hsa_circ_0000638	-0.6417	CDS,Intronic	ETFA	44.18
15:77315767-77316049	Unique_To_ND	1	PC_0007	2	3	0	0	2	2.5	Not_reported_in_circBase	NA	-0.488351	Intronic	PSTPIP1	34.19
15:77769896-77777945	Unique_To_ND	1	PC_0018	1	0	0	2	0	2	Not_reported_in_circBase	NA	-0.42706	CDS,3UTR,Intronic	HMG20A	32.98
15:77769896-78462884	Unique_To_ND	1	PC_0018	1	0	0	2	0	2	Not_reported_in_circBase	NA	-0.42706	CDS,3UTR,5UTR,Intronic	CIB2,HMG20A,IDH3A,LINGO1,LINGO1-AS1,LINGO1-AS2,LOC101929457,LOC645752,LOC91450,SH2D7,TBC1D2B	32.98
15:78746044-78746225	Unique_To_AD	1	PC_0020	1	0	0	0	2	2	Not_reported_in_circBase	NA	0.157567	Intronic	IREB2	64.32
15:80867327-81042033	Unique_To_AD	1	PC_0013	1	0	0	3	0	3	Not_reported_in_circBase	NA	0.328362	CDS,3UTR,5UTR,Intronic	ABHD17C,ARNT2,MIR5572	38.77
15:82443805-82444764	Unique_To_ND	1	PC_0006	3	0	9	15	18	14	Salzman2013	hsa_circ_0005745	0	CDS,3UTR	EFL1	202.04
15:83211950-83296118	Unique_To_ND	1	PC_0019	1	0	0	2	0	2	Not_reported_in_circBase	NA	-0.488351	CDS,3UTR,5UTR,Intronic	CPEB1	26.51
15:83481854-83495598	Unique_To_ND	1	PC_0003	3	26	4	21	0	17	Not_reported_in_circBase	NA	0	CDS,Intronic	WHAMM	244.41
15:83491851-84287493	Unique_To_ND	1	PC_0019	1	0	0	3	0	3	Not_reported_in_circBase	NA	0	CDS,3UTR,5UTR,Intronic	BNC1,BTBD1,C15orf40,FAM103A1,HDGFRP3,HOMER2,MIR4515,SH3GL3,TM6SF1,WHAMM	39.77
15:83815157-83815529	Unique_To_ND	1	PC_0005	1	0	0	0	5	5	Not_reported_in_circBase	NA	0	Intronic	HDGFRP3	75.09
15:84852624-84965590	Unique_To_AD	1	PC_0012	1	6	0	0	0	6	Not_reported_in_circBase	NA	0.743099	CDS,3UTR,5UTR,Intronic	GOLGA2P7,GOLGA6L4,LOC440300,LOC642423	74.41
15:85610244-85626875	Unique_To_AD	1	PC_0013	1	0	2	0	0	2	Not_reported_in_circBase	NA	0.157567	CDS,Intronic	PDE8A	25.85
15:86299052-86313051	Unique_To_ND	1	PC_0009	1	0	0	0	4	4	Not_reported_in_circBase	NA	-0.80709	CDS,3UTR,5UTR,Intronic	KLHL25,LOC101929679	55.86
15:88799828-88799874	Unique_To_ND	1	PC_0005	1	0	3	0	0	3	Not_reported_in_circBase	NA	-0.6417	Intronic	NTRK3,NTRK3-AS1	45.05
15:89441913-90393953	Unique_To_AD	1	PC_0013	1	0	0	6	0	6	Not_reported_in_circBase	NA	0.751519	CDS,3UTR,5UTR,Intronic	ABHD2,ANPEP,AP3S2,C15orf38-AP3S2,FANCI,KIF7,LINC00928,MESP1,MESP2,MFGE8,MIR5094,MIR6766,MIR9-3,MIR9-3HG,PEX11A,PLIN1,POLG,RHCG,RLBP1,TICRR,WDR93	77.55
15:89656955-89698765	Unique_To_ND	1	PC_0004	4	4	3	3	5	3.75	Salzman2013	hsa_circ_0036683	-0.80709	CDS,5UTR,Intronic	ABHD2	55.22
15:89672233-89672432	Unique_To_ND	1	PC_0003	1	4	0	0	0	4	Not_reported_in_circBase	NA	-0.80709	Intronic	ABHD2	57.5
15:89937957-89939919	Unique_To_AD	1	PC_0014	1	0	0	0	49	49	Not_reported_in_circBase	NA	0	5UTR,Intronic	MIR9-3HG	672.05
15:90146026-90815443	Unique_To_ND	1	PC_0018	1	0	0	2	0	2	Not_reported_in_circBase	NA	-0.42706	CDS,3UTR,5UTR,Intronic	ANPEP,AP3S2,ARPIN,C15orf38-AP3S2,CIB1,GDPGP1,IDH2,KIF7,MESP1,MESP2,MIR3174,MIR5009,MIR5094,NGRN,PEX11A,PLIN1,SEMA4B,TICRR,TTLL13P,WDR93,ZNF710	32.98
15:90164623-90815443	Unique_To_AD	1	PC_0014	1	0	0	2	0	2	Not_reported_in_circBase	NA	0.157567	CDS,3UTR,5UTR,Intronic	ANPEP,AP3S2,ARPIN,C15orf38-AP3S2,CIB1,GDPGP1,IDH2,KIF7,MESP1,MESP2,MIR3174,MIR5009,MIR5094,NGRN,PEX11A,PLIN1,SEMA4B,TICRR,TTLL13P,WDR93,ZNF710	27.43
15:90798986-90815443	CommonToADND	2	PC_0009,PC_0014	1,1	0	0	2.5	0	2.5	Not_reported_in_circBase	NA	-0.309758	CDS,3UTR,5UTR,Intronic	CIB1,NGRN,TTLL13P	34.66
15:90907444-90908083	Unique_To_ND	1	PC_0007	2	9	0	0	7	8	Not_reported_in_circBase	NA	-1.20044		NA	109.43
15:90983733-91844539	Unique_To_ND	1	PC_0009	1	0	0	3	0	3	Not_reported_in_circBase	NA	-0.6417	CDS,3UTR,5UTR,Intronic	BLM,CRTC3,CRTC3-AS1,FES,FURIN,HDDC3,IQGAP1,LINC01585,LOC101926911,MAN2A2,PRC1,PRC1-AS1,RCCD1,SV2B,UNC45A,VPS33B	41.9
15:92694838-92695481	Unique_To_ND	1	PC_0003	1	0	0	0	6	6	Not_reported_in_circBase	NA	-1.1483	Intronic	SLCO3A1	86.26
15:98545354-98545741	Unique_To_ND	1	PC_0004	1	0	0	0	17	17	Not_reported_in_circBase	NA	0		NA	250.36
15:99473463-99507759	Unique_To_ND	1	PC_0009	1	0	0	2	0	2	Not_reported_in_circBase	NA	-0.488351	CDS,3UTR,Intronic	IGF1R	27.93
15:99473463-99675800	Unique_To_ND	1	PC_0001	1	0	0	2	0	2	Not_reported_in_circBase	NA	-0.488351	CDS,3UTR,5UTR,Intronic	IGF1R,LUNAR1,PGPEP1L,SYNM	30.06
15:99676527-100272212	Unique_To_AD	1	PC_0021	1	0	0	3	0	3	Not_reported_in_circBase	NA	0.0831332	CDS,3UTR,5UTR,Intronic	HSP90B2P,LRRC28,LYSMD4,MEF2A,TTC23	47.91
15:99676527-99762069	Unique_To_AD	1	PC_0021	1	0	0	2	0	2	Not_reported_in_circBase	NA	0.00805846	CDS,3UTR,Intronic	TTC23	31.94
15:99676527-99768937	Unique_To_AD	1	PC_0021	1	0	0	3	0	3	Not_reported_in_circBase	NA	0.0831332	CDS,3UTR,5UTR,Intronic	TTC23	47.91
16:1025760-1918185	CommonToADND	3	PC_0013,PC_0018,PC_0019	1,1,1	0	0	2	0	2	Not_reported_in_circBase	NA	-0.335003	CDS,3UTR,5UTR,Intronic	BAIAP3,C16orf91,C1QTNF8,CACNA1H,CCDC154,CLCN7,CRAMP1,EME2,FAHD1,GNPTG,HAGH,HN1L,IFT140,IGFALS,LMF1,LOC105371046,MAPK8IP3,MEIOB,MIR3177,MRPS34,NME3,NUBP2,PTX4,SOX8,SPSB3,SSTR5,SSTR5-AS1,TELO2,TMEM204,TPSAB1,TPSB2,TPSD1,TPSG1,TSR3,UBE2I,UNKL	28.45
16:1025760-1934232	Unique_To_AD	1	PC_0013	1	0	0	2	0	2	Not_reported_in_circBase	NA	0.157567	CDS,3UTR,5UTR,Intronic	BAIAP3,C16orf91,C1QTNF8,CACNA1H,CCDC154,CLCN7,CRAMP1,EME2,FAHD1,GNPTG,HAGH,HN1L,IFT140,IGFALS,LINC00254,LMF1,LOC105371046,MAPK8IP3,MEIOB,MIR3177,MRPS34,NME3,NUBP2,PTX4,SOX8,SPSB3,SSTR5,SSTR5-AS1,TELO2,TMEM204,TPSAB1,TPSB2,TPSD1,TPSG1,TSR3,UBE2I,UNKL	25.85
16:10534220-10577495	Unique_To_AD	1	PC_0013	1	0	0	2	0	2	Not_reported_in_circBase	NA	0.157567	CDS,3UTR,5UTR,Intronic	ATF7IP2	25.85
16:11022747-11914154	Unique_To_AD	1	PC_0015	1	0	0	2	0	2	Not_reported_in_circBase	NA	0.157567	CDS,3UTR,5UTR,Intronic	BCAR4,CLEC16A,DEXI,LITAF,LOC101927131,LOC105371083,PRM1,PRM2,PRM3,RMI2,SNN,SOCS1,TNP2,TXNDC11,ZC3H7A	27.68
16:11114049-11220003	Unique_To_AD	1	PC_0013	3	3	3	2	0	2.66	Salzman2013	hsa_circ_0007846	0.328362	CDS,Intronic	CLEC16A	34.47
16:11217598-11217803	Unique_To_ND	1	PC_0019	3	3	0	2	3	2.66	Salzman2013	hsa_circ_0037855	0	CDS	CLEC16A	35.35
16:11348273-11933842	Unique_To_AD	1	PC_0011	1	0	0	2	0	2	Not_reported_in_circBase	NA	0.157567	CDS,3UTR,5UTR,Intronic	BCAR4,LITAF,LOC101927131,LOC105371083,PRM1,PRM2,PRM3,RMI2,RSL1D1,SNN,SOCS1,TNP2,TXNDC11,ZC3H7A	27.98
16:11846524-11859541	Unique_To_AD	1	PC_0014	1	0	0	2	0	2	Not_reported_in_circBase	NA	0.157567	CDS,Intronic	ZC3H7A	27.43
16:11961984-12875260	Unique_To_AD	1	PC_0011	1	0	0	3	0	3	Not_reported_in_circBase	NA	0.328362	CDS,3UTR,5UTR,Intronic	CPPED1,GSPT1,MIR4718,SNX29,TNFRSF17	41.98
16:11988810-11990639	Unique_To_ND	1	PC_0005	1	0	4	0	0	4	Salzman2013	hsa_circ_0037910	-0.80709	CDS,Intronic	GSPT1	60.07
16:1250255-2204141	Unique_To_AD	1	PC_0015	1	0	0	2	0	2	Not_reported_in_circBase	NA	0.157567	CDS,3UTR,5UTR,Intronic	BAIAP3,C16orf91,CACNA1H,CCDC154,CLCN7,CRAMP1,EME2,FAHD1,GFER,GNPTG,HAGH,HN1L,HS3ST6,IFT140,IGFALS,LINC00254,LOC105371046,LOC105371049,MAPK8IP3,MEIOB,MIR1225,MIR3177,MIR3180-5,MIR4516,MIR6511B1,MIR6511B2,MRPS34,MSRB1,NDUFB10,NME3,NOXO1,NPW,NTHL1,NUBP2,PKD1,PTX4,RAB26,RNF151,RPL3L,RPS2,SLC9A3R2,SNHG9,SNORA10,SNORA64,SNORA78,SPSB3,SYNGR3,TBL3,TELO2,TMEM204,TPSAB1,TPSB2,TPSD1,TPSG1,TSC2,TSR3,UBE2I,UN…	27.68
16:1392181-2024680	Unique_To_AD	1	PC_0013	1	0	0	3	0	3	Not_reported_in_circBase	NA	0.328362	CDS,3UTR,5UTR,Intronic	BAIAP3,C16orf91,CCDC154,CLCN7,CRAMP1,EME2,FAHD1,GNPTG,HAGH,HN1L,HS3ST6,IFT140,IGFALS,LINC00254,LOC105371046,MAPK8IP3,MEIOB,MIR3177,MRPS34,MSRB1,NDUFB10,NME3,NUBP2,PTX4,RNF151,RPL3L,RPS2,SNHG9,SNORA10,SNORA64,SNORA78,SPSB3,TBL3,TELO2,TMEM204,TSR3,UNKL	38.77
16:14028048-14334341	Unique_To_ND	1	PC_0009	1	0	0	2	0	2	Not_reported_in_circBase	NA	-0.488351	CDS,3UTR,5UTR,Intronic	ERCC4,LOC101927311,LOC101927348,MKL2	27.93
16:14028048-14360630	CommonToADND	4	PC_0003,PC_0010,PC_0013,PC_0019	1,1,1,1	0	0	6.25	0	6.25	Not_reported_in_circBase	NA	0.854373	CDS,3UTR,5UTR,Intronic	ERCC4,LOC101927311,LOC101927348,MKL2	86.23
16:142593-249237	Unique_To_AD	1	PC_0011	1	0	0	2	0	2	Not_reported_in_circBase	NA	0.157567	CDS,3UTR,5UTR,Intronic	HBA1,HBA2,HBM,HBQ1,HBZ,LUC7L,NPRL3	27.98
16:14342782-14957044	Unique_To_ND	1	PC_0006	1	0	0	5	0	5	Not_reported_in_circBase	NA	-0.827334	CDS,3UTR,5UTR,Intronic	ABCC6P2,BFAR,LOC105447648,MIR193B,MIR193BHG,MIR365A,MKL2,NOMO1,NPIPA2,NPIPA3,PARN,PLA2G10	72.15
16:14698002-15132067	Unique_To_AD	1	PC_0014	1	0	0	2	0	2	Not_reported_in_circBase	NA	0.157567	CDS,3UTR,5UTR,Intronic	ABCC6P2,BFAR,LOC100288162,MIR3179-1,MIR3179-2,MIR3179-3,MIR3179-4,MIR3180-1,MIR3180-2,MIR3180-3,MIR3670-1,MIR3670-2,MIR3670-3,MIR3670-4,MIR6511A1,MIR6511A2,MIR6511A3,MIR6511A4,MIR6770-1,MIR6770-2,MIR6770-3,NOMO1,NPIPA1,NPIPA2,NPIPA3,NTAN1,PARN,PDXDC1,PLA2G10	27.43
16:15035668-15035797	Unique_To_AD	1	PC_0016	1	0	0	10	0	10	Not_reported_in_circBase	NA	0.567573	CDS	NPIPA1	136.04
16:15039693-15123913	Unique_To_AD	1	PC_0010	1	0	0	2	0	2	Not_reported_in_circBase	NA	0.157567	CDS,3UTR,5UTR,Intronic	NPIPA1,PDXDC1	29.23
16:15092383-15117390	Unique_To_ND	1	PC_0007	1	2	0	0	0	2	Not_reported_in_circBase	NA	-0.488351	CDS,Intronic	PDXDC1	27.35
16:15208299-15212911	Unique_To_AD	1	PC_0016	1	9	0	0	0	9	Not_reported_in_circBase	NA	0.521145	3UTR,Intronic	PDXDC1,PKD1P6-NPIPP1	122.44
16:15501680-15503671	Unique_To_ND	1	PC_0009	1	2	0	0	0	2	Not_reported_in_circBase	NA	-0.488351	CDS,3UTR,Intronic	MPV17L	27.93
16:15675073-15682116	Unique_To_AD	1	PC_0015	1	0	0	2	0	2	Not_reported_in_circBase	NA	0.157567	CDS,3UTR,Intronic	C16orf45	27.68
16:15675073-16388668	CommonToADND	3	PC_0006,PC_0009,PC_0013	1,1,1	0	0	2.33333	0	2.33	Not_reported_in_circBase	NA	-0.21517	CDS,3UTR,5UTR,Intronic	ABCC1,ABCC6,C16orf45,FOPNL,KIAA0430,MIR484,MIR6506,MYH11,NDE1,NOMO3	31.85
16:1583657-1820318	Unique_To_AD	3	PC_0012,PC_0014,PC_0015	1,1,1	0	0	2.33333	0	2.33	Not_reported_in_circBase	NA	0.950945	CDS,3UTR,5UTR,Intronic	CRAMP1,HN1L,IFT140,LOC105371046,MAPK8IP3,MIR3177,TMEM204	30.77
16:1583657-2011976	CommonToADND	2	PC_0004,PC_0012	1,1	0	0	2	0	2	Not_reported_in_circBase	NA	-0.14734	CDS,3UTR,5UTR,Intronic	CRAMP1,EME2,FAHD1,HAGH,HN1L,HS3ST6,IFT140,IGFALS,LINC00254,LOC105371046,MAPK8IP3,MEIOB,MIR3177,MRPS34,MSRB1,NDUFB10,NME3,NUBP2,RPL3L,SPSB3,TMEM204	27.13
16:1583657-2044276	Unique_To_AD	1	PC_0013	1	0	0	3	0	3	Not_reported_in_circBase	NA	0.328362	CDS,3UTR,5UTR,Intronic	CRAMP1,EME2,FAHD1,GFER,HAGH,HN1L,HS3ST6,IFT140,IGFALS,LINC00254,LOC105371046,MAPK8IP3,MEIOB,MIR3177,MRPS34,MSRB1,NDUFB10,NME3,NOXO1,NUBP2,RNF151,RPL3L,RPS2,SNHG9,SNORA10,SNORA64,SNORA78,SPSB3,SYNGR3,TBL3,TMEM204	38.77
16:1583657-2204141	CommonToADND	6	PC_0009,PC_0012,PC_0013,PC_0015,PC_0016,PC_0021	1,1,1,1,1,1	0	0	7	0	7	Not_reported_in_circBase	NA	1.79281	CDS,3UTR,5UTR,Intronic	CRAMP1,EME2,FAHD1,GFER,HAGH,HN1L,HS3ST6,IFT140,IGFALS,LINC00254,LOC105371046,LOC105371049,MAPK8IP3,MEIOB,MIR1225,MIR3177,MIR3180-5,MIR4516,MIR6511B1,MIR6511B2,MRPS34,MSRB1,NDUFB10,NME3,NOXO1,NPW,NTHL1,NUBP2,PKD1,RAB26,RNF151,RPL3L,RPS2,SLC9A3R2,SNHG9,SNORA10,SNORA64,SNORA78,SPSB3,SYNGR3,TBL3,TMEM204,TSC2,ZNF598	94.92
16:1583657-2228130	Unique_To_AD	1	PC_0013	1	0	0	2	0	2	Not_reported_in_circBase	NA	0.157567	CDS,3UTR,5UTR,Intronic	CASKIN1,CRAMP1,EME2,FAHD1,GFER,HAGH,HN1L,HS3ST6,IFT140,IGFALS,LINC00254,LOC105371046,LOC105371049,MAPK8IP3,MEIOB,MIR1225,MIR3177,MIR3180-5,MIR4516,MIR6511B1,MIR6511B2,MRPS34,MSRB1,NDUFB10,NME3,NOXO1,NPW,NTHL1,NUBP2,PKD1,RAB26,RNF151,RPL3L,RPS2,SLC9A3R2,SNHG19,SNHG9,SNORA10,SNORA64,SNORA78,SNORD60,SPSB3,SYNGR3,TBL3,TMEM204,TRAF7,TSC2,ZNF598	25.85
16:1583657-2285743	Unique_To_AD	1	PC_0015	1	0	0	3	0	3	Not_reported_in_circBase	NA	0.328362	CDS,3UTR,5UTR,Intronic	BRICD5,CASKIN1,CRAMP1,E4F1,EME2,FAHD1,GFER,HAGH,HN1L,HS3ST6,IFT140,IGFALS,LINC00254,LOC105371046,LOC105371049,MAPK8IP3,MEIOB,MIR1225,MIR3177,MIR3180-5,MIR4516,MIR6511B1,MIR6511B2,MLST8,MRPS34,MSRB1,NDUFB10,NME3,NOXO1,NPW,NTHL1,NUBP2,PGP,PKD1,RAB26,RNF151,RPL3L,RPS2,SLC9A3R2,SNHG19,SNHG9,SNORA10,SNORA64,SNORA78,SNORD60,SPSB3,SYNGR3,TBL3,TMEM204,TRAF7,TSC2,ZNF598	41.52
16:16130328-16427741	Unique_To_AD	1	PC_0010	1	0	0	3	0	3	Not_reported_in_circBase	NA	0.328362	CDS,3UTR,5UTR,Intronic	ABCC1,ABCC6,LOC100288162,MIR3179-1,MIR3179-2,MIR3179-3,MIR3179-4,MIR3180-1,MIR3180-2,MIR3180-3,MIR3670-1,MIR3670-2,MIR3670-3,MIR3670-4,MIR6511A1,MIR6511A2,MIR6511A3,MIR6511A4,MIR6770-1,MIR6770-2,MIR6770-3,NOMO3,PKD1P1	43.85
16:16434162-16434291	Unique_To_AD	1	PC_0016	1	0	0	9	0	9	Not_reported_in_circBase	NA	0.521145	5UTR	PKD1P1	122.44
16:1682212-2025263	Unique_To_ND	1	PC_0018	1	0	0	3	0	3	Not_reported_in_circBase	NA	-0.517123	CDS,3UTR,5UTR,Intronic	CRAMP1,EME2,FAHD1,HAGH,HN1L,HS3ST6,IGFALS,LINC00254,MAPK8IP3,MEIOB,MIR3177,MRPS34,MSRB1,NDUFB10,NME3,NUBP2,RNF151,RPL3L,RPS2,SNHG9,SNORA10,SNORA64,SNORA78,SPSB3,TBL3	49.47
16:16886766-16901000	Unique_To_ND	1	PC_0005	1	7	0	0	0	7	Not_reported_in_circBase	NA	0		NA	105.13
16:1701200-1701367	Unique_To_ND	1	PC_0009	1	0	0	0	5	5	Not_reported_in_circBase	NA	-0.908359	Intronic	CRAMP1	69.83
16:1779487-2424071	Unique_To_ND	1	PC_0006	1	0	0	2	0	2	Not_reported_in_circBase	NA	-0.488351	CDS,3UTR,5UTR,Intronic	ABCA17P,ABCA3,BRICD5,CASKIN1,DNASE1L2,E4F1,ECI1,EME2,FAHD1,GFER,HAGH,HS3ST6,IGFALS,LINC00254,LOC105371049,LOC106660606,MAPK8IP3,MEIOB,MIR1225,MIR3177,MIR3180-5,MIR3677,MIR4516,MIR4717,MIR6511B1,MIR6511B2,MIR940,MLST8,MRPS34,MSRB1,NDUFB10,NME3,NOXO1,NPW,NTHL1,NUBP2,PGP,PKD1,RAB26,RNF151,RNPS1,RPL3L,RPS2,SLC9A3R2,SNHG19,SNHG9,SNORA10,SNORA64,SNORA78,SNORD60,SPSB3,SYNGR3,TBL3,TRAF7,TSC2,ZNF598	28.86
16:18802990-18856973	CommonToADND	2	PC_0005,PC_0014	1,1	0	0	2	0	2	Not_reported_in_circBase	NA	-0.14734	CDS,3UTR,5UTR,Intronic	ARL6IP1,SMG1	28.73
16:18802990-18859355	CommonToADND	2	PC_0006,PC_0015	1,1	0	0	2	0	2	Not_reported_in_circBase	NA	-0.14734	CDS,3UTR,5UTR,Intronic	ARL6IP1,SMG1	28.27
16:18802990-18866226	Unique_To_AD	1	PC_0015	1	0	0	4	0	4	Not_reported_in_circBase	NA	0.499368	CDS,3UTR,5UTR,Intronic	ARL6IP1,SMG1	55.36
16:18802990-18881316	Unique_To_ND	1	PC_0006	1	0	0	3	0	3	Not_reported_in_circBase	NA	-0.63885	CDS,3UTR,5UTR,Intronic	ARL6IP1,SMG1	43.29
16:19012996-19013104	Unique_To_ND	1	PC_0009	1	0	0	0	8	8	Not_reported_in_circBase	NA	-1.14663	Intronic	TMC7	111.73
16:19870292-20384444	Unique_To_AD	1	PC_0016	1	0	0	2	0	2	Not_reported_in_circBase	NA	0.0626932	CDS,3UTR,5UTR,Intronic	GP2,GPR139,GPRC5B,PDILT,UMOD	27.2
16:2138710-2713408	Unique_To_ND	1	PC_0004	1	0	0	3	0	3	Not_reported_in_circBase	NA	-0.6417	CDS,3UTR,5UTR,Intronic	ABCA17P,ABCA3,AMDHD2,ATP6V0C,BRICD5,C16orf59,CASKIN1,CCNF,CEMP1,DNASE1L2,E4F1,ECI1,ERVK13-1,FLJ42627,LOC105371049,LOC106660606,LOC652276,LOC729652,MIR1225,MIR3178,MIR3180-5,MIR3677,MIR4516,MIR4717,MIR6511B1,MIR6511B2,MIR6767,MIR6768,MIR940,MLST8,NTN3,PDPK1,PGP,PKD1,RAB26,RNPS1,SNHG19,SNORD60,TBC1D24,TRAF7,TSC2	44.18
16:22308695-22927659	Unique_To_ND	1	PC_0008	1	0	0	2	0	2	Not_reported_in_circBase	NA	-0.488351	CDS,3UTR,5UTR,Intronic	CDR2,HS3ST2,LOC653786,MFSD13B,NPIPB5,POLR3E,RRN3P3,SMG1P1	25.56
16:2325878-2713408	Unique_To_AD	1	PC_0016	1	0	0	2	0	2	Not_reported_in_circBase	NA	0.0626932	CDS,3UTR,5UTR,Intronic	ABCA17P,ABCA3,AMDHD2,ATP6V0C,C16orf59,CCNF,CEMP1,ERVK13-1,FLJ42627,LOC652276,LOC729652,MIR3178,MIR6767,MIR6768,NTN3,PDPK1,TBC1D24	27.2
16:23632682-23649450	Unique_To_ND	1	PC_0005	1	2	0	0	0	2	Not_reported_in_circBase	NA	-0.488351	CDS,Intronic	PALB2	30.03
16:2369581-2369841	Unique_To_AD	1	PC_0011	3	0	4	10	14	9.33	Salzman2013	hsa_circ_0037516	0.951008	CDS	ABCA3	130.61
16:24816334-24817604	Unique_To_AD	1	PC_0017	4	30	16	24	23	23.25	Not_reported_in_circBase	NA	0	CDS,Intronic	TNRC6A	280.81
16:2532396-2532831	Unique_To_AD	1	PC_0012	2	7	0	0	3	5	Not_reported_in_circBase	NA	0.642124	Intronic	TBC1D24	62.01
16:27523069-28124371	Unique_To_AD	1	PC_0015	1	0	0	2	0	2	Not_reported_in_circBase	NA	0.157567	CDS,3UTR,5UTR,Intronic	GSG1L,GTF3C1,KIAA0556,XPO6	27.68
16:27803048-27803191	Unique_To_ND	1	PC_0008	1	0	0	0	32	32	Not_reported_in_circBase	NA	0	Intronic	GSG1L	409.04
16:2816309-2816558	Unique_To_ND	1	PC_0009	1	0	0	0	3	3	Not_reported_in_circBase	NA	-0.6417	CDS	SRRM2	41.9
16:28843816-28848558	Unique_To_AD	1	PC_0015	1	0	0	2	0	2	Not_reported_in_circBase	NA	0.157567	CDS,3UTR,Intronic	ATXN2L	27.68
16:28844379-28845736	Unique_To_AD	1	PC_0013	1	0	0	9	0	9	Not_reported_in_circBase	NA	0	CDS,Intronic	ATXN2L	116.33
16:28844759-28885534	Unique_To_AD	1	PC_0013	1	0	0	2	0	2	Not_reported_in_circBase	NA	0.157567	CDS,3UTR,5UTR,Intronic	ATXN2L,MIR4721,SH2B1,TUFM	25.85
16:29831223-29831305	Unique_To_AD	1	PC_0020	1	0	30	0	0	30	Not_reported_in_circBase	NA	0	3UTR	PAGR1	964.88
16:29869677-29923370	Unique_To_ND	1	PC_0009	1	0	0	3	0	3	Not_reported_in_circBase	NA	-0.6417	CDS,3UTR,5UTR,Intronic	ASPHD1,CDIPT,CDIPT-AS1,KCTD13,SEZ6L2	41.9
16:29869677-30770422	Unique_To_ND	2	PC_0009,PC_0018	1,1	0	0	3	0	3	Not_reported_in_circBase	NA	-0.914698	CDS,3UTR,5UTR,Intronic	ALDOA,ASPHD1,BOLA2,BOLA2B,C16orf92,CCDC189,CD2BP2,CDIPT,CDIPT-AS1,CORO1A,DCTPP1,DOC2A,FAM57B,FBRS,GDPD3,HIRIP3,INO80E,ITGAL,KCTD13,LOC101928595,LOC388242,LOC606724,LOC613038,LOC730183,MAPK3,MIR4518,MYLPF,NPIPB13,PHKG2,PPP4C,PRR14,SEPHS2,SEPT1,SEZ6L2,SLX1A,SLX1A-SULT1A3,SLX1B,SLX1B-SULT1A4,SMG1P5,SNORA30,SRCAP,SULT1A3,SULT1A4,TAOK2,TBC1D10B,TBX6,TMEM219,TMEM265,YPEL3,ZNF48,ZNF688,ZNF689,ZNF747,ZNF…	44.42
16:2990032-3023485	Unique_To_ND	1	PC_0007	1	0	0	2	0	2	Not_reported_in_circBase	NA	-0.488351	CDS,3UTR,5UTR,Intronic	FLYWCH1,KREMEN2,PAQR4,PKMYT1	27.35
16:299547-336735	Unique_To_AD	1	PC_0012	1	0	0	2	0	2	Not_reported_in_circBase	NA	0.157567	CDS,3UTR,5UTR,Intronic	ARHGDIG,FAM234A,PDIA2,RGS11	24.8
16:30035747-31004222	Unique_To_AD	1	PC_0021	1	0	0	2	0	2	Not_reported_in_circBase	NA	0.00805846	CDS,3UTR,5UTR,Intronic	ALDOA,BCL7C,BOLA2,BOLA2B,C16orf92,CCDC189,CD2BP2,CORO1A,CTF1,DCTPP1,FAM57B,FBRS,FBXL19,FBXL19-AS1,GDPD3,HSD3B7,ITGAL,LOC101928595,LOC388242,LOC606724,LOC613038,LOC730183,MAPK3,MIR4518,MIR4519,MIR762,MIR762HG,MYLPF,NPIPB13,ORAI3,PHKG2,PPP4C,PRR14,RNF40,SEPHS2,SEPT1,SETD1A,SLX1A,SLX1A-SULT1A3,SLX1B,SLX1B-SULT1A4,SMG1P5,SNORA30,SRCAP,STX1B,SULT1A3,SULT1A4,TBC1D10B,TBX6,TMEM265,YPEL3,ZNF48,ZNF629,ZNF…	31.94
16:30103634-30622096	CommonToADND	4	PC_0001,PC_0008,PC_0013,PC_0015	1,1,1,1	0	0	4.25	0	4.25	Not_reported_in_circBase	NA	0.263061	CDS,3UTR,5UTR,Intronic	BOLA2,BOLA2B,CD2BP2,CORO1A,DCTPP1,GDPD3,ITGAL,LOC101928595,LOC388242,LOC606724,LOC613038,MAPK3,MIR4518,MYLPF,NPIPB13,SEPHS2,SEPT1,SLX1A,SLX1A-SULT1A3,SLX1B,SLX1B-SULT1A4,SMG1P5,SULT1A3,SULT1A4,TBC1D10B,YPEL3,ZNF48,ZNF688,ZNF689,ZNF747,ZNF764,ZNF768,ZNF771,ZNF785	56.9
16:30125425-30770422	Unique_To_AD	1	PC_0015	1	0	0	2	0	2	Not_reported_in_circBase	NA	0.157567	CDS,3UTR,5UTR,Intronic	BOLA2,BOLA2B,CCDC189,CD2BP2,CORO1A,DCTPP1,FBRS,ITGAL,LOC388242,LOC606724,LOC613038,LOC730183,MAPK3,MIR4518,MYLPF,NPIPB13,PHKG2,PRR14,SEPHS2,SEPT1,SLX1A,SLX1A-SULT1A3,SLX1B,SLX1B-SULT1A4,SMG1P5,SNORA30,SRCAP,SULT1A3,SULT1A4,TBC1D10B,TMEM265,ZNF48,ZNF688,ZNF689,ZNF747,ZNF764,ZNF768,ZNF771,ZNF785	27.68
16:30136309-30136476	Unique_To_AD	1	PC_0017	1	2	0	0	0	2	Not_reported_in_circBase	NA	0.157567		NA	24.15
16:30194730-30200397	Unique_To_AD	1	PC_0014	1	0	0	3	0	3	Not_reported_in_circBase	NA	0.328362	CDS,3UTR,5UTR,Intronic	CORO1A,LOC606724	41.14
16:30194730-30960104	Unique_To_AD	1	PC_0012	1	0	0	2	0	2	Not_reported_in_circBase	NA	0.157567	CDS,3UTR,5UTR,Intronic	BCL7C,BOLA2,BOLA2B,CCDC189,CD2BP2,CORO1A,CTF1,DCTPP1,FBRS,FBXL19,FBXL19-AS1,ITGAL,LOC388242,LOC606724,LOC613038,LOC730183,MIR4518,MIR4519,MIR762,MIR762HG,MYLPF,NPIPB13,PHKG2,PRR14,RNF40,SEPHS2,SEPT1,SLX1A,SLX1A-SULT1A3,SLX1B,SLX1B-SULT1A4,SMG1P5,SNORA30,SRCAP,SULT1A3,SULT1A4,TBC1D10B,TMEM265,ZNF48,ZNF629,ZNF688,ZNF689,ZNF747,ZNF764,ZNF768,ZNF771,ZNF785	24.8
16:30194730-30966259	Unique_To_AD	1	PC_0017	1	0	0	2	0	2	Not_reported_in_circBase	NA	0.157567	CDS,3UTR,5UTR,Intronic	BCL7C,BOLA2,BOLA2B,CCDC189,CD2BP2,CORO1A,CTF1,DCTPP1,FBRS,FBXL19,FBXL19-AS1,ITGAL,LOC388242,LOC606724,LOC613038,LOC730183,MIR4518,MIR4519,MIR762,MIR762HG,MYLPF,NPIPB13,ORAI3,PHKG2,PRR14,RNF40,SEPHS2,SEPT1,SLX1A,SLX1A-SULT1A3,SLX1B,SLX1B-SULT1A4,SMG1P5,SNORA30,SRCAP,SULT1A3,SULT1A4,TBC1D10B,TMEM265,ZNF48,ZNF629,ZNF688,ZNF689,ZNF747,ZNF764,ZNF768,ZNF771,ZNF785	24.15
16:30362086-30622096	Unique_To_AD	1	PC_0015	1	0	0	2	0	2	Not_reported_in_circBase	NA	0.157567	CDS,3UTR,5UTR,Intronic	CD2BP2,DCTPP1,ITGAL,MIR4518,MYLPF,SEPHS2,SEPT1,TBC1D10B,ZNF48,ZNF688,ZNF689,ZNF747,ZNF764,ZNF768,ZNF771,ZNF785	27.68
16:30368421-31004222	Unique_To_AD	1	PC_0014	1	0	0	2	0	2	Not_reported_in_circBase	NA	0.157567	CDS,3UTR,5UTR,Intronic	BCL7C,CCDC189,CTF1,DCTPP1,FBRS,FBXL19,FBXL19-AS1,HSD3B7,ITGAL,LOC730183,MIR4518,MIR4519,MIR762,MIR762HG,MYLPF,ORAI3,PHKG2,PRR14,RNF40,SEPHS2,SEPT1,SETD1A,SNORA30,SRCAP,STX1B,TBC1D10B,TMEM265,ZNF48,ZNF629,ZNF688,ZNF689,ZNF747,ZNF764,ZNF768,ZNF771,ZNF785	27.43
16:30675535-30677862	Unique_To_AD	1	PC_0015	2	6	6	0	0	6	Jeck2013	hsa_circ_0005806	0.990401	CDS,Intronic	FBRS	83.05
16:30724839-30731652	Unique_To_AD	1	PC_0012	1	0	0	4	0	4	Not_reported_in_circBase	NA	0.499368	CDS,Intronic	SRCAP	49.61
16:30899115-31004222	Unique_To_AD	1	PC_0015	1	0	0	3	0	3	Not_reported_in_circBase	NA	0.328362	CDS,3UTR,5UTR,Intronic	BCL7C,CTF1,FBXL19,FBXL19-AS1,HSD3B7,MIR762,MIR762HG,ORAI3,SETD1A,STX1B	41.52
16:3786036-3795355	Unique_To_ND	1	PC_0005	2	6	4	0	0	5	Not_reported_in_circBase	NA	0	CDS,Intronic	CREBBP	75.09
16:3801726-3820987	Unique_To_AD	1	PC_0020	1	0	0	0	2	2	Salzman2013	hsa_circ_0037661	0.157567	CDS,Intronic	CREBBP	64.32
16:4484384-4560348	Unique_To_AD	1	PC_0013	1	0	0	2	0	2	Not_reported_in_circBase	NA	0.157567	CDS,3UTR,5UTR,Intronic	DNAJA3,HMOX2,NMRAL1	25.85
16:4484384-5069156	Unique_To_AD	1	PC_0015	1	0	0	2	0	2	Not_reported_in_circBase	NA	0.157567	CDS,3UTR,5UTR,Intronic	ANKS3,C16orf71,C16orf96,CDIP1,DNAJA3,GLYR1,HMOX2,MGRN1,MIR6769A,NMRAL1,NUDT16L1,PPL,ROGDI,SEC14L5,SEPT12,SMIM22,UBALD1,UBN1,ZNF500	27.68
16:46694196-46717518	Unique_To_ND	1	PC_0006	1	14	0	0	0	14	Not_reported_in_circBase	NA	0	CDS,3UTR,Intronic	VPS35	202.04
16:53288349-53308214	Unique_To_ND	1	PC_0007	4	10	6	3	4	5.75	Salzman2013	hsa_circ_0000702	-1.04351	CDS,Intronic	CHD9	78.65
16:53534129-53653120	Unique_To_ND	1	PC_0003	2	7	0	3	0	5	Not_reported_in_circBase	NA	-0.994473	CDS,3UTR,5UTR,Intronic	AKTIP,RPGRIP1L	71.88
16:53907697-53922863	Unique_To_AD	1	PC_0014	4	12	8	7	7	8.5	Salzman2013	hsa_circ_0005941	1.04832	CDS,Intronic	FTO	116.58
16:53961148-53961421	Unique_To_ND	1	PC_0018	1	0	0	0	5	5	Not_reported_in_circBase	NA	-0.664424	Intronic	FTO	82.46
16:5537887-5538722	Unique_To_ND	1	PC_0007	1	0	0	0	3	3	Not_reported_in_circBase	NA	-0.6417		NA	41.03
16:55739127-56625000	Unique_To_AD	1	PC_0016	1	0	0	2	0	2	Not_reported_in_circBase	NA	0.0626932	CDS,3UTR,5UTR,Intronic	AMFR,BBS2,CES1,CES1P1,CES1P2,CES5A,DKFZP434H168,GNAO1,LOC283856,MIR3935,MT3,MT4,NUDT21,OGFOD1,SLC6A2	27.2
16:56221514-57207781	Unique_To_AD	1	PC_0012	1	0	0	2	0	2	Not_reported_in_circBase	NA	0.157567	CDS,3UTR,5UTR,Intronic	AMFR,BBS2,CETP,CPNE2,DKFZP434H168,FAM192A,GNAO1,HERPUD1,LOC283856,MIR138-2,MIR3935,MIR6863,MT1A,MT1B,MT1DP,MT1E,MT1F,MT1G,MT1H,MT1IP,MT1JP,MT1L,MT1M,MT1X,MT2A,MT3,MT4,NLRC5,NUDT21,NUP93,OGFOD1,SLC12A3	24.8
16:56362654-56368713	Unique_To_ND	1	PC_0003	1	2	0	0	0	2	Not_reported_in_circBase	NA	-0.488351	CDS,Intronic	GNAO1	28.75
16:56419830-56423287	Unique_To_ND	1	PC_0005	4	20	9	16	12	14.25	Memczak2013	hsa_circ_0000704	0	CDS,Intronic	AMFR	214.02
16:56624751-56642969	Unique_To_ND	1	PC_0003	1	0	0	2	0	2	Not_reported_in_circBase	NA	-0.488351	CDS,3UTR,5UTR,Intronic	MT2A,MT3	28.75
16:56624751-56670416	Unique_To_AD	1	PC_0016	1	0	0	3	0	3	Not_reported_in_circBase	NA	0.15413	CDS,3UTR,5UTR,Intronic	MT1E,MT1JP,MT1L,MT1M,MT2A,MT3	40.81
16:56624751-56673241	Unique_To_ND	1	PC_0009	1	0	0	3	0	3	Not_reported_in_circBase	NA	-0.6417	CDS,3UTR,5UTR,Intronic	MT1A,MT1E,MT1JP,MT1L,MT1M,MT2A,MT3	41.9
16:56624751-56692652	Unique_To_AD	1	PC_0021	1	0	0	2	0	2	Not_reported_in_circBase	NA	0.00805846	CDS,3UTR,5UTR,Intronic	MT1A,MT1B,MT1DP,MT1E,MT1F,MT1JP,MT1L,MT1M,MT2A,MT3	31.94
16:56624751-56704483	Unique_To_AD	1	PC_0013	1	0	0	2	0	2	Not_reported_in_circBase	NA	0.157567	CDS,3UTR,5UTR,Intronic	MT1A,MT1B,MT1DP,MT1E,MT1F,MT1G,MT1H,MT1JP,MT1L,MT1M,MT2A,MT3	25.85
16:56624751-56717142	Unique_To_AD	1	PC_0021	1	0	0	3	0	3	Not_reported_in_circBase	NA	0.0831332	CDS,3UTR,5UTR,Intronic	MT1A,MT1B,MT1DP,MT1E,MT1F,MT1G,MT1H,MT1IP,MT1JP,MT1L,MT1M,MT1X,MT2A,MT3	47.91
16:56652500-56717142	Unique_To_AD	1	PC_0021	1	0	0	3	0	3	Not_reported_in_circBase	NA	0.0831332	CDS,3UTR,5UTR,Intronic	MT1A,MT1B,MT1DP,MT1E,MT1F,MT1G,MT1H,MT1IP,MT1JP,MT1L,MT1M,MT1X	47.91
16:56660791-56933528	Unique_To_AD	1	PC_0014	1	0	0	4	0	4	Not_reported_in_circBase	NA	0.499368	CDS,3UTR,5UTR,Intronic	MIR138-2,MT1A,MT1B,MT1DP,MT1E,MT1F,MT1G,MT1H,MT1IP,MT1JP,MT1M,MT1X,NUP93,SLC12A3	54.86
16:58741034-58750717	CommonToADND	2	PC_0015,PC_0018	1,1	0	0	4	0	4	Not_reported_in_circBase	NA	0.793742	CDS,3UTR,Intronic	GOT2	58.01
16:59674663-59674957	Unique_To_AD	1	PC_0017	1	0	0	0	5	5	Not_reported_in_circBase	NA	0		NA	60.39
16:6198523-6198896	Unique_To_ND	1	PC_0018	1	0	0	0	2	2	Not_reported_in_circBase	NA	-0.42706	Intronic	RBFOX1	32.98
16:6236072-6236544	Unique_To_AD	1	PC_0013	1	3	0	0	0	3	Not_reported_in_circBase	NA	0.328362	Intronic	RBFOX1	38.77
16:6366995-6367058	Unique_To_ND	1	PC_0004	1	0	2	0	0	2	Not_reported_in_circBase	NA	-0.488351	CDS,5UTR	RBFOX1	29.45
16:6386536-6386692	Unique_To_AD	1	PC_0013	1	0	0	0	30	30	Not_reported_in_circBase	NA	0	Intronic	RBFOX1	387.79
16:66551038-66670484	Unique_To_AD	1	PC_0013	1	0	0	2	0	2	Not_reported_in_circBase	NA	0.157567	CDS,3UTR,5UTR,Intronic	CKLF,CKLF-CMTM1,CMTM1,CMTM2,CMTM3,CMTM4,TK2	25.85
16:66754798-66789066	CommonToADND	4	PC_0003,PC_0011,PC_0013,PC_0015	1,1,1,1	0	0	2	0	2	Not_reported_in_circBase	NA	0.483056	CDS,3UTR,5UTR,Intronic	DYNC1LI2,LOC106699570,TERB1	27.57
16:66761729-66762095	Unique_To_AD	1	PC_0014	2	4	0	0	4	4	Not_reported_in_circBase	NA	0.499368	Intronic	DYNC1LI2	54.86
16:67000627-67691472	CommonToADND	3	PC_0009,PC_0013,PC_0015	1,1,1	0	0	2.33333	0	2.33	Not_reported_in_circBase	NA	0.365637	CDS,3UTR,5UTR,Intronic	ACD,AGRP,ATP6V0D1,B3GNT9,C16orf70,CARMIL2,CBFB,CES3,CES4A,CTCF,E2F4,ELMO3,EXOC3L1,FAM65A,FBXL8,FHOD1,HSD11B2,HSF4,KCTD19,KIAA0895L,LOC100505942,LRRC29,LRRC36,MIR328,NOL3,PLEKHG4,SLC9A5,TMEM208,TPPP3,TRADD,ZDHHC1	31.77
16:67000627-67861971	Unique_To_AD	2	PC_0013,PC_0015	1,1	0	0	6.5	0	6.5	Not_reported_in_circBase	NA	0.157567	CDS,3UTR,5UTR,Intronic	ACD,AGRP,ATP6V0D1,B3GNT9,C16orf70,C16orf86,CARMIL2,CBFB,CES3,CES4A,CTCF,E2F4,ELMO3,ENKD1,EXOC3L1,FAM65A,FBXL8,FHOD1,GFOD2,HSD11B2,HSF4,KCTD19,KIAA0895L,LOC100505942,LRRC29,LRRC36,MIR328,NOL3,PARD6A,PLEKHG4,RANBP10,SLC9A5,TMEM208,TPPP3,TRADD,TSNAXIP1,ZDHHC1	84.93
16:67577372-67577482	Unique_To_ND	1	PC_0007	1	0	0	0	4	4	Not_reported_in_circBase	NA	-0.80709	Intronic	FAM65A	54.71
16:67580043-67910502	Unique_To_ND	1	PC_0006	1	0	0	21	0	21	Not_reported_in_circBase	NA	0	CDS,3UTR,5UTR,Intronic	ACD,C16orf86,CARMIL2,CENPT,CTCF,EDC4,ENKD1,FAM65A,GFOD2,NUTF2,PARD6A,RANBP10,THAP11,TSNAXIP1	303.06
16:67910775-68391169	Unique_To_ND	1	PC_0008	1	0	0	5	0	5	Not_reported_in_circBase	NA	0	CDS,3UTR,5UTR,Intronic	CTRL,DDX28,DPEP2,DPEP3,DUS2,EDC4,ESRP2,LCAT,LOC100131303,MIR6773,NFATC3,NRN1L,PLA2G15,PRMT7,PSKH1,PSMB10,SLC12A4,SLC7A6,SLC7A6OS	63.91
16:68155889-68157024	CommonToADND	2	PC_0006,PC_0021	4,4	44	20.5	32	28.5	31.25	Salzman2013	hsa_circ_0005615	0	CDS	NFATC3	487.36
16:68155889-68160513	Unique_To_AD	1	PC_0021	4	3	2	2	4	2.75	Salzman2013	hsa_circ_0000711	0.0831332	CDS,Intronic	NFATC3	43.92
16:68155889-68225678	CommonToADND	2	PC_0018,PC_0021	2,4	23	9	11	12	13.75	Salzman2013	hsa_circ_0039929	-0.317011	CDS,Intronic	NFATC3	221.1
16:68857301-69358946	Unique_To_AD	1	PC_0014	1	0	0	2	0	2	Not_reported_in_circBase	NA	0.157567	CDS,3UTR,5UTR,Intronic	CDH1,CHTF8,HAS3,SNTB2,TANGO6,UTP4,VPS4A	27.43
16:69362523-70295060	Unique_To_AD	1	PC_0012	1	0	0	2	0	2	Not_reported_in_circBase	NA	0.157567	CDS,3UTR,5UTR,Intronic	AARS,CLEC18A,CLEC18C,COG8,CYB5B,EXOSC6,LOC105371328,LOC400541,MIR140,MIR1538,MIR1972-1,MIR1972-2,NFAT5,NIP7,NOB1,NQO1,PDF,PDPR,PDXDC2P,SMG1P7,TERF2,TMED6,WWP2	24.8
16:69630844-69631160	Unique_To_AD	1	PC_0012	1	0	0	0	5	5	Not_reported_in_circBase	NA	0.642124	Intronic	NFAT5	62.01
16:70296248-70908495	Unique_To_ND	1	PC_0001	1	0	0	2	0	2	Not_reported_in_circBase	NA	-0.488351	CDS,3UTR,5UTR,Intronic	AARS,COG4,DDX19A,DDX19B,FUK,HYDIN,IL34,LOC100506083,MTSS1L,SF3B3,SNORD111,SNORD111B,ST3GAL2,VAC14,VAC14-AS1	30.06
16:70296248-71012944	Unique_To_ND	1	PC_0001	1	0	0	3	0	3	Not_reported_in_circBase	NA	-0.6417	CDS,3UTR,5UTR,Intronic	AARS,COG4,DDX19A,DDX19B,FUK,HYDIN,IL34,LOC100506083,MTSS1L,SF3B3,SNORD111,SNORD111B,ST3GAL2,VAC14,VAC14-AS1	45.09
16:71690473-71713438	Unique_To_ND	1	PC_0008	3	4	0	2	2	2.66	Not_reported_in_circBase	NA	-0.6417	CDS,Intronic	PHLPP2	34.08
16:74481325-74726314	Unique_To_ND	1	PC_0007	1	0	0	2	0	2	Not_reported_in_circBase	NA	-0.488351	CDS,3UTR,5UTR,Intronic	GLG1,MLKL,RFWD3	27.35
16:74493579-74497377	CommonToADND	2	PC_0008,PC_0016	4,3	23	20	6.5	22.5	18	Salzman2013	hsa_circ_0003315	0	CDS,3UTR,Intronic	GLG1	237.07
16:7507982-7508363	Unique_To_AD	1	PC_0010	1	0	0	0	3	3	Not_reported_in_circBase	NA	0.328362	Intronic	RBFOX1	43.85
16:7568148-7726840	Unique_To_ND	1	PC_0003	3	4	2	3	0	3	Not_reported_in_circBase	NA	-0.6417	CDS,Intronic	RBFOX1	43.13
16:7647372-7763340	CommonToADND	3	PC_0001,PC_0007,PC_0015	1,1,1	0	0	2.66667	0	2.66	Not_reported_in_circBase	NA	-0.752506	CDS,3UTR,Intronic	RBFOX1	37.93
16:78012567-78012833	Unique_To_AD	1	PC_0012	1	0	0	0	2	2	Not_reported_in_circBase	NA	0.157567	3UTR	VAT1L	24.8
16:7828283-7828460	Unique_To_AD	1	PC_0020	1	0	0	0	3	3	Not_reported_in_circBase	NA	0		NA	96.48
16:78573799-78574167	Unique_To_AD	1	PC_0014	1	9	0	0	0	9	Not_reported_in_circBase	NA	0	Intronic	WWOX	123.43
16:81087101-81222603	Unique_To_AD	1	PC_0013	1	0	0	2	0	2	Not_reported_in_circBase	NA	0.157567	CDS,3UTR,5UTR,Intronic	C16orf46,GCSH,PKD1L2	25.85
16:81388009-81411307	Unique_To_AD	1	PC_0012	2	5	0	0	3	4	Not_reported_in_circBase	NA	0.499368	CDS,3UTR,Intronic	GAN	49.61
16:81397398-81413803	Unique_To_AD	1	PC_0011	1	0	0	2	0	2	Not_reported_in_circBase	NA	0.157567	CDS,3UTR,Intronic	GAN	27.98
16:81397398-81922878	Unique_To_AD	1	PC_0011	1	0	0	5	0	5	Not_reported_in_circBase	NA	0.60604	CDS,3UTR,5UTR,Intronic	CMIP,GAN,LOC100129617,MIR4720,MIR6504,MIR7854,PLCG2	69.97
16:83329661-83329844	Unique_To_AD	1	PC_0014	1	0	0	0	10	10	Not_reported_in_circBase	NA	0	Intronic	CDH13	137.15
16:83940591-84036379	Unique_To_ND	1	PC_0006	1	0	0	2	0	2	Not_reported_in_circBase	NA	-0.488351	CDS,3UTR,5UTR,Intronic	MLYCD,NECAB2,OSGIN1	28.86
16:84203464-84888435	Unique_To_AD	1	PC_0012	1	0	0	3	0	3	Not_reported_in_circBase	NA	0.328362	CDS,3UTR,5UTR,Intronic	ADAD2,ATP2C2,COTL1,CRISPLD2,DNAAF1,KCNG4,KLHL36,TAF1C,TLDC1,USP10,WFDC1	37.2
16:84907525-85840607	CommonToADND	7	PC_0003,PC_0007,PC_0009,PC_0010,PC_0012,PC_0013,PC_0019	1,1,1,1,1,1,1	0	0	2.42857	0	2.42	Not_reported_in_circBase	NA	-0.422019	CDS,3UTR,5UTR,Intronic	C16orf74,COX4I1,CRISPLD2,EMC8,FAM92B,GINS2,GSE1,KIAA0513,LINC00311,LOC101928557,LOC400548,MIR1910,MIR5093,ZDHHC7	32.88
16:85111030-85840607	Unique_To_AD	1	PC_0013	1	0	0	3	0	3	Not_reported_in_circBase	NA	0.328362	CDS,3UTR,5UTR,Intronic	C16orf74,COX4I1,EMC8,FAM92B,GINS2,GSE1,KIAA0513,LINC00311,LOC101928557,LOC400548,MIR1910,MIR5093	38.77
16:85645028-85840607	Unique_To_ND	1	PC_0004	1	0	0	2	0	2	Not_reported_in_circBase	NA	-0.488351	CDS,3UTR,5UTR,Intronic	C16orf74,COX4I1,EMC8,GINS2,GSE1,LOC101928557,MIR1910	29.45
16:85667519-85667738	Unique_To_AD	1	PC_0015	1	2	0	0	0	2	Memczak2013	hsa_circ_0000722	0.157567	CDS,Intronic	GSE1	27.68
16:85698620-85840607	CommonToADND	2	PC_0015,PC_0019	1,1	0	0	2.5	0	2.5	Not_reported_in_circBase	NA	0.157567	CDS,3UTR,5UTR,Intronic	C16orf74,COX4I1,EMC8,GINS2,GSE1,LOC101928557,MIR1910	33.73
16:85704600-85840607	CommonToADND	2	PC_0004,PC_0015	1,1	0	0	2	0	2	Not_reported_in_circBase	NA	-0.14734	CDS,3UTR,5UTR,Intronic	C16orf74,COX4I1,EMC8,GINS2,GSE1,LOC101928557,MIR1910	28.56
16:87432420-87438380	Unique_To_AD	3	PC_0010,PC_0015,PC_0016	1,1,1	0	0	2.66667	0	2.66	Not_reported_in_circBase	NA	0.940304	CDS,3UTR,Intronic	MAP1LC3B	37.78
16:87731445-88552451	Unique_To_AD	1	PC_0014	1	0	0	3	0	3	Not_reported_in_circBase	NA	0.328362	CDS,3UTR,5UTR,Intronic	BANP,CA5A,JPH3,KLHDC4,LOC101928880,LOC102724467,LOC400553,MIR5189,MIR6775,SLC7A5,ZFPM1,ZNF469	41.14
16:89310194-89310342	Unique_To_ND	1	PC_0009	1	0	0	0	3	3	Not_reported_in_circBase	NA	-0.6417		NA	41.9
16:89399801-89466101	Unique_To_ND	1	PC_0007	1	5	0	0	0	5	Not_reported_in_circBase	NA	-0.952465	Intronic	ANKRD11	68.39
16:89759805-89760640	Unique_To_ND	1	PC_0007	4	6	4	5	5	5	Salzman2013	hsa_circ_0040976	-0.952465	CDS,5UTR,Intronic	CDK10	68.39
16:89966873-89966961	Unique_To_ND	1	PC_0006	1	0	0	0	3	3	Not_reported_in_circBase	NA	-0.63885	Intronic	TCF25	43.29
16:9203693-9203861	Unique_To_ND	1	PC_0004	1	0	0	0	7	7	Not_reported_in_circBase	NA	-1.28036	Intronic	C16orf72	103.09
17:11684325-11738215	Unique_To_ND	1	PC_0005	4	5	4	4	4	4.25	Not_reported_in_circBase	NA	-0.80709	CDS,Intronic	DNAH9	63.83
17:12620662-12894960	Unique_To_AD	1	PC_0011	1	0	0	2	0	2	Not_reported_in_circBase	NA	0.157567	CDS,3UTR,5UTR,Intronic	ARHGAP44,ELAC2,LOC100128006,MIR1269B,MYOCD	27.98
17:12714533-12714798	Unique_To_ND	1	PC_0008	1	9	0	0	0	9	Not_reported_in_circBase	NA	0	Intronic	ARHGAP44	115.04
17:12812213-12894960	Unique_To_ND	1	PC_0018	1	0	0	2	0	2	Not_reported_in_circBase	NA	-0.42706	CDS,3UTR,5UTR,Intronic	ARHGAP44,ELAC2,MIR1269B	32.98
17:12883374-12894960	Unique_To_AD	2	PC_0012,PC_0013	1,1	0	0	2	0	2	Not_reported_in_circBase	NA	0.499368	CDS,3UTR,5UTR,Intronic	ARHGAP44,ELAC2	25.32
17:15531279-16056709	Unique_To_AD	1	PC_0016	1	0	0	2	0	2	Not_reported_in_circBase	NA	0.0626932	CDS,3UTR,5UTR,Intronic	ADORA2B,CDRT15P2,LOC101928567,MEIS3P1,NCOR1,TBC1D26,TRIM16,TTC19,ZNF286A,ZSWIM7	27.2
17:1553922-1582175	Unique_To_AD	1	PC_0014	1	0	0	2	0	2	Not_reported_in_circBase	NA	0.157567	CDS,3UTR,Intronic	PRPF8	27.43
17:1553922-2203958	Unique_To_AD	1	PC_0014	1	0	0	2	0	2	Not_reported_in_circBase	NA	0.157567	CDS,3UTR,5UTR,Intronic	DPH1,HIC1,LOC101927839,LOC105371485,MIR132,MIR212,MIR22,MIR22HG,OVCA2,PRPF8,RPA1,RTN4RL1,SERPINF1,SERPINF2,SMG6,SMYD4,TLCD2,WDR81	27.43
17:15638243-16286054	Unique_To_ND	1	PC_0009	1	0	0	2	0	2	Not_reported_in_circBase	NA	-0.488351	CDS,3UTR,5UTR,Intronic	ADORA2B,CDRT15P2,CENPV,LOC101928567,MEIS3P1,MIR1288,NCOR1,PIGL,TBC1D26,TTC19,UBB,ZSWIM7	27.93
17:15877992-16286054	Unique_To_ND	2	PC_0005,PC_0009	1,1	0	0	3.5	0	3.5	Not_reported_in_circBase	NA	-1.12789	CDS,3UTR,5UTR,Intronic	ADORA2B,CENPV,MIR1288,NCOR1,PIGL,TTC19,UBB,ZSWIM7	49.93
17:15879874-16049862	Unique_To_ND	1	PC_0007	1	0	0	2	0	2	Not_reported_in_circBase	NA	-0.488351	CDS,3UTR,5UTR,Intronic	NCOR1,TTC19,ZSWIM7	27.35
17:15907144-16286054	Unique_To_ND	1	PC_0009	1	0	0	2	0	2	Not_reported_in_circBase	NA	-0.488351	CDS,3UTR,5UTR,Intronic	CENPV,MIR1288,NCOR1,PIGL,TTC19,UBB	27.93
17:16596292-16615129	Unique_To_AD	1	PC_0015	2	0	5	3	0	4	Not_reported_in_circBase	NA	0.499368	CDS,5UTR,Intronic	CCDC144A	55.36
17:16608464-16615129	Unique_To_AD	1	PC_0015	1	0	4	0	0	4	Not_reported_in_circBase	NA	0.499368	CDS,5UTR,Intronic	CCDC144A	55.36
17:16692056-17396534	Unique_To_AD	1	PC_0012	1	0	0	4	0	4	Not_reported_in_circBase	NA	0.499368	CDS,3UTR,5UTR,Intronic	COPS3,FAM106CP,FLCN,KRT16P2,MED9,MPRIP,NT5M,PLD6,TNFRSF13B,USP32P1	49.61
17:16701555-17380579	Unique_To_ND	1	PC_0006	1	0	0	3	0	3	Not_reported_in_circBase	NA	-0.63885	CDS,3UTR,5UTR,Intronic	COPS3,FLCN,KRT16P2,MED9,MPRIP,NT5M,PLD6,TNFRSF13B,USP32P1	43.29
17:18035766-18231370	Unique_To_AD	1	PC_0013	1	0	0	2	0	2	Not_reported_in_circBase	NA	0.157567	CDS,3UTR,5UTR,Intronic	ALKBH5,FLII,LLGL1,MIEF2,MYO15A,SHMT1,SMCR8,TOP3A	25.85
17:18147221-18761574	Unique_To_ND	1	PC_0019	1	0	0	3	0	3	Not_reported_in_circBase	NA	0	CDS,3UTR,5UTR,Intronic	CCDC144B,EVPLL,FAM106A,FBXW10,FLII,FLJ35934,FOXO3B,KRT16P1,KRT17P5,LGALS9C,LLGL1,MIEF2,MIR6778,PRPSAP2,SHMT1,SMCR8,TBC1D28,TOP3A,TRIM16L,TVP23B,USP32P2,ZNF286B	39.77
17:18147221-18923241	Unique_To_ND	1	PC_0019	1	0	0	3	0	3	Not_reported_in_circBase	NA	0	CDS,3UTR,5UTR,Intronic	CCDC144B,EVPLL,FAM106A,FAM83G,FBXW10,FLII,FLJ35934,FOXO3B,KRT16P1,KRT17P5,LGALS9C,LLGL1,MIEF2,MIR6778,PRPSAP2,SHMT1,SLC5A10,SMCR8,TBC1D28,TOP3A,TRIM16L,TVP23B,USP32P2,ZNF286B	39.77
17:18436475-18436660	Unique_To_AD	1	PC_0014	1	0	2	0	0	2	Not_reported_in_circBase	NA	0.157567		NA	27.43
17:18506916-18513605	Unique_To_ND	1	PC_0003	1	0	0	5	0	5	Not_reported_in_circBase	NA	-0.994473	3UTR,Intronic	CCDC144B	71.88
17:18739019-18745677	Unique_To_ND	1	PC_0003	1	0	2	0	0	2	Not_reported_in_circBase	NA	-0.488351		NA	28.75
17:18785880-19175051	Unique_To_AD	1	PC_0010	1	0	0	2	0	2	Not_reported_in_circBase	NA	0.157567	CDS,3UTR,5UTR,Intronic	EPN2,EPN2-IT1,FAM83G,GRAP,GRAPL,LOC388436,LOC79999,PRPSAP2,SLC5A10	29.23
17:19445705-19451446	Unique_To_AD	1	PC_0015	2	5	0	0	4	4.5	Salzman2013	hsa_circ_0042372	0.499368	CDS,Intronic	SLC47A1	62.28
17:19861326-19871774	Unique_To_AD	1	PC_0012	1	2	0	0	0	2	Not_reported_in_circBase	NA	0.157567	CDS,Intronic	AKAP10	24.8
17:19999943-20013875	Unique_To_AD	1	PC_0013	1	0	0	2	0	2	Not_reported_in_circBase	NA	0.157567	CDS,5UTR,Intronic	SPECC1	25.85
17:19999943-20149384	Unique_To_AD	1	PC_0013	1	0	0	2	0	2	Not_reported_in_circBase	NA	0.157567	CDS,3UTR,5UTR,Intronic	SPECC1	25.85
17:20107645-20109225	CommonToADND	5	PC_0004,PC_0005,PC_0009,PC_0014,PC_0015	1,2,4,1,1	66	8.2	27.5	32	33.42	Salzman2013	hsa_circ_0000745	-0.151316	CDS	SPECC1	467.27
17:20156817-20163607	Unique_To_ND	1	PC_0018	4	78	38	42	37	48.75	Salzman2013	hsa_circ_0042437	0	CDS,Intronic	SPECC1	803.98
17:20239144-20245807	Unique_To_AD	1	PC_0015	2	0	2	2	0	2	Not_reported_in_circBase	NA	0.157567	5UTR,Intronic	CCDC144CP	27.68
17:20902905-21438799	Unique_To_ND	1	PC_0001	1	0	0	2	0	2	Not_reported_in_circBase	NA	-0.488351	CDS,3UTR,5UTR,Intronic	C17orf51,DHRS7B,KCNJ12,KCNJ18,LINC01563,MAP2K3,NATD1,TMEM11,USP22	30.06
17:25801842-25802129	Unique_To_AD	1	PC_0013	1	108	0	0	0	108	Not_reported_in_circBase	NA	0	Intronic	KSR1	1396.07
17:26449628-26499644	Unique_To_AD	1	PC_0012	2	2	2	0	0	2	Jeck2013	hsa_circ_0002103	0.157567	CDS,Intronic	NLK	24.8
17:26696947-26900952	Unique_To_ND	1	PC_0008	1	0	0	10	0	10	Not_reported_in_circBase	NA	0	CDS,3UTR,5UTR,Intronic	ALDOC,FOXN1,PIGS,SARM1,SLC13A2,SLC46A1,UNC119,VTN	127.82
17:26723278-26723519	Unique_To_ND	1	PC_0007	1	11	0	0	0	11	Not_reported_in_circBase	NA	0	CDS,3UTR	SARM1,SLC46A1	150.47
17:26723279-26723520	Unique_To_ND	1	PC_0007	1	0	2	0	0	2	Not_reported_in_circBase	NA	-0.488351	CDS,3UTR	SARM1,SLC46A1	27.35
17:26900132-27421868	Unique_To_AD	1	PC_0016	1	0	0	2	0	2	Not_reported_in_circBase	NA	0.0626932	CDS,3UTR,5UTR,Intronic	ALDOC,DHRS13,ERAL1,FAM222B,FLOT2,KIAA0100,LOC101927018,MIR144,MIR451A,MIR451B,MIR4732,MYO18A,NARR,NEK8,PHF12,PIPOX,PROCA1,RAB34,RPL23A,SDF2,SEZ6,SGK494,SNORD42A,SNORD42B,SNORD4A,SNORD4B,SPAG5,SPAG5-AS1,SUPT6H,TIAF1,TLCD1,TRAF4	27.2
17:27423778-27449271	Unique_To_ND	1	PC_0007	1	0	0	2	0	2	Not_reported_in_circBase	NA	-0.488351	CDS,Intronic	MYO18A	27.35
17:27497521-27497729	Unique_To_AD	1	PC_0017	1	4	0	0	0	4	Not_reported_in_circBase	NA	0.499368	Intronic	MYO18A	48.31
17:28003837-28030080	Unique_To_AD	1	PC_0016	4	66	24	53	38	45.25	Salzman2013	hsa_circ_0000753	0	CDS,Intronic	SSH2	615.6
17:29061914-29093606	Unique_To_ND	1	PC_0003	2	3	3	0	0	3	Salzman2013	hsa_circ_0042854	-0.6417	5UTR,Intronic	SUZ12P1	43.13
17:29061914-29111910	Unique_To_AD	1	PC_0012	1	5	0	0	0	5	Not_reported_in_circBase	NA	0.642124	CDS,3UTR,5UTR,Intronic	CRLF3,SUZ12P1	62.01
17:29070318-29072964	Unique_To_AD	1	PC_0021	1	7	0	0	0	7	Not_reported_in_circBase	NA	0.311517	5UTR,Intronic	SUZ12P1	111.8
17:29687504-30521126	CommonToADND	2	PC_0003,PC_0017	1,1	0	0	5	0	5	Not_reported_in_circBase	NA	-0.488351	CDS,3UTR,5UTR,Intronic	ARGFXP2,COPRS,LOC105371730,LRRC37B,MIR193A,MIR365B,MIR4724,MIR4725,NF1,RAB11FIP4,RHOT1,SH3GL1P1,SUZ12,UTP6	62.68
17:30498061-30510291	Unique_To_ND	1	PC_0005	2	3	2	0	0	2.5	Not_reported_in_circBase	NA	-0.488351	CDS,5UTR,Intronic	RHOT1	37.54
17:30535125-30807215	Unique_To_AD	1	PC_0012	1	0	0	2	0	2	Not_reported_in_circBase	NA	0.157567	CDS,3UTR,5UTR,Intronic	C17orf75,MIR632,PSMD11,RHBDL3,RHOT1,ZNF207	24.8
17:30685521-30695033	Unique_To_AD	1	PC_0020	4	303	112	175	125	178.75	Not_reported_in_circBase	NA	0	CDS,Intronic	ZNF207	5749.11
17:30932104-31107802	Unique_To_ND	1	PC_0009	1	9	0	0	0	9	Not_reported_in_circBase	NA	0	CDS,3UTR,Intronic	MYO1D	125.7
17:31039005-31082680	Unique_To_ND	1	PC_0018	4	31	10	24	25	22.5	Not_reported_in_circBase	NA	0	CDS,Intronic	MYO1D	371.07
17:32059253-32062489	Unique_To_AD	1	PC_0012	1	2	0	0	0	2	Not_reported_in_circBase	NA	0.157567	Intronic	ASIC2	24.8
17:33283081-33283645	Unique_To_ND	1	PC_0007	1	4	0	0	0	4	Not_reported_in_circBase	NA	-0.80709	Intronic	CCT6B	54.71
17:34087089-34087246	Unique_To_AD	1	PC_0013	1	0	0	0	98	98	Not_reported_in_circBase	NA	0	Intronic	MMP28	1266.81
17:34171480-34964238	Unique_To_ND	1	PC_0009	1	0	0	2	0	2	Not_reported_in_circBase	NA	-0.488351	CDS,3UTR,5UTR,Intronic	CCL14,CCL15,CCL15-CCL14,CCL16,CCL18,CCL23,CCL3,CCL3L1,CCL3L3,CCL4,CCL4L1,CCL4L2,CCL5,DHRS11,GGNBP2,HEATR9,LRRC37A8P,LYZL6,MRM1,MYO19,PIGW,RDM1,TAF15,TBC1D3B,TBC1D3F,TBC1D3G,TBC1D3H,ZNHIT3	27.93
17:34171570-34171747	Unique_To_AD	1	PC_0011	1	0	2	0	0	2	Not_reported_in_circBase	NA	0.157567	CDS	TAF15	27.98
17:35236537-35236678	Unique_To_AD	1	PC_0014	1	0	0	0	3	3	Not_reported_in_circBase	NA	0.328362	Intronic	LOC102723471	41.14
17:35441926-35880317	Unique_To_AD	1	PC_0013	1	0	0	2	0	2	Not_reported_in_circBase	NA	0.157567	CDS,3UTR,5UTR,Intronic	ACACA,C17orf78,DUSP14,SNORA90,SYNRG,TADA2A	25.85
17:35441926-35978429	Unique_To_AD	1	PC_0013	1	0	0	2	0	2	Not_reported_in_circBase	NA	0.157567	CDS,3UTR,5UTR,Intronic	ACACA,C17orf78,DDX52,DUSP14,MIR378J,SNORA90,SYNRG,TADA2A	25.85
17:35898425-35930984	Unique_To_ND	1	PC_0007	1	0	0	2	0	2	Not_reported_in_circBase	NA	-0.488351	CDS,Intronic	SYNRG	27.35
17:36291898-36561846	Unique_To_AD	1	PC_0013	1	0	0	2	0	2	Not_reported_in_circBase	NA	0.157567	CDS,3UTR,5UTR,Intronic	GPR179,LOC101060389,LOC440434,MRPL45,SOCS7,TBC1D3,TBC1D3C,TBC1D3E,TBC1D3F,TBC1D3G,TBC1D3H,TBC1D3I,TBC1D3K,TBC1D3L	25.85
17:36364624-36364997	Unique_To_ND	1	PC_0008	1	52	0	0	0	52	Not_reported_in_circBase	NA	0	Intronic	LOC440434	664.69
17:36364626-36364997	Unique_To_ND	1	PC_0008	1	24	0	0	0	24	Not_reported_in_circBase	NA	0	Intronic	LOC440434	306.78
17:36517593-36523933	Unique_To_ND	2	PC_0003,PC_0004	4,3	6.5	2	3	4	3.87	Salzman2013	hsa_circ_0043329	-1.258	CDS,Intronic	SOCS7	56.14
17:36921943-36971350	CommonToADND	2	PC_0008,PC_0021	1,1	0	0	2	0	2	Not_reported_in_circBase	NA	-0.314705	CDS,3UTR,5UTR,Intronic	CWC25,PIP4K2B	28.75
17:36921943-37590573	Unique_To_ND	1	PC_0009	1	0	0	2	0	2	Not_reported_in_circBase	NA	-0.488351	CDS,3UTR,5UTR,Intronic	ARL5C,C17orf98,CACNB1,CWC25,FBXL20,FBXO47,LASP1,LINC00672,LOC100131347,LOC105371766,LRRC37A11P,MED1,MIR4727,MIR6779,PIP4K2B,PLXDC1,RPL19,RPL23,SNORA21,STAC2	27.93
17:37330217-37330760	Unique_To_ND	1	PC_0004	1	0	0	0	2	2	Not_reported_in_circBase	NA	-0.488351	3UTR	CACNB1	29.45
17:37373062-37374426	Unique_To_AD	1	PC_0016	3	0	126	133	94	117.66	Not_reported_in_circBase	NA	0	CDS,Intronic	STAC2	1600.8
17:37783193-37783268	Unique_To_AD	1	PC_0017	1	0	43	0	0	43	Not_reported_in_circBase	NA	0	5UTR	PPP1R1B	519.35
17:37885408-38548593	Unique_To_ND	1	PC_0009	1	0	0	2	0	2	Not_reported_in_circBase	NA	-0.488351	CDS,3UTR,5UTR,Intronic	CASC3,CDC6,CSF3,GJD3,GRB7,GSDMA,GSDMB,IKZF3,LRRC3C,MED24,MIEN1,MIR6866,MIR6867,MIR6884,MSL1,NR1D1,ORMDL3,PSMD3,RAPGEFL1,RARA,RARA-AS1,SNORD124,THRA,TOP2A,WIPF2,ZPBP2	27.93
17:37901980-38250120	Unique_To_ND	1	PC_0018	1	0	0	2	0	2	Not_reported_in_circBase	NA	-0.42706	CDS,3UTR,5UTR,Intronic	CSF3,GRB7,GSDMA,GSDMB,IKZF3,LRRC3C,MED24,MIR6884,NR1D1,ORMDL3,PSMD3,SNORD124,THRA,ZPBP2	32.98
17:38026946-38250120	Unique_To_AD	1	PC_0013	1	0	0	3	0	3	Not_reported_in_circBase	NA	0.328362	CDS,3UTR,5UTR,Intronic	CSF3,GSDMA,GSDMB,LRRC3C,MED24,MIR6884,NR1D1,ORMDL3,PSMD3,SNORD124,THRA,ZPBP2	38.77
17:38077295-38548593	Unique_To_AD	1	PC_0013	1	0	0	3	0	3	Not_reported_in_circBase	NA	0.328362	CDS,3UTR,5UTR,Intronic	CASC3,CDC6,CSF3,GJD3,GSDMA,LRRC3C,MED24,MIR6866,MIR6867,MIR6884,MSL1,NR1D1,ORMDL3,PSMD3,RAPGEFL1,RARA,RARA-AS1,SNORD124,THRA,TOP2A,WIPF2	38.77
17:38328097-38328306	Unique_To_AD	1	PC_0012	2	17	0	0	11	14	Not_reported_in_circBase	NA	0	3UTR	CASC3	173.64
17:38978422-38978752	CommonToADND	2	PC_0007,PC_0015	1,1	0	0	0	18	18	Not_reported_in_circBase	NA	0.157567	CDS,Intronic	KRT10,TMEM99	246.38
17:38978440-38978770	Unique_To_ND	1	PC_0007	1	0	0	0	28	28	Not_reported_in_circBase	NA	0	CDS,Intronic	KRT10,TMEM99	383.01
17:39659538-40271736	Unique_To_AD	1	PC_0010	1	0	0	23	0	23	Not_reported_in_circBase	NA	0	CDS,3UTR,5UTR,Intronic	ACLY,CNP,DHX58,DNAJC7,EIF1,FKBP10,GAST,HAP1,JUP,KAT2A,KLHL10,KLHL11,KRT13,KRT14,KRT15,KRT16,KRT17,KRT19,KRT42P,KRT9,LINC00974,MIR6510,NKIRAS2,NT5C3B,P3H4,TTC25,ZNF385C	336.21
17:40018997-40019333	Unique_To_ND	1	PC_0018	1	0	0	0	21	21	Not_reported_in_circBase	NA	0	Intronic	KLHL11	346.33
17:40024961-40498731	Unique_To_AD	1	PC_0014	1	0	0	3	0	3	Not_reported_in_circBase	NA	0.328362	CDS,3UTR,5UTR,Intronic	ACLY,CNP,DHX58,DNAJC7,GHDC,HCRT,HSPB9,KAT2A,KCNH4,NKIRAS2,RAB5C,STAT3,STAT5A,STAT5B,TTC25,ZNF385C	41.14
17:40093014-40674597	CommonToADND	4	PC_0006,PC_0009,PC_0013,PC_0015	1,1,1,1	0	0	3.25	0	3.25	Not_reported_in_circBase	NA	0.250099	CDS,3UTR,5UTR,Intronic	ATP6V0A1,CNP,DHX58,DNAJC7,GHDC,HCRT,HSPB9,KAT2A,KCNH4,MIR5010,MIR548AT,NKIRAS2,PTRF,RAB5C,STAT3,STAT5A,STAT5B,TTC25,ZNF385C	44.71
17:40093014-40819024	Unique_To_AD	1	PC_0013	1	0	0	3	0	3	Not_reported_in_circBase	NA	0.328362	CDS,3UTR,5UTR,Intronic	ATP6V0A1,CNP,COASY,DHX58,DNAJC7,FAM134C,GHDC,HCRT,HSD17B1,HSPB9,KAT2A,KCNH4,MIR5010,MIR548AT,MLX,NAGLU,NKIRAS2,PSMC3IP,PTRF,RAB5C,STAT3,STAT5A,STAT5B,TTC25,TUBG1,TUBG2,ZNF385C	38.77
17:40093014-40852011	CommonToADND	2	PC_0005,PC_0013	1,1	0	0	2	0	2	Not_reported_in_circBase	NA	-0.14734	CDS,3UTR,5UTR,Intronic	ATP6V0A1,CCR10,CNP,CNTNAP1,COASY,DHX58,DNAJC7,FAM134C,GHDC,HCRT,HSD17B1,HSPB9,KAT2A,KCNH4,MIR5010,MIR548AT,MLX,NAGLU,NKIRAS2,PLEKHH3,PSMC3IP,PTRF,RAB5C,STAT3,STAT5A,STAT5B,TTC25,TUBG1,TUBG2,ZNF385C	27.94
17:40307991-40308308	Unique_To_ND	1	PC_0007	1	0	0	0	2	2	Not_reported_in_circBase	NA	-0.488351		NA	27.35
17:40443989-40674597	Unique_To_AD	2	PC_0013,PC_0015	1,1	0	0	3.5	0	3.5	Not_reported_in_circBase	NA	0.905394	CDS,3UTR,5UTR,Intronic	ATP6V0A1,MIR5010,MIR548AT,PTRF,STAT3,STAT5A	46.15
17:40629677-40653322	Unique_To_AD	1	PC_0012	1	0	0	2	0	2	Not_reported_in_circBase	NA	0.157567	CDS,5UTR,Intronic	ATP6V0A1,MIR548AT	24.8
17:40724327-40871225	Unique_To_ND	1	PC_0009	1	0	0	2	0	2	Not_reported_in_circBase	NA	-0.488351	CDS,3UTR,5UTR,Intronic	CCR10,CNTNAP1,EZH1,FAM134C,MIR6780A,MLX,PLEKHH3,PSMC3IP,TUBG1,TUBG2	27.93
17:40849571-41585888	Unique_To_ND	1	PC_0006	1	0	0	5	0	5	Not_reported_in_circBase	NA	-0.827334	CDS,3UTR,5UTR,Intronic	AARSD1,AOC2,AOC3,AOC4P,ARL4D,BECN1,BRCA1,CNTD1,CNTNAP1,COA3,DHX8,EZH1,G6PC,IFI35,LINC00671,LINC00854,LINC00910,LOC101929767,MIR2117,MIR6780A,MIR6781,NBR1,NBR2,PSME3,PTGES3L,PTGES3L-AARSD1,RAMP2,RAMP2-AS1,RND2,RPL27,RUNDC1,TMEM106A,VAT1,VPS25,WNK4	72.15
17:40849571-41601680	Unique_To_ND	1	PC_0006	1	0	0	2	0	2	Not_reported_in_circBase	NA	-0.488351	CDS,3UTR,5UTR,Intronic	AARSD1,AOC2,AOC3,AOC4P,ARL4D,BECN1,BRCA1,CNTD1,CNTNAP1,COA3,DHX8,EZH1,G6PC,IFI35,LINC00671,LINC00854,LINC00910,LOC101929767,MIR2117,MIR6780A,MIR6781,NBR1,NBR2,PSME3,PTGES3L,PTGES3L-AARSD1,RAMP2,RAMP2-AS1,RND2,RPL27,RUNDC1,TMEM106A,VAT1,VPS25,WNK4	28.86
17:40855757-40882936	Unique_To_ND	1	PC_0003	3	6	3	3	0	4	Salzman2013	hsa_circ_0043892	-0.80709	CDS,3UTR,5UTR,Intronic	EZH1,MIR6780A	57.5
17:40880842-40882936	Unique_To_ND	1	PC_0007	3	0	18	10	21	16.33	Jeck2013	hsa_circ_0009123	0	CDS,5UTR,Intronic	EZH1	223.42
17:4148205-4148363	Unique_To_ND	1	PC_0019	1	0	0	0	78	78	Not_reported_in_circBase	NA	0	Intronic	ANKFY1	1034.26
17:41576229-41577471	Unique_To_ND	1	PC_0004	4	24	4	2	4	8.5	Salzman2013	hsa_circ_0003657	0	CDS,5UTR,Intronic	DHX8	125.18
17:41598736-42269099	Unique_To_AD	1	PC_0014	1	0	0	2	0	2	Not_reported_in_circBase	NA	0.157567	CDS,3UTR,5UTR,Intronic	ASB16,ASB16-AS1,C17orf105,C17orf53,CD300LG,DHX8,DUSP3,ETV4,FAM215A,G6PC3,HDAC5,LOC105371789,LOC107546764,LSM12,MEOX1,MPP2,MPP3,NAGS,PPY,PYY,SOST,TMEM101,TMUB2	27.43
17:41598736-42396038	Unique_To_ND	1	PC_0009	1	0	0	3	0	3	Not_reported_in_circBase	NA	-0.6417	CDS,3UTR,5UTR,Intronic	ASB16,ASB16-AS1,ATXN7L3,C17orf105,C17orf53,CD300LG,DHX8,DUSP3,ETV4,FAM215A,G6PC3,HDAC5,LOC105371789,LOC107546764,LSM12,MEOX1,MIR6782,MPP2,MPP3,NAGS,PPY,PYY,RUNDC3A,RUNDC3A-AS1,SLC4A1,SOST,TMEM101,TMUB2,UBTF	41.9
17:42219273-42859214	Unique_To_ND	1	PC_0019	1	0	0	6	0	6	Not_reported_in_circBase	NA	0	CDS,3UTR,5UTR,Intronic	ADAM11,ASB16,ASB16-AS1,ATXN7L3,C17orf53,CCDC43,DBF4B,FAM171A2,FZD2,GPATCH8,GRN,ITGA2B,LINC01180,MEIOC,MIR6782,RUNDC3A,RUNDC3A-AS1,SLC25A39,SLC4A1,TMUB2,UBTF	79.55
17:42269172-42273786	Unique_To_ND	1	PC_0018	1	0	0	2	0	2	Not_reported_in_circBase	NA	-0.42706	CDS,3UTR,Intronic	ATXN7L3,TMUB2	32.98
17:42269172-42288699	CommonToADND	8	PC_0004,PC_0005,PC_0007,PC_0009,PC_0012,PC_0015,PC_0018,PC_0021	1,1,1,1,1,1,1,1	0	0	6.5	0	6.5	Not_reported_in_circBase	NA	-1.05476	CDS,3UTR,5UTR,Intronic	ATXN7L3,MIR6782,TMUB2,UBTF	97.58
17:42761239-43553092	Unique_To_AD	1	PC_0013	1	0	0	2	0	2	Not_reported_in_circBase	NA	0.157567	CDS,3UTR,5UTR,Intronic	ACBD4,ADAM11,ARHGAP27,C1QL1,CCDC103,CCDC43,DBF4B,DCAKD,EFTUD2,FMNL1,GFAP,GJC1,HEXIM1,HEXIM2,HIGD1B,KIF18B,LOC105371795,MAP3K14,MAP3K14-AS1,MIR4315-1,MIR4315-2,MIR6783,MIR6784,NMT1,PLCD3,PLEKHM1,SPATA32	25.85
17:42982993-43535805	Unique_To_AD	1	PC_0017	1	0	0	2	0	2	Not_reported_in_circBase	NA	0.157567	CDS,3UTR,5UTR,Intronic	ACBD4,ARHGAP27,C1QL1,DCAKD,FMNL1,GFAP,HEXIM1,HEXIM2,KIF18B,LOC105371795,MAP3K14,MAP3K14-AS1,MIR6783,MIR6784,NMT1,PLCD3,PLEKHM1,SPATA32	24.15
17:42982993-43679748	CommonToADND	3	PC_0007,PC_0009,PC_0017	1,1,1	0	0	4	0	4	Not_reported_in_circBase	NA	0.496456	CDS,3UTR,5UTR,Intronic	ACBD4,ARHGAP27,C1QL1,DCAKD,FMNL1,GFAP,HEXIM1,HEXIM2,KIF18B,LOC105371795,LOC644172,LRRC37A4P,MAP3K14,MAP3K14-AS1,MIR4315-1,MIR4315-2,MIR6783,MIR6784,NMT1,PLCD3,PLEKHM1,SPATA32	51.8
17:43906580-44105699	Unique_To_AD	3	PC_0013,PC_0015,PC_0016	1,1,1	0	0	4.66667	0	4.66	Not_reported_in_circBase	NA	1.3459	CDS,3UTR,5UTR,Intronic	CRHR1,CRHR1-IT1-CRHR1,MAPT,MAPT-AS1,MAPT-IT1,SPPL2C,STH	63.05
17:43906580-44834828	Unique_To_AD	1	PC_0015	1	0	0	3	0	3	Not_reported_in_circBase	NA	0.328362	CDS,3UTR,5UTR,Intronic	ARL17A,ARL17B,CRHR1,CRHR1-IT1-CRHR1,KANSL1,KANSL1-AS1,LRRC37A,LRRC37A2,MAPT,MAPT-AS1,MAPT-IT1,NSF,NSFP1,SPPL2C,STH	41.52
17:44055740-44074030	Unique_To_ND	1	PC_0009	3	0	22	43	25	30	Not_reported_in_circBase	NA	0	CDS,Intronic	MAPT	419
17:44127898-44172067	Unique_To_AD	1	PC_0021	2	2	2	0	0	2	Salzman2013	hsa_circ_0005940	0.00805846	CDS,Intronic	KANSL1	31.94
17:44171925-44430296	Unique_To_ND	1	PC_0019	1	0	0	4	0	4	Not_reported_in_circBase	NA	0	CDS,3UTR,5UTR,Intronic	ARL17A,ARL17B,KANSL1,KANSL1-AS1,LRRC37A	53.03
17:44171925-44648235	Unique_To_ND	1	PC_0019	1	0	0	5	0	5	Not_reported_in_circBase	NA	0	CDS,3UTR,5UTR,Intronic	ARL17A,ARL17B,KANSL1,KANSL1-AS1,LRRC37A,LRRC37A2,NSFP1	66.29
17:44230269-44249598	Unique_To_ND	1	PC_0019	1	35	0	0	0	35	Not_reported_in_circBase	NA	0	CDS,5UTR,Intronic	KANSL1	464.09
17:45214402-45214517	Unique_To_AD	1	PC_0014	1	0	8	0	0	8	Not_reported_in_circBase	NA	1.04832	Intronic	CDC27	109.72
17:45221248-45229284	Unique_To_ND	1	PC_0003	2	0	6	7	0	6.5	Salzman2013	hsa_circ_0044231	-1.1483	CDS,Intronic	CDC27	93.45
17:45232037-45235669	Unique_To_AD	1	PC_0011	2	7	0	4	0	5.5	Jeck2013	hsa_circ_0002502	0.703199	CDS,Intronic	CDC27	76.96
17:45471390-45700642	Unique_To_AD	1	PC_0014	1	0	0	4	0	4	Not_reported_in_circBase	NA	0.499368	CDS,3UTR,5UTR,Intronic	EFCAB13,MRPL45P2,NPEPPS	54.86
17:45471390-46200105	CommonToADND	2	PC_0006,PC_0015	1,1	0	0	6	0	6	Not_reported_in_circBase	NA	-0.787742	CDS,3UTR,5UTR,Intronic	CBX1,CDK5RAP3,COPZ2,EFCAB13,KPNB1,LOC102724532,LRRC46,MIR152,MRPL10,MRPL45P2,NFE2L1,NPEPPS,OSBPL7,PNPO,PRR15L,SCRN2,SNX11,SP2,SP2-AS1,SP6,TBKBP1,TBX21	86
17:4594182-4594737	Unique_To_ND	1	PC_0005	4	16	9	11	14	12.5	Salzman2013	hsa_circ_0041588	0	CDS,5UTR,Intronic	PELP1	187.74
17:45992677-45994496	Unique_To_ND	1	PC_0009	3	0	6	3	8	5.66	Salzman2013	hsa_circ_0044328	-0.997024	CDS,Intronic	SP2,SP2-AS1	79.14
17:46919059-46972696	Unique_To_AD	1	PC_0013	1	0	0	2	0	2	Not_reported_in_circBase	NA	0.157567	CDS,3UTR,5UTR,Intronic	ATP5G1,CALCOCO2,LOC105371814	25.85
17:47438484-47438674	Unique_To_AD	1	PC_0015	1	0	0	0	2	2	Not_reported_in_circBase	NA	0.157567	5UTR,Intronic	LOC102724596,ZNF652	27.68
17:47875680-48563336	Unique_To_AD	1	PC_0016	1	0	0	3	0	3	Not_reported_in_circBase	NA	0.15413	CDS,3UTR,5UTR,Intronic	ACSF2,CHAD,COL1A1,DLX3,DLX4,EME1,FLJ45513,HILS1,ITGA3,KAT7,LOC101927230,LOC284080,LRRC59,MRPL27,PDK2,PPP1R9B,RSAD1,SAMD14,SGCA,TAC4,TMEM92,TMEM92-AS1,XYLT2	40.81
17:47944373-47944492	Unique_To_AD	1	PC_0015	1	0	0	0	3	3	Not_reported_in_circBase	NA	0.328362		NA	41.52
17:47944436-47944536	Unique_To_ND	1	PC_0003	1	0	0	0	2	2	Not_reported_in_circBase	NA	-0.488351		NA	28.75
17:4798652-4798769	Unique_To_ND	1	PC_0006	1	0	0	0	4	4	Not_reported_in_circBase	NA	-0.740134	CDS	MINK1	57.72
17:48188672-49119012	Unique_To_AD	1	PC_0015	1	0	0	2	0	2	Not_reported_in_circBase	NA	0.157567	CDS,3UTR,5UTR,Intronic	ABCC3,ACSF2,ANKRD40,CACNA1G,CACNA1G-AS1,CHAD,COL1A1,EME1,EPN3,HILS1,LINC00483,LOC101927230,LOC105371824,LRRC59,LUC7L3,MIR8059,MRPL27,MYCBPAP,PDK2,PPP1R9B,RSAD1,SAMD14,SGCA,SPAG9,SPATA20,TMEM92,TMEM92-AS1,TOB1,TOB1-AS1,WFIKKN2,XYLT2	27.68
17:48445227-48639469	Unique_To_ND	1	PC_0007	1	0	0	2	0	2	Not_reported_in_circBase	NA	-0.488351	CDS,3UTR,5UTR,Intronic	ACSF2,CACNA1G,CACNA1G-AS1,CHAD,EME1,EPN3,LOC105371824,LRRC59,MRPL27,MYCBPAP,RSAD1,SPATA20	27.35
17:48823196-48824063	Unique_To_AD	1	PC_0011	1	413	0	0	0	413	Not_reported_in_circBase	NA	0	CDS,Intronic	LUC7L3	5779.6
17:49669450-49669565	Unique_To_AD	1	PC_0017	1	0	0	0	6	6	Not_reported_in_circBase	NA	0		NA	72.46
17:51683210-51747875	Unique_To_ND	1	PC_0003	1	5	0	0	0	5	Not_reported_in_circBase	NA	-0.994473		NA	71.88
17:52990026-53024673	Unique_To_ND	1	PC_0007	3	2	2	2	0	2	Salzman2013	hsa_circ_0044686	-0.488351	CDS,3UTR,5UTR,Intronic	TOM1L1	27.35
17:53392587-53852220	Unique_To_ND	1	PC_0006	1	0	0	2	0	2	Not_reported_in_circBase	NA	-0.488351	CDS,3UTR,5UTR,Intronic	HLF,MMD,PCTP,TMEM100	28.86
17:53480839-53481833	Unique_To_ND	1	PC_0007	1	0	0	0	15	15	Not_reported_in_circBase	NA	0	CDS,Intronic	MMD	205.18
17:53596631-53596817	Unique_To_AD	1	PC_0013	2	22	0	0	15	18.5	Not_reported_in_circBase	NA	0		NA	239.14
17:5402746-5437308	Unique_To_AD	1	PC_0015	1	0	0	2	0	2	Not_reported_in_circBase	NA	0.157567	CDS,3UTR,5UTR,Intronic	LOC728392,NLRP1	27.68
17:54403581-55198710	Unique_To_ND	1	PC_0008	1	0	0	2	0	2	Not_reported_in_circBase	NA	-0.488351	CDS,3UTR,5UTR,Intronic	AKAP1,ANKFN1,C17orf67,COIL,DGKE,MIR3614,MTVR2,NOG,RNF126P1,SCPEP1,TRIM25	25.56
17:54534221-54946036	Unique_To_ND	1	PC_0004	1	0	0	2	0	2	Not_reported_in_circBase	NA	-0.488351	CDS,3UTR,5UTR,Intronic	ANKFN1,C17orf67,DGKE,NOG	29.45
17:54558028-55084129	Unique_To_ND	1	PC_0019	1	0	0	2	0	2	Not_reported_in_circBase	NA	-0.488351	CDS,3UTR,5UTR,Intronic	ANKFN1,C17orf67,COIL,DGKE,MIR3614,MTVR2,NOG,SCPEP1,TRIM25	26.51
17:54926593-54933872	Unique_To_ND	1	PC_0005	1	0	3	0	0	3	Not_reported_in_circBase	NA	-0.6417	Intronic	DGKE	45.05
17:56391101-56391480	Unique_To_ND	1	PC_0007	1	4	0	0	0	4	Not_reported_in_circBase	NA	-0.80709	Intronic	TSPOAP1	54.71
17:56405621-56405874	Unique_To_AD	1	PC_0021	1	0	0	0	13	13	Not_reported_in_circBase	NA	0.545359	5UTR,Intronic	TSPOAP1,TSPOAP1-AS1	207.62
17:56566892-56647845	Unique_To_AD	1	PC_0013	1	0	0	2	0	2	Not_reported_in_circBase	NA	0.157567	CDS,3UTR,5UTR,Intronic	C17orf47,MTMR4,SEPT4,SEPT4-AS1,TEX14	25.85
17:56597610-56598521	Unique_To_AD	1	PC_0014	1	0	0	3	0	3	Not_reported_in_circBase	NA	0.328362	CDS,3UTR,Intronic	SEPT4,SEPT4-AS1	41.14
17:56597610-56636923	Unique_To_AD	1	PC_0014	1	0	0	2	0	2	Not_reported_in_circBase	NA	0.157567	CDS,3UTR,5UTR,Intronic	C17orf47,SEPT4,SEPT4-AS1,TEX14	27.43
17:57322774-57335201	Unique_To_ND	1	PC_0001	3	9	5	0	4	6	Not_reported_in_circBase	NA	-1.20804	CDS,Intronic	GDPD1	90.19
17:57521163-57521310	Unique_To_AD	1	PC_0013	1	3	0	0	0	3	Not_reported_in_circBase	NA	0.328362	Intronic	LINC01476	38.77
17:57715175-57715453	Unique_To_ND	1	PC_0008	1	0	0	0	6	6	Not_reported_in_circBase	NA	0	Intronic	CLTC	76.69
17:57744338-57746137	Unique_To_AD	1	PC_0012	1	9	0	0	0	9	Not_reported_in_circBase	NA	0	Intronic	CLTC	111.62
17:57808781-57816308	Unique_To_ND	1	PC_0009	3	13	2	4	0	6.33	Salzman2013	hsa_circ_0006508	-0.997024	CDS,5UTR,Intronic	VMP1	88.45
17:58143207-58143569	Unique_To_AD	1	PC_0012	1	0	3	0	0	3	Not_reported_in_circBase	NA	0.328362	Intronic	HEATR6	37.2
17:60061531-60062451	Unique_To_ND	1	PC_0005	1	2	0	0	0	2	Jeck2013	hsa_circ_0002220	-0.488351	CDS,Intronic	MED13	30.03
17:60663495-60685509	Unique_To_AD	1	PC_0011	2	0	7	11	0	9	Salzman2013	hsa_circ_0045143	0.951008	CDS,Intronic	TLK2	125.94
17:61228630-61278318	Unique_To_ND	1	PC_0003	1	0	0	0	14	14	Not_reported_in_circBase	NA	0	CDS,Intronic	TANC2	201.28
17:61228630-61345234	Unique_To_ND	1	PC_0018	1	2	0	0	0	2	Not_reported_in_circBase	NA	-0.42706	CDS,Intronic	TANC2	32.98
17:61271351-61622625	Unique_To_ND	1	PC_0009	1	0	0	2	0	2	Not_reported_in_circBase	NA	-0.488351	CDS,3UTR,5UTR,Intronic	ACE,CYB561,KCNH6,TANC2	27.93
17:61417461-61885260	Unique_To_ND	1	PC_0001	1	0	0	2	0	2	Not_reported_in_circBase	NA	-0.488351	CDS,3UTR,5UTR,Intronic	ACE,CCDC47,CYB561,DCAF7,DDX42,KCNH6,LIMD2,LOC729683,MAP3K3,STRADA,TACO1,TANC2	30.06
17:61509664-61833930	Unique_To_ND	1	PC_0008	1	0	0	3	0	3	Not_reported_in_circBase	NA	-0.6417	CDS,3UTR,5UTR,Intronic	ACE,CCDC47,CYB561,DCAF7,KCNH6,LIMD2,LOC729683,MAP3K3,STRADA,TACO1	38.34
17:61509664-61901312	Unique_To_ND	1	PC_0008	1	0	0	3	0	3	Not_reported_in_circBase	NA	-0.6417	CDS,3UTR,5UTR,Intronic	ACE,CCDC47,CYB561,DCAF7,DDX42,FTSJ3,KCNH6,LIMD2,LOC729683,MAP3K3,STRADA,TACO1	38.34
17:61729722-61729987	Unique_To_ND	1	PC_0001	1	0	0	0	11	11	Not_reported_in_circBase	NA	0	CDS,Intronic	MAP3K3	165.34
17:61909440-62149463	Unique_To_AD	1	PC_0016	1	0	0	3	0	3	Not_reported_in_circBase	NA	0.15413	CDS,3UTR,5UTR,Intronic	CD79B,CSH1,CSH2,CSHL1,ERN1,GH1,GH2,ICAM2,PRR29,PRR29-AS1,SCN4A,SMARCD2,TCAM1P	40.81
17:62248459-62272455	Unique_To_ND	1	PC_0009	1	0	2	0	0	2	Not_reported_in_circBase	NA	-0.488351	CDS,Intronic	TEX2	27.93
17:62506290-62522318	Unique_To_ND	1	PC_0006	3	31	10	29	0	23.33	Not_reported_in_circBase	NA	0	CDS,5UTR,Intronic	CEP95	336.73
17:62515438-62525545	Unique_To_AD	1	PC_0021	4	91	30	43	49	53.25	Salzman2013	hsa_circ_0045309	0	CDS,5UTR,Intronic	CEP95	850.47
17:65111583-65218067	Unique_To_ND	1	PC_0007	1	2	0	0	0	2	Not_reported_in_circBase	NA	-0.488351	CDS,5UTR,Intronic	HELZ	27.35
17:65147161-65181261	Unique_To_ND	1	PC_0001	1	0	0	0	10	10	Not_reported_in_circBase	NA	0	CDS,Intronic	HELZ	150.31
17:65887959-65920705	Unique_To_AD	1	PC_0012	3	68	4	5	0	25.66	Not_reported_in_circBase	NA	0	CDS,Intronic	BPTF	318.34
17:65924470-65944422	Unique_To_AD	1	PC_0013	2	0	2	0	2	2	Not_reported_in_circBase	NA	0.157567	CDS,Intronic	BPTF	25.85
17:65941524-65944422	Unique_To_ND	1	PC_0009	4	5	4	3	6	4.5	Salzman2013	hsa_circ_0000798	-0.80709	CDS,Intronic	BPTF	62.85
17:65941524-65972074	CommonToADND	6	PC_0001,PC_0003,PC_0005,PC_0008,PC_0010,PC_0015	3,4,3,2,4,4	9.75	2.6	3.2	4.83333	5.09	Salzman2013	hsa_circ_0000799	-1.23244	CDS,Intronic	BPTF	74.38
17:66246328-66366665	Unique_To_AD	1	PC_0016	1	0	0	3	0	3	Not_reported_in_circBase	NA	0.15413	CDS,3UTR,5UTR,Intronic	AMZ2,ARSG,SLC16A6	40.81
17:66246328-66381313	Unique_To_AD	1	PC_0016	1	0	0	3	0	3	Not_reported_in_circBase	NA	0.15413	CDS,3UTR,5UTR,Intronic	AMZ2,ARSG,SLC16A6	40.81
17:66518896-66525132	Unique_To_AD	1	PC_0011	1	0	0	2	0	2	Not_reported_in_circBase	NA	0.157567	CDS,Intronic	PRKAR1A	27.98
17:6669344-6670011	Unique_To_ND	1	PC_0007	1	4	0	0	0	4	Not_reported_in_circBase	NA	-0.80709	Intronic	XAF1	54.71
17:67183821-67221670	Unique_To_ND	1	PC_0003	1	0	0	2	0	2	Not_reported_in_circBase	NA	-0.488351	CDS,5UTR,Intronic	ABCA10	28.75
17:6798661-7258692	Unique_To_ND	1	PC_0006	1	0	0	5	0	5	Not_reported_in_circBase	NA	-0.827334	CDS,3UTR,5UTR,Intronic	ACADVL,ACAP1,ALOX12,ALOX12-AS1,ALOX12P2,ASGR1,ASGR2,BCL6B,C17orf49,CLDN7,CLEC10A,CTDNEP1,DLG4,DVL2,EIF5A,ELP5,GABARAP,GPS2,KCTD11,MIR195,MIR324,MIR497,MIR497HG,NEURL4,PHF23,RNASEK,RNASEK-C17orf49,SLC16A11,SLC16A13,SLC2A4,TMEM95,YBX2	72.15
17:6798661-7339404	Unique_To_ND	1	PC_0006	1	0	0	3	0	3	Not_reported_in_circBase	NA	-0.63885	CDS,3UTR,5UTR,Intronic	ACADVL,ACAP1,ALOX12,ALOX12-AS1,ALOX12P2,ASGR1,ASGR2,BCL6B,C17orf49,C17orf74,CLDN7,CLEC10A,CTDNEP1,DLG4,DVL2,EIF5A,ELP5,GABARAP,GPS2,KCTD11,MIR195,MIR324,MIR497,MIR497HG,NEURL4,NLGN2,PHF23,PLSCR3,RNASEK,RNASEK-C17orf49,SLC16A11,SLC16A13,SLC2A4,SPEM1,TMEM102,TMEM256,TMEM256-PLSCR3,TMEM95,TNK1,YBX2	43.29
17:6798661-7700848	Unique_To_ND	1	PC_0006	1	0	0	10	0	10	Not_reported_in_circBase	NA	0	CDS,3UTR,5UTR,Intronic	ACADVL,ACAP1,ALOX12,ALOX12-AS1,ALOX12P2,ASGR1,ASGR2,ATP1B2,BCL6B,C17orf49,C17orf74,CD68,CHRNB1,CLDN7,CLEC10A,CTDNEP1,DLG4,DNAH2,DVL2,EFNB3,EIF4A1,EIF5A,ELP5,FGF11,FXR2,GABARAP,GPS2,KCTD11,LOC100996842,MIR195,MIR324,MIR497,MIR497HG,MPDU1,NEURL4,NLGN2,PHF23,PLSCR3,POLR2A,RNASEK,RNASEK-C17orf49,RPL29P2,SAT2,SENP3,SENP3-EIF4A1,SHBG,SLC16A11,SLC16A13,SLC2A4,SLC35G6,SNORA48,SNORA67,SNORD10,SOX15,SPEM1,…	144.31
17:70277076-70277624	Unique_To_AD	1	PC_0013	1	0	0	0	12	12	Not_reported_in_circBase	NA	0		NA	155.11
17:70492524-70492715	Unique_To_AD	1	PC_0017	1	0	0	0	2	2	Not_reported_in_circBase	NA	0.157567	Intronic	LINC00673	24.15
17:7079716-7079881	Unique_To_AD	1	PC_0017	1	0	0	0	9	9	Not_reported_in_circBase	NA	0	Intronic	ASGR1	108.7
17:708307-1264592	CommonToADND	3	PC_0003,PC_0005,PC_0010	1,1,1	0	0	2	0	2	Not_reported_in_circBase	NA	-0.496604	CDS,3UTR,5UTR,Intronic	ABR,BHLHA9,LOC101927727,MIR3183,NXN,TIMM22,TUSC5,YWHAE	29.34
17:7106221-8013613	Unique_To_AD	1	PC_0014	1	0	0	2	0	2	Not_reported_in_circBase	NA	0.157567	CDS,3UTR,5UTR,Intronic	ACADVL,ACAP1,ALOX12B,ALOX15B,ALOXE3,ATP1B2,C17orf74,CD68,CHD3,CHRNB1,CLDN7,CNTROB,CTDNEP1,CYB5D1,DLG4,DNAH2,DVL2,EFNB3,EIF4A1,EIF5A,ELP5,FGF11,FXR2,GABARAP,GPS2,GUCY2D,KCNAB3,KCTD11,KDM6B,LOC100996842,LOC284023,MIR324,MIR4314,MPDU1,NAA38,NEURL4,NLGN2,PHF23,PLSCR3,POLR2A,RPL29P2,SAT2,SCARNA21,SENP3,SENP3-EIF4A1,SHBG,SLC2A4,SLC35G6,SNORA48,SNORA67,SNORD10,SOX15,SPEM1,TMEM102,TMEM256,TMEM256-PLSCR3,…	27.43
17:7109847-7109965	Unique_To_AD	1	PC_0016	1	0	0	0	9	9	Not_reported_in_circBase	NA	0.521145	Intronic	DLG4	122.44
17:7123922-7247275	Unique_To_ND	1	PC_0006	1	0	0	2	0	2	Not_reported_in_circBase	NA	-0.488351	CDS,3UTR,5UTR,Intronic	ACADVL,ACAP1,CLDN7,CTDNEP1,DVL2,EIF5A,ELP5,GABARAP,GPS2,MIR324,NEURL4,PHF23,SLC2A4,YBX2	28.86
17:7225183-8065084	Unique_To_AD	3	PC_0011,PC_0012,PC_0015	1,1,1	0	0	4.33333	0	4.33	Not_reported_in_circBase	NA	1.41207	CDS,3UTR,5UTR,Intronic	ACAP1,ALOX12B,ALOX15B,ALOXE3,ATP1B2,C17orf74,CD68,CHD3,CHRNB1,CNTROB,CYB5D1,DNAH2,EFNB3,EIF4A1,FGF11,FXR2,GUCY2D,HES7,KCNAB3,KCTD11,KDM6B,LOC100996842,LOC284023,MIR4314,MIR6883,MPDU1,NAA38,NEURL4,NLGN2,PER1,PLSCR3,POLR2A,RPL29P2,SAT2,SCARNA21,SENP3,SENP3-EIF4A1,SHBG,SLC35G6,SNORA48,SNORA67,SNORD10,SOX15,SPEM1,TMEM102,TMEM256,TMEM256-PLSCR3,TMEM88,TMEM95,TNFSF12,TNFSF12-TNFSF13,TNFSF13,TNK1,TP53,T…	58.69
17:7230029-8065084	Unique_To_AD	5	PC_0010,PC_0011,PC_0012,PC_0014,PC_0015	1,1,1,1,1	0	0	6.4	0	6.4	Not_reported_in_circBase	NA	2.40024	CDS,3UTR,5UTR,Intronic	ACAP1,ALOX12B,ALOX15B,ALOXE3,ATP1B2,C17orf74,CD68,CHD3,CHRNB1,CNTROB,CYB5D1,DNAH2,EFNB3,EIF4A1,FGF11,FXR2,GUCY2D,HES7,KCNAB3,KCTD11,KDM6B,LOC100996842,LOC284023,MIR4314,MIR6883,MPDU1,NAA38,NEURL4,NLGN2,PER1,PLSCR3,POLR2A,RPL29P2,SAT2,SCARNA21,SENP3,SENP3-EIF4A1,SHBG,SLC35G6,SNORA48,SNORA67,SNORD10,SOX15,SPEM1,TMEM102,TMEM256,TMEM256-PLSCR3,TMEM88,TMEM95,TNFSF12,TNFSF12-TNFSF13,TNFSF13,TNK1,TP53,T…	87.86
17:72348357-73017356	Unique_To_AD	1	PC_0015	1	0	0	2	0	2	Not_reported_in_circBase	NA	0.157567	CDS,3UTR,5UTR,Intronic	BTBD17,C17orf77,CD300A,CD300C,CD300E,CD300LB,CD300LD,CD300LF,CDR2L,FADS6,FDXR,GPR142,GPRC5C,GRIN2C,HID1,HID1-AS1,KIF19,LOC100130520,MIR3615,MRPL58,NAT9,OTOP2,OTOP3,RAB37,SLC9A3R1,TMEM104,USH1G	27.68
17:7259156-7323179	Unique_To_ND	1	PC_0018	1	0	0	2	0	2	Not_reported_in_circBase	NA	-0.42706	CDS,3UTR,5UTR,Intronic	NLGN2,PLSCR3,TMEM256,TMEM256-PLSCR3,TMEM95,TNK1	32.98
17:7259156-7952451	Unique_To_AD	1	PC_0015	1	0	0	2	0	2	Not_reported_in_circBase	NA	0.157567	CDS,3UTR,5UTR,Intronic	ALOX15B,ATP1B2,C17orf74,CD68,CHD3,CHRNB1,CNTROB,CYB5D1,DNAH2,EFNB3,EIF4A1,FGF11,FXR2,GUCY2D,KCNAB3,KDM6B,LOC100996842,LOC284023,MPDU1,NAA38,NLGN2,PLSCR3,POLR2A,RPL29P2,SAT2,SCARNA21,SENP3,SENP3-EIF4A1,SHBG,SLC35G6,SNORA48,SNORA67,SNORD10,SOX15,SPEM1,TMEM102,TMEM256,TMEM256-PLSCR3,TMEM88,TMEM95,TNFSF12,TNFSF12-TNFSF13,TNFSF13,TNK1,TP53,TRAPPC1,WRAP53,ZBTB4	27.68
17:72785009-72786337	Unique_To_AD	1	PC_0015	1	0	3	0	0	3	Not_reported_in_circBase	NA	0.328362	Intronic	TMEM104	41.52
17:72950232-73236189	Unique_To_AD	1	PC_0013	1	0	0	4	0	4	Not_reported_in_circBase	NA	0.499368	CDS,3UTR,5UTR,Intronic	ARMC7,ATP5H,CDR2L,GGA3,HID1,HID1-AS1,HN1,KCTD2,MRPL58,NT5C,NUP85,SLC16A5,SUMO2	51.7
17:73016582-73061981	Unique_To_ND	1	PC_0009	1	0	0	2	0	2	Not_reported_in_circBase	NA	-0.488351	CDS,3UTR,5UTR,Intronic	ATP5H,KCTD2,MRPL58	27.93
17:73017015-73061981	Unique_To_ND	1	PC_0009	1	0	0	2	0	2	Not_reported_in_circBase	NA	-0.488351	CDS,3UTR,5UTR,Intronic	ATP5H,KCTD2,MRPL58	27.93
17:73232693-73258444	Unique_To_AD	1	PC_0013	1	0	0	3	0	3	Not_reported_in_circBase	NA	0.328362	CDS,3UTR,5UTR,Intronic	GGA3,MRPS7	38.77
17:73232693-73284542	Unique_To_AD	1	PC_0013	1	0	0	2	0	2	Not_reported_in_circBase	NA	0.157567	CDS,3UTR,5UTR,Intronic	GGA3,LOC100287042,MIF4GD,MRPS7,SLC25A19	25.85
17:73487771-73592636	Unique_To_ND	1	PC_0018	1	0	0	3	0	3	Not_reported_in_circBase	NA	-0.517123	CDS,3UTR,5UTR,Intronic	CASKIN2,LLGL2,MIR6785,MYO15B,TMEM94,TSEN54	49.47
17:73487771-73736542	Unique_To_ND	1	PC_0018	1	0	0	3	0	3	Not_reported_in_circBase	NA	-0.517123	CDS,3UTR,5UTR,Intronic	CASKIN2,ITGB4,LLGL2,MIR6785,MYO15B,RECQL5,SAP30BP,SMIM5,SMIM6,TMEM94,TSEN54	49.47
17:73488554-73717692	Unique_To_ND	1	PC_0006	1	0	0	2	0	2	Not_reported_in_circBase	NA	-0.488351	CDS,3UTR,5UTR,Intronic	CASKIN2,ITGB4,LLGL2,MIR6785,MYO15B,RECQL5,SAP30BP,SMIM5,SMIM6,TMEM94,TSEN54	28.86
17:73599393-73599622	Unique_To_ND	1	PC_0019	1	0	5	0	0	5	Not_reported_in_circBase	NA	0	Intronic	MYO15B	66.29
17:73720773-73809959	Unique_To_AD	1	PC_0010	1	0	0	2	0	2	Not_reported_in_circBase	NA	0.157567	CDS,3UTR,5UTR,Intronic	GALK1,H3F3B,ITGB4,MIR4738,UNK	29.23
17:7416982-7417192	Unique_To_ND	1	PC_0003	1	0	0	0	7	7	Not_reported_in_circBase	NA	-1.24082	CDS	POLR2A	100.64
17:74270129-74270324	Unique_To_ND	1	PC_0009	1	0	0	2	0	2	Not_reported_in_circBase	NA	-0.488351	CDS,3UTR	QRICH2	27.93
17:74270129-74340818	Unique_To_AD	1	PC_0013	1	0	0	2	0	2	Not_reported_in_circBase	NA	0.157567	CDS,3UTR,5UTR,Intronic	PRPSAP1,QRICH2	25.85
17:74270129-74350230	Unique_To_AD	1	PC_0013	1	0	0	2	0	2	Not_reported_in_circBase	NA	0.157567	CDS,3UTR,5UTR,Intronic	PRPSAP1,QRICH2	25.85
17:74308950-74309972	Unique_To_ND	1	PC_0003	1	2	0	0	0	2	Salzman2013	hsa_circ_0004241	-0.488351	CDS,Intronic	PRPSAP1	28.75
17:74309136-74309269	Unique_To_ND	1	PC_0006	1	0	0	0	2	2	Not_reported_in_circBase	NA	-0.488351	Intronic	PRPSAP1	28.86
17:7464315-7807937	Unique_To_ND	1	PC_0006	1	0	0	2	0	2	Not_reported_in_circBase	NA	-0.488351	CDS,3UTR,5UTR,Intronic	ATP1B2,CD68,CHD3,CYB5D1,DNAH2,EFNB3,EIF4A1,FXR2,KDM6B,LOC100996842,MPDU1,NAA38,RPL29P2,SAT2,SENP3,SENP3-EIF4A1,SHBG,SNORA48,SNORA67,SNORD10,SOX15,TMEM88,TNFSF12-TNFSF13,TNFSF13,TP53,WRAP53	28.86
17:76000250-76027923	Unique_To_AD	1	PC_0012	2	4	0	0	4	4	Jeck2013	hsa_circ_0008622	0.499368	5UTR,Intronic	TNRC6C	49.61
17:76000317-76203782	Unique_To_AD	1	PC_0013	1	0	0	6	0	6	Not_reported_in_circBase	NA	0.751519	CDS,3UTR,5UTR,Intronic	AFMID,C17orf99,SYNGR2,TK1,TMC6,TMC8,TNRC6C,TNRC6C-AS1	77.55
17:7605661-7923658	Unique_To_AD	1	PC_0015	1	0	0	2	0	2	Not_reported_in_circBase	NA	0.157567	CDS,3UTR,5UTR,Intronic	CHD3,CNTROB,CYB5D1,DNAH2,EFNB3,GUCY2D,KCNAB3,KDM6B,LOC284023,NAA38,RPL29P2,SCARNA21,TMEM88,TRAPPC1,WRAP53	27.68
17:76075475-76083174	Unique_To_ND	1	PC_0009	2	3	2	0	0	2.5	Salzman2013	hsa_circ_0002434	-0.488351	CDS,Intronic	TNRC6C	34.91
17:76082583-76083174	Unique_To_AD	1	PC_0015	3	2	2	0	2	2	Salzman2013	hsa_circ_0045862	0.157567	CDS,Intronic	TNRC6C	27.68
17:76082583-76089844	Unique_To_ND	1	PC_0019	4	37	7	33	22	24.75	Salzman2013	hsa_circ_0045863	0	CDS,Intronic	TNRC6C	328.18
17:78302127-79084312	Unique_To_AD	1	PC_0015	1	0	0	2	0	2	Not_reported_in_circBase	NA	0.157567	CDS,3UTR,5UTR,Intronic	BAIAP2,BAIAP2-AS1,CHMP6,ENDOV,LOC100294362,LOC101928855,MIR4730,NPTX1,RNF213,RPTOR	27.68
17:78857218-78882729	Unique_To_AD	1	PC_0015	3	22	2	0	2	8.66	Not_reported_in_circBase	NA	0	CDS,Intronic	RPTOR	119.96
17:79476996-80085784	Unique_To_ND	1	PC_0009	1	0	0	2	0	2	Not_reported_in_circBase	NA	-0.488351	CDS,3UTR,5UTR,Intronic	ACTG1,ALYREF,ANAPC11,ARHGDIA,ARL16,ASPSCR1,CCDC137,CCDC57,CENPX,DCXR,DUS1L,FAAP100,FASN,FSCN2,GCGR,GPS1,HGS,LRRC45,MAFG,MAFG-AS1,MCRIP1,MIR6786,MRPL12,MYADML2,NOTUM,NPB,NPLOC4,OXLD1,P4HB,PCYT2,PDE6G,PPP1R27,PYCR1,RAC3,RFNG,SIRT7,SLC25A10,SNORD134,TSPAN10	27.93
17:79523912-79848696	Unique_To_AD	1	PC_0013	1	0	0	4	0	4	Not_reported_in_circBase	NA	0.499368	CDS,3UTR,5UTR,Intronic	ALYREF,ANAPC11,ARHGDIA,ARL16,CCDC137,GCGR,HGS,MCRIP1,MIR6786,MRPL12,NPLOC4,OXLD1,P4HB,PDE6G,PPP1R27,SLC25A10,TSPAN10	51.7
17:79523912-80273307	Unique_To_AD	2	PC_0013,PC_0016	1,1	0	0	2	0	2	Not_reported_in_circBase	NA	0.344303	CDS,3UTR,5UTR,Intronic	ALYREF,ANAPC11,ARHGDIA,ARL16,ASPSCR1,CCDC137,CCDC57,CD7,CENPX,CSNK1D,DCXR,DUS1L,FASN,GCGR,GPS1,HGS,LOC101929511,LRRC45,MAFG,MAFG-AS1,MCRIP1,MIR6786,MIR6787,MRPL12,MYADML2,NOTUM,NPB,NPLOC4,OXLD1,P4HB,PCYT2,PDE6G,PPP1R27,PYCR1,RAC3,RFNG,SIRT7,SLC16A3,SLC25A10,SNORD134,TSPAN10	26.53
17:79634758-79640204	Unique_To_ND	1	PC_0006	1	2	0	0	0	2	Not_reported_in_circBase	NA	-0.488351	CDS,3UTR,Intronic	CCDC137	28.86
17:79660899-80015346	Unique_To_AD	1	PC_0013	1	0	0	2	0	2	Not_reported_in_circBase	NA	0.157567	CDS,3UTR,5UTR,Intronic	ALYREF,ANAPC11,ARHGDIA,ASPSCR1,CENPX,DCXR,GCGR,GPS1,HGS,LRRC45,MAFG,MAFG-AS1,MCRIP1,MRPL12,MYADML2,NOTUM,NPB,P4HB,PCYT2,PPP1R27,PYCR1,RAC3,RFNG,SIRT7,SLC25A10	25.85
17:79780292-80273307	Unique_To_AD	1	PC_0013	1	0	0	2	0	2	Not_reported_in_circBase	NA	0.157567	CDS,3UTR,5UTR,Intronic	ALYREF,ANAPC11,ARHGDIA,ASPSCR1,CCDC57,CD7,CENPX,CSNK1D,DCXR,DUS1L,FASN,GPS1,LOC101929511,LRRC45,MAFG,MAFG-AS1,MCRIP1,MIR6787,MYADML2,NOTUM,NPB,P4HB,PCYT2,PPP1R27,PYCR1,RAC3,RFNG,SIRT7,SLC16A3,SNORD134	25.85
17:79825596-80273307	Unique_To_ND	1	PC_0018	1	0	0	2	0	2	Not_reported_in_circBase	NA	-0.42706	CDS,3UTR,5UTR,Intronic	ALYREF,ANAPC11,ARHGDIA,ASPSCR1,CCDC57,CD7,CENPX,CSNK1D,DCXR,DUS1L,FASN,GPS1,LOC101929511,LRRC45,MAFG,MAFG-AS1,MIR6787,MYADML2,NOTUM,NPB,PCYT2,PYCR1,RAC3,RFNG,SIRT7,SLC16A3,SNORD134	32.98
17:79993756-80273307	Unique_To_AD	1	PC_0015	1	0	0	2	0	2	Not_reported_in_circBase	NA	0.157567	CDS,3UTR,5UTR,Intronic	CCDC57,CD7,CSNK1D,DCXR,DUS1L,FASN,GPS1,LOC101929511,MIR6787,RFNG,SLC16A3,SNORD134	27.68
17:80059345-80273307	Unique_To_AD	1	PC_0015	1	0	0	3	0	3	Not_reported_in_circBase	NA	0.328362	CDS,3UTR,5UTR,Intronic	CCDC57,CD7,CSNK1D,LOC101929511,MIR6787,SLC16A3	41.52
17:80521229-80526077	Unique_To_ND	2	PC_0004,PC_0005	3,1	8	4.5	5	0	5.83	Salzman2013	hsa_circ_0000816	-1.49906	CDS,Intronic	FOXK2	86
17:8063895-8064176	Unique_To_AD	1	PC_0013	1	0	0	0	14	14	Not_reported_in_circBase	NA	0	CDS,3UTR	VAMP2	180.97
17:80893758-80893889	Unique_To_AD	1	PC_0015	1	0	0	0	7	7	Not_reported_in_circBase	NA	1.10849	Intronic	TBCD	96.89
17:9030426-9030659	Unique_To_ND	1	PC_0008	1	2	0	0	0	2	Not_reported_in_circBase	NA	-0.488351	Intronic	NTN1	25.56
17:953346-982606	Unique_To_AD	1	PC_0015	2	6	0	0	3	4.5	Not_reported_in_circBase	NA	0.499368	CDS,5UTR,Intronic	ABR	62.28
17:96901-910552	Unique_To_ND	1	PC_0019	1	0	0	2	0	2	Not_reported_in_circBase	NA	-0.488351	CDS,3UTR,5UTR,Intronic	ABR,C17orf97,DBIL5P,FAM57A,GEMIN4,GLOD4,LOC100506388,LOC101927727,LOC105371430,MRM3,NXN,RFLNB,RPH3AL,TIMM22,VPS53	26.51
18:1050020-1061536	Unique_To_AD	1	PC_0016	1	8	0	0	0	8	Not_reported_in_circBase	NA	0.472948		NA	108.83
18:10539758-10540051	Unique_To_AD	1	PC_0012	1	0	0	4	0	4	Not_reported_in_circBase	NA	0.499368	CDS,Intronic	NAPG	49.61
18:10543764-10545442	Unique_To_AD	1	PC_0013	1	0	0	0	3	3	Not_reported_in_circBase	NA	0.328362	Intronic	NAPG	38.77
18:12115086-12132070	Unique_To_ND	1	PC_0007	1	5	0	0	0	5	Not_reported_in_circBase	NA	-0.952465	CDS,3UTR,Intronic	ANKRD62	68.39
18:13038368-13764554	Unique_To_ND	1	PC_0018	1	0	0	2	0	2	Not_reported_in_circBase	NA	-0.42706	CDS,3UTR,5UTR,Intronic	CEP192,FAM210A,LDLRAD4,LDLRAD4-AS1,MIR4526,MIR5190,RNMT	32.98
18:14769341-14772227	Unique_To_ND	1	PC_0004	1	4	0	0	0	4	Not_reported_in_circBase	NA	-0.80709	CDS,Intronic	ANKRD30B	58.91
18:18566910-18624147	Unique_To_AD	1	PC_0021	3	35	12	28	0	25	Not_reported_in_circBase	NA	0	CDS,Intronic	ROCK1	399.28
18:19345732-19359646	Unique_To_AD	1	PC_0011	4	7	2	4	3	4	Salzman2013	hsa_circ_0000835	0.499368	CDS,Intronic	MIB1	55.97
18:20555115-20564953	Unique_To_AD	1	PC_0013	3	3	2	3	0	2.66	Salzman2013	hsa_circ_0047133	0.328362	CDS,Intronic	RBBP8	34.47
18:20814571-20833900	Unique_To_ND	1	PC_0004	4	13	9	8	9	9.75	Not_reported_in_circBase	NA	0	CDS,5UTR,Intronic	CABLES1	143.59
18:21660548-21698196	Unique_To_ND	1	PC_0009	2	3	0	3	0	3	Salzman2013	hsa_circ_0047276	-0.6417	CDS,5UTR,Intronic	TTC39C	41.9
18:21723054-21723377	Unique_To_ND	1	PC_0005	1	0	2	0	0	2	Jeck2013	hsa_circ_0008705	-0.488351	CDS,5UTR,Intronic	CABYR	30.03
18:21742010-21750417	Unique_To_AD	1	PC_0015	1	0	0	2	0	2	Not_reported_in_circBase	NA	0.157567	CDS,3UTR,Intronic	OSBPL1A	27.68
18:21776088-21819346	Unique_To_AD	1	PC_0020	1	0	6	0	0	6	Not_reported_in_circBase	NA	0	CDS,5UTR,Intronic	OSBPL1A	192.97
18:21818048-21818141	Unique_To_AD	1	PC_0015	1	0	0	0	14	14	Not_reported_in_circBase	NA	0	Intronic	OSBPL1A	193.78
18:23597982-23658124	Unique_To_ND	1	PC_0009	2	46	0	0	27	36.5	Not_reported_in_circBase	NA	0	CDS,3UTR,Intronic	SS18	509.78
18:29843483-30672874	Unique_To_AD	1	PC_0014	1	0	0	5	0	5	Not_reported_in_circBase	NA	0.707338	CDS,3UTR,5UTR,Intronic	CCDC178,GAREM1,KLHL14,WBP11P1	68.57
18:29865447-29865681	Unique_To_AD	1	PC_0015	1	0	0	0	16	16	Not_reported_in_circBase	NA	0	Intronic	GAREM1	221.47
18:29866993-30267196	Unique_To_AD	1	PC_0015	1	0	0	2	0	2	Not_reported_in_circBase	NA	0.157567	CDS,3UTR,5UTR,Intronic	GAREM1,KLHL14,WBP11P1	27.68
18:31266903-31267189	Unique_To_AD	1	PC_0016	1	0	0	0	2	2	Not_reported_in_circBase	NA	0.0626932	Intronic	ASXL3	27.2
18:32386182-32392077	Unique_To_ND	1	PC_0007	3	21	2	14	0	12.33	Not_reported_in_circBase	NA	0	CDS,Intronic	DTNA	168.7
18:32831022-33607038	Unique_To_ND	1	PC_0001	1	0	0	2	0	2	Not_reported_in_circBase	NA	-0.488351	CDS,3UTR,5UTR,Intronic	C18orf21,GALNT1,INO80C,MIR187,MIR3929,MIR3975,RPRD1A,ZNF24,ZNF271P,ZNF396,ZNF397,ZSCAN30	30.06
18:33721099-33739978	Unique_To_ND	1	PC_0018	2	5	0	3	0	4	Not_reported_in_circBase	NA	-0.594638	CDS,5UTR,Intronic	ELP2	65.96
18:34823007-34855206	Unique_To_ND	1	PC_0003	1	0	0	2	0	2	Not_reported_in_circBase	NA	-0.488351	CDS,3UTR,5UTR,Intronic	CELF4,LOC105372068	28.75
18:3534191-3582162	Unique_To_ND	1	PC_0018	3	3	3	0	3	3	Not_reported_in_circBase	NA	-0.517123	CDS,Intronic	DLGAP1	49.47
18:3534191-3582246	CommonToADND	3	PC_0005,PC_0007,PC_0012	2,2,1	3.5	4	0	0	3.75	Not_reported_in_circBase	NA	-1.04539	CDS,Intronic	DLGAP1	52.54
18:37084378-37084901	Unique_To_AD	1	PC_0017	1	0	0	0	53	53	Not_reported_in_circBase	NA	0	Intronic	MIR924HG	640.13
18:3984563-3984784	Unique_To_AD	1	PC_0021	1	0	0	0	7	7	Not_reported_in_circBase	NA	0.311517	Intronic	DLGAP1,DLGAP1-AS4	111.8
18:40847856-40851797	Unique_To_AD	1	PC_0012	1	0	0	2	0	2	Not_reported_in_circBase	NA	0.157567	CDS,3UTR,Intronic	SYT4	24.8
18:40973923-40974175	Unique_To_ND	1	PC_0004	1	2	0	0	0	2	Not_reported_in_circBase	NA	-0.488351		NA	29.45
18:43307225-43332485	CommonToADND	2	PC_0018,PC_0021	1,1	0	0	2	0	2	Not_reported_in_circBase	NA	-0.238081	CDS,3UTR,5UTR,Intronic	SLC14A1	32.46
18:43669531-44137452	Unique_To_AD	1	PC_0012	1	0	0	2	0	2	Not_reported_in_circBase	NA	0.157567	CDS,3UTR,5UTR,Intronic	ATP5A1,C18orf25,HAUS1,LOXHD1,RNF165	24.8
18:44013152-44015359	Unique_To_AD	1	PC_0020	1	0	2	0	0	2	Not_reported_in_circBase	NA	0.157567	CDS,Intronic	RNF165	64.32
18:44175625-44175815	Unique_To_AD	1	PC_0013	1	0	0	0	20	20	Not_reported_in_circBase	NA	0	Intronic	LOXHD1	258.53
18:44526019-44526886	Unique_To_AD	2	PC_0012,PC_0014	3,1	3	2	0	2	2.33	Not_reported_in_circBase	NA	0.499368	5UTR	KATNAL2	29.37
18:45223960-45224176	Unique_To_ND	1	PC_0007	1	0	0	0	3	3	Not_reported_in_circBase	NA	-0.6417		NA	41.03
18:45355844-45423180	Unique_To_AD	1	PC_0011	1	2	0	0	0	2	Not_reported_in_circBase	NA	0.157567	CDS,3UTR,5UTR,Intronic	SMAD2	27.98
18:45366727-45367006	Unique_To_ND	1	PC_0009	2	5	0	0	3	4	Not_reported_in_circBase	NA	-0.80709	3UTR	SMAD2	55.86
18:46284289-46288060	Unique_To_ND	1	PC_0018	4	14	4	4	11	8.25	Salzman2013	hsa_circ_0003877	-0.839985	CDS,Intronic	CTIF	136.05
18:46798547-46812986	Unique_To_ND	1	PC_0004	3	2	2	2	0	2	Salzman2013	hsa_circ_0006914	-0.488351	CDS,Intronic	DYM	29.45
18:46858233-46956817	Unique_To_ND	1	PC_0008	2	6	3	0	0	4.5	Not_reported_in_circBase	NA	-0.80709	CDS,5UTR,Intronic	DYM	57.52
18:48444479-48458730	Unique_To_AD	2	PC_0014,PC_0016	1,4	12.5	5	9	4	7.62	Salzman2013	hsa_circ_0047700	0.807443	CDS,Intronic	ME2	103.76
18:48573289-48593557	Unique_To_ND	1	PC_0007	3	0	2	16	10	9.33	Not_reported_in_circBase	NA	0	CDS,5UTR,Intronic	SMAD4	127.67
18:50961513-50961579	Unique_To_ND	1	PC_0005	1	0	7	0	0	7	Not_reported_in_circBase	NA	0	CDS	DCC	105.13
18:51749616-51749967	Unique_To_ND	1	PC_0004	1	0	0	0	3	3	Not_reported_in_circBase	NA	-0.6417	Intronic	MBD2	44.18
18:52999534-52999758	Unique_To_ND	1	PC_0019	1	0	0	0	3	3	Not_reported_in_circBase	NA	0	Intronic	TCF4	39.77
18:5392387-5397425	CommonToADND	5	PC_0001,PC_0007,PC_0012,PC_0013,PC_0014	1,1,1,1,1	0	0	3	0	3	Not_reported_in_circBase	NA	-0.0511587	CDS,3UTR,Intronic	EPB41L3	40.48
18:5392387-5489193	CommonToADND	2	PC_0003,PC_0011	1,1	0	0	2	0	2	Not_reported_in_circBase	NA	-0.14734	CDS,3UTR,5UTR,Intronic	EPB41L3	28.37
18:5423376-6244587	Unique_To_AD	1	PC_0011	1	0	0	2	0	2	Not_reported_in_circBase	NA	0.157567	CDS,3UTR,5UTR,Intronic	EPB41L3,L3MBTL4,MIR3976,MIR3976HG,TMEM200C	27.98
18:54317739-54318247	Unique_To_ND	1	PC_0007	1	0	11	0	0	11	Not_reported_in_circBase	NA	0		NA	150.47
18:5506496-5506602	Unique_To_ND	1	PC_0003	1	0	0	0	3	3	Not_reported_in_circBase	NA	-0.6417	Intronic	EPB41L3	43.13
18:55461574-55461828	Unique_To_ND	1	PC_0001	1	0	0	0	8	8	Not_reported_in_circBase	NA	0	Intronic	ATP8B1	120.25
18:56383166-56417370	Unique_To_AD	1	PC_0013	1	0	0	2	0	2	Not_reported_in_circBase	NA	0.157567	CDS,3UTR,Intronic	MALT1	25.85
18:56995055-57021812	Unique_To_AD	1	PC_0021	1	0	0	2	0	2	Not_reported_in_circBase	NA	0.00805846	CDS,3UTR,Intronic	LMAN1	31.94
18:60208638-60208839	Unique_To_AD	1	PC_0017	1	14	0	0	0	14	Not_reported_in_circBase	NA	0	Intronic	ZCCHC2	169.09
18:60223435-60232329	Unique_To_ND	1	PC_0003	3	3	2	0	2	2.33	Not_reported_in_circBase	NA	-0.488351	CDS,5UTR,Intronic	ZCCHC2	33.54
18:60608950-60612504	Unique_To_AD	1	PC_0021	2	0	0	2	2	2	Not_reported_in_circBase	NA	0.00805846	CDS,Intronic	PHLPP1	31.94
18:60994970-61002591	Unique_To_ND	1	PC_0018	1	0	0	2	0	2	Not_reported_in_circBase	NA	-0.42706	CDS,3UTR,Intronic	KDSR	32.98
18:60994970-61324646	Unique_To_ND	1	PC_0018	1	0	0	3	0	3	Not_reported_in_circBase	NA	-0.517123	CDS,3UTR,5UTR,Intronic	KDSR,SERPINB12,SERPINB13,SERPINB3,SERPINB4,SERPINB5,VPS4B	49.47
18:68153142-68153310	Unique_To_AD	1	PC_0013	1	9	0	0	0	9	Not_reported_in_circBase	NA	0		NA	116.33
18:70409548-70502554	Unique_To_ND	1	PC_0018	1	0	0	2	0	2	Not_reported_in_circBase	NA	-0.42706	CDS,3UTR,Intronic	NETO1	32.98
18:70409548-70532180	Unique_To_ND	1	PC_0018	1	0	0	3	0	3	Not_reported_in_circBase	NA	-0.517123	CDS,3UTR,Intronic	MIR548AV,NETO1	49.47
18:70459828-70460277	Unique_To_AD	1	PC_0013	2	62	0	0	29	45.5	Not_reported_in_circBase	NA	0	Intronic	NETO1	588.16
18:70473256-70473470	Unique_To_ND	1	PC_0004	2	5	0	0	3	4	Not_reported_in_circBase	NA	-0.80709	Intronic	NETO1	58.91
18:70957313-70957581	Unique_To_ND	1	PC_0018	1	0	0	0	26	26	Not_reported_in_circBase	NA	0		NA	428.79
18:72229370-72229575	Unique_To_ND	1	PC_0007	1	0	7	0	0	7	Not_reported_in_circBase	NA	-1.1243	Intronic	CNDP1	95.75
18:72229374-72229579	Unique_To_ND	1	PC_0007	1	0	0	0	11	11	Not_reported_in_circBase	NA	0	Intronic	CNDP1	150.47
18:74190117-74190360	Unique_To_ND	1	PC_0018	1	2	0	0	0	2	Not_reported_in_circBase	NA	-0.42706	Intronic	ZNF516	32.98
18:74561481-74580819	Unique_To_ND	1	PC_0004	2	5	5	0	0	5	Salzman2013	hsa_circ_0002799	-0.994473	CDS,Intronic	ZNF236	73.63
18:74561481-74587620	Unique_To_ND	1	PC_0007	4	6	2	4	4	4	Salzman2013	hsa_circ_0047972	-0.80709	CDS,Intronic	ZNF236	54.71
18:74561481-74593468	CommonToADND	2	PC_0003,PC_0016	3,1	2	11	10	7	7.5	Salzman2013	hsa_circ_0000857	0.0626932	CDS,Intronic	ZNF236	107.44
18:77099602-77099829	Unique_To_ND	1	PC_0007	1	0	0	0	3	3	Not_reported_in_circBase	NA	-0.6417	Intronic	ATP9B	41.03
18:77149506-77150018	Unique_To_ND	1	PC_0007	1	0	0	0	2	2	Not_reported_in_circBase	NA	-0.488351		NA	27.35
18:77662419-77737701	Unique_To_AD	2	PC_0014,PC_0017	1,1	0	0	14.5	0	14.5	Not_reported_in_circBase	NA	0.157567	CDS,3UTR,5UTR,Intronic	HSBP1L1,PQLC1,TXNL4A	197.23
18:8114788-8639380	Unique_To_AD	1	PC_0013	1	0	0	2	0	2	Not_reported_in_circBase	NA	0.157567	CDS,3UTR,5UTR,Intronic	LOC100192426,PTPRM,RAB12	25.85
18:8253370-8371808	Unique_To_AD	1	PC_0012	1	8	0	0	0	8	Not_reported_in_circBase	NA	0.92085	CDS,3UTR,Intronic	LOC100192426,PTPRM	99.22
18:8266044-8266226	Unique_To_ND	1	PC_0009	2	6	0	0	6	6	Not_reported_in_circBase	NA	-0.997024	Intronic	PTPRM	83.8
18:8783527-8798289	Unique_To_AD	1	PC_0010	4	7	4	3	4	4.5	Salzman2013	hsa_circ_0046830	0.499368	CDS,Intronic	MTCL1	65.78
18:9104083-9104228	Unique_To_ND	1	PC_0018	1	4	0	0	0	4	Not_reported_in_circBase	NA	-0.594638	Intronic	NDUFV2	65.96
18:9182379-9208801	Unique_To_AD	1	PC_0015	4	8	5	7	5	6.25	Salzman2013	hsa_circ_0046842	0.990401	CDS,5UTR,Intronic	ANKRD12	86.51
18:9182379-9221997	CommonToADND	6	PC_0005,PC_0007,PC_0011,PC_0012,PC_0014,PC_0018	1,2,2,2,4,2	7.66667	4.66667	4	8.33333	6.16	Salzman2013	hsa_circ_0000826	-0.136648	CDS,5UTR,Intronic	ANKRD12	86.4
18:9195548-9221997	Unique_To_AD	1	PC_0017	2	0	10	0	11	10.5	Salzman2013	hsa_circ_0046843	0	CDS,Intronic	ANKRD12	126.81
18:9931806-9937063	Unique_To_AD	1	PC_0011	3	7	2	9	0	6	Salzman2013	hsa_circ_0006990	0.703199	CDS,Intronic	VAPA	83.96
19:10070236-10279040	Unique_To_AD	1	PC_0020	1	0	0	2	0	2	Not_reported_in_circBase	NA	0.157567	CDS,3UTR,5UTR,Intronic	ANGPTL6,C19orf66,C3P1,COL5A3,DNMT1,EIF3G,MIR5589,P2RY11,PPAN,PPAN-P2RY11,RDH8,SNORD105,SNORD105B	64.32
19:1008855-1086627	Unique_To_AD	1	PC_0013	1	0	0	2	0	2	Not_reported_in_circBase	NA	0.157567	CDS,3UTR,5UTR,Intronic	ABCA7,ARHGAP45,CNN2,GRIN3B,POLR2E,RNU6-2,TMEM259	25.85
19:1008855-1473243	CommonToADND	2	PC_0003,PC_0016	1,1	0	0	2.5	0	2.5	Not_reported_in_circBase	NA	-0.17881	CDS,3UTR,5UTR,Intronic	ABCA7,APC2,ARHGAP45,ATP5D,C19orf24,C19orf25,CBARP,CIRBP,CIRBP-AS1,CNN2,DAZAP1,EFNA2,GAMT,GPX4,GRIN3B,MIDN,MUM1,NDUFS7,POLR2E,RNU6-2,RPS15,SBNO2,STK11,TMEM259	34.78
19:10179641-10664094	CommonToADND	3	PC_0001,PC_0012,PC_0013	1,1,1	0	0	3	0	3	Not_reported_in_circBase	NA	-0.414159	CDS,3UTR,5UTR,Intronic	ANGPTL6,ATG4D,C19orf66,C3P1,CDC37,DNMT1,EIF3G,FDX1L,ICAM1,ICAM3,ICAM4,ICAM5,KEAP1,KRI1,MIR1181,MIR1238,MIR4322,MRPL4,P2RY11,PDE4A,PPAN,PPAN-P2RY11,RAVER1,S1PR2,S1PR5,SNORD105,SNORD105B,TYK2,ZGLP1	41.93
19:10930655-11468415	Unique_To_ND	1	PC_0008	1	0	0	3	0	3	Not_reported_in_circBase	NA	-0.6417	CDS,3UTR,5UTR,Intronic	ANGPTL8,C19orf38,CARM1,CCDC159,DNM2,DOCK6,KANK2,LDLR,LOC105372273,MIR6793,MIR6886,PLPPR2,RAB3D,SMARCA4,SPC24,TIMM29,TMED1,TMEM205,TSPAN16,YIPF2	38.34
19:11144798-11227674	Unique_To_ND	1	PC_0007	1	0	0	2	0	2	Not_reported_in_circBase	NA	-0.488351	CDS,3UTR,5UTR,Intronic	LDLR,MIR6886,SMARCA4	27.35
19:11172459-11468415	Unique_To_ND	1	PC_0004	1	0	0	2	0	2	Not_reported_in_circBase	NA	-0.488351	CDS,3UTR,5UTR,Intronic	ANGPTL8,CCDC159,DOCK6,KANK2,LDLR,LOC105372273,MIR6886,PLPPR2,RAB3D,SMARCA4,SPC24,TMEM205,TSPAN16	29.45
19:11453451-12157243	Unique_To_ND	1	PC_0007	1	0	0	2	0	2	Not_reported_in_circBase	NA	-0.488351	CDS,3UTR,5UTR,Intronic	ACP5,CCDC151,CCDC159,CNN1,ECSIT,ELAVL3,ELOF1,EPOR,LOC101928464,MIR7974,PLPPR2,PRKCSH,RGL3,SWSAP1,TMEM205,ZNF433,ZNF439,ZNF440,ZNF441,ZNF491,ZNF627,ZNF653,ZNF69,ZNF700,ZNF763,ZNF823,ZNF833P,ZNF878	27.35
19:11531271-12258270	Unique_To_AD	1	PC_0013	1	0	0	2	0	2	Not_reported_in_circBase	NA	0.157567	CDS,3UTR,5UTR,Intronic	ACP5,CCDC151,CNN1,ECSIT,ELAVL3,ELOF1,LOC101928464,MIR7974,PRKCSH,ZNF20,ZNF433,ZNF439,ZNF440,ZNF441,ZNF491,ZNF625,ZNF625-ZNF20,ZNF627,ZNF653,ZNF69,ZNF700,ZNF763,ZNF788,ZNF823,ZNF833P,ZNF844,ZNF878	25.85
19:11562142-12258270	Unique_To_AD	1	PC_0013	1	0	0	2	0	2	Not_reported_in_circBase	NA	0.157567	CDS,3UTR,5UTR,Intronic	ACP5,CNN1,ECSIT,ELAVL3,ELOF1,LOC101928464,MIR7974,ZNF20,ZNF433,ZNF439,ZNF440,ZNF441,ZNF491,ZNF625,ZNF625-ZNF20,ZNF627,ZNF653,ZNF69,ZNF700,ZNF763,ZNF788,ZNF823,ZNF833P,ZNF844,ZNF878	25.85
19:11663857-12157243	Unique_To_ND	1	PC_0006	1	0	0	2	0	2	Not_reported_in_circBase	NA	-0.488351	CDS,3UTR,5UTR,Intronic	ACP5,ELOF1,LOC101928464,ZNF433,ZNF439,ZNF440,ZNF441,ZNF491,ZNF627,ZNF69,ZNF700,ZNF763,ZNF823,ZNF833P,ZNF878	28.86
19:11663857-12258270	Unique_To_AD	1	PC_0021	1	0	0	2	0	2	Not_reported_in_circBase	NA	0.00805846	CDS,3UTR,5UTR,Intronic	ACP5,ELOF1,LOC101928464,ZNF20,ZNF433,ZNF439,ZNF440,ZNF441,ZNF491,ZNF625,ZNF625-ZNF20,ZNF627,ZNF69,ZNF700,ZNF763,ZNF788,ZNF823,ZNF833P,ZNF844,ZNF878	31.94
19:11978120-12014780	Unique_To_ND	1	PC_0009	1	3	0	0	0	3	Not_reported_in_circBase	NA	-0.6417	CDS,3UTR,5UTR,Intronic	ZNF439,ZNF69	41.9
19:12024223-12859137	Unique_To_AD	2	PC_0012,PC_0013	1,1	0	0	3	0	3	Not_reported_in_circBase	NA	0.748722	CDS,3UTR,5UTR,Intronic	ASNA1,C19orf43,DHPS,FBXW9,LOC100289333,LOC101928464,LOC105372280,MAN2B1,SNORD135,SNORD41,TNPO2,WDR83,WDR83OS,ZNF136,ZNF20,ZNF433,ZNF44,ZNF442,ZNF443,ZNF490,ZNF563,ZNF564,ZNF625,ZNF625-ZNF20,ZNF69,ZNF700,ZNF709,ZNF763,ZNF788,ZNF791,ZNF799,ZNF844,ZNF878	38.25
19:12024223-12985766	Unique_To_AD	1	PC_0013	1	0	0	6	0	6	Not_reported_in_circBase	NA	0.751519	CDS,3UTR,5UTR,Intronic	ASNA1,BEST2,C19orf43,DHPS,FBXW9,HOOK2,JUNB,LOC100289333,LOC101928464,LOC105372280,MAN2B1,MAST1,MIR5684,MIR6794,PRDX2,RNASEH2A,RTBDN,SNORD135,SNORD41,TNPO2,WDR83,WDR83OS,ZNF136,ZNF20,ZNF433,ZNF44,ZNF442,ZNF443,ZNF490,ZNF563,ZNF564,ZNF625,ZNF625-ZNF20,ZNF69,ZNF700,ZNF709,ZNF763,ZNF788,ZNF791,ZNF799,ZNF844,ZNF878	77.55
19:12058328-12859137	Unique_To_AD	1	PC_0013	1	0	0	2	0	2	Not_reported_in_circBase	NA	0.157567	CDS,3UTR,5UTR,Intronic	ASNA1,C19orf43,DHPS,FBXW9,LOC100289333,LOC101928464,LOC105372280,MAN2B1,SNORD135,SNORD41,TNPO2,WDR83,WDR83OS,ZNF136,ZNF20,ZNF433,ZNF44,ZNF442,ZNF443,ZNF490,ZNF563,ZNF564,ZNF625,ZNF625-ZNF20,ZNF700,ZNF709,ZNF763,ZNF788,ZNF791,ZNF799,ZNF844,ZNF878	25.85
19:12058328-12985766	Unique_To_AD	2	PC_0012,PC_0013	1,1	0	0	3.5	0	3.5	Not_reported_in_circBase	NA	0.843042	CDS,3UTR,5UTR,Intronic	ASNA1,BEST2,C19orf43,DHPS,FBXW9,HOOK2,JUNB,LOC100289333,LOC101928464,LOC105372280,MAN2B1,MAST1,MIR5684,MIR6794,PRDX2,RNASEH2A,RTBDN,SNORD135,SNORD41,TNPO2,WDR83,WDR83OS,ZNF136,ZNF20,ZNF433,ZNF44,ZNF442,ZNF443,ZNF490,ZNF563,ZNF564,ZNF625,ZNF625-ZNF20,ZNF700,ZNF709,ZNF763,ZNF788,ZNF791,ZNF799,ZNF844,ZNF878	44.71
19:12058328-13055304	Unique_To_AD	2	PC_0015,PC_0021	1,1	0	0	4.5	0	4.5	Not_reported_in_circBase	NA	0.950401	CDS,3UTR,5UTR,Intronic	ASNA1,BEST2,C19orf43,CALR,DHPS,DNASE2,FARSA,FBXW9,GCDH,HOOK2,JUNB,KLF1,LOC100289333,LOC101928464,LOC105372280,MAN2B1,MAST1,MIR5684,MIR6515,MIR6794,PRDX2,RNASEH2A,RTBDN,SNORD135,SNORD41,SYCE2,TNPO2,WDR83,WDR83OS,ZNF136,ZNF20,ZNF433,ZNF44,ZNF442,ZNF443,ZNF490,ZNF563,ZNF564,ZNF625,ZNF625-ZNF20,ZNF700,ZNF709,ZNF763,ZNF788,ZNF791,ZNF799,ZNF844,ZNF878	66.54
19:12125531-12157243	Unique_To_AD	1	PC_0015	1	0	0	2	0	2	Not_reported_in_circBase	NA	0.157567	CDS,3UTR,5UTR,Intronic	LOC101928464,ZNF433,ZNF878	27.68
19:12125531-12258270	Unique_To_AD	1	PC_0015	1	0	0	3	0	3	Not_reported_in_circBase	NA	0.328362	CDS,3UTR,5UTR,Intronic	LOC101928464,ZNF20,ZNF433,ZNF625,ZNF625-ZNF20,ZNF788,ZNF844,ZNF878	41.52
19:12296928-13055304	CommonToADND	2	PC_0009,PC_0021	1,1	0	0	2	0	2	Not_reported_in_circBase	NA	-0.314705	CDS,3UTR,5UTR,Intronic	ASNA1,BEST2,C19orf43,CALR,DHPS,DNASE2,FARSA,FBXW9,GCDH,HOOK2,JUNB,KLF1,LOC100289333,LOC105372280,MAN2B1,MAST1,MIR5684,MIR6515,MIR6794,PRDX2,RNASEH2A,RTBDN,SNORD135,SNORD41,SYCE2,TNPO2,WDR83,WDR83OS,ZNF136,ZNF44,ZNF442,ZNF443,ZNF490,ZNF563,ZNF564,ZNF709,ZNF791,ZNF799	29.93
19:12298280-12298448	Unique_To_ND	1	PC_0005	1	0	0	0	2	2	Not_reported_in_circBase	NA	-0.488351	CDS	ZNF136	30.03
19:12918019-13055304	Unique_To_AD	1	PC_0021	1	0	0	2	0	2	Not_reported_in_circBase	NA	0.00805846	CDS,3UTR,5UTR,Intronic	CALR,DNASE2,FARSA,GCDH,KLF1,MAST1,MIR6515,MIR6794,RNASEH2A,RTBDN,SYCE2	31.94
19:12955348-12955586	Unique_To_ND	1	PC_0009	2	5	0	0	4	4.5	Not_reported_in_circBase	NA	-0.80709	Intronic	MAST1	62.85
19:1321454-1323677	Unique_To_ND	1	PC_0009	1	13	0	0	0	13	Not_reported_in_circBase	NA	0		NA	181.56
19:13415153-13415358	Unique_To_AD	1	PC_0011	1	0	0	0	11	11	Not_reported_in_circBase	NA	0	Intronic	CACNA1A	153.93
19:1376517-2273487	CommonToADND	4	PC_0009,PC_0011,PC_0012,PC_0014	1,1,1,1	0	0	3.25	0	3.25	Not_reported_in_circBase	NA	0.859312	CDS,3UTR,5UTR,Intronic	ABHD17A,ADAMTSL5,ADAT3,AMH,AP3D1,APC2,ATP8B3,BTBD2,C19orf25,CSNK1G2,CSNK1G2-AS1,DAZAP1,DOT1L,GAMT,IZUMO4,JSRP1,KLF16,LOC100288123,MBD3,MEX3D,MIR1227,MIR1909,MIR4321,MIR6789,MKNK2,MOB3A,MUM1,NDUFS7,OAZ1,ONECUT3,PCSK4,PLEKHJ1,PLK5,REEP6,REXO1,RPS15,SCAMP4,SF3A2,TCF3,UQCR11	42.94
19:13873112-13874106	Unique_To_AD	1	PC_0013	1	0	0	2	0	2	Not_reported_in_circBase	NA	0.157567	CDS,3UTR,Intronic	CCDC130	25.85
19:13873112-14041693	Unique_To_AD	1	PC_0012	1	0	0	3	0	3	Not_reported_in_circBase	NA	0.328362	CDS,3UTR,5UTR,Intronic	C19orf53,C19orf57,CC2D1A,CCDC130,LOC284454,MIR181C,MIR181D,MIR23A,MIR24-2,MIR27A,MRI1,NANOS3,ZSWIM4	37.2
19:14104336-14104707	Unique_To_ND	1	PC_0001	1	4	0	0	0	4	Not_reported_in_circBase	NA	-0.80709	CDS,5UTR	RFX1	60.12
19:1495467-2273487	Unique_To_AD	2	PC_0011,PC_0013	1,1	0	0	2	0	2	Not_reported_in_circBase	NA	0.499368	CDS,3UTR,5UTR,Intronic	ABHD17A,ADAMTSL5,ADAT3,AMH,AP3D1,ATP8B3,BTBD2,CSNK1G2,CSNK1G2-AS1,DOT1L,IZUMO4,JSRP1,KLF16,LOC100288123,MBD3,MEX3D,MIR1227,MIR1909,MIR4321,MIR6789,MKNK2,MOB3A,OAZ1,ONECUT3,PLEKHJ1,PLK5,REEP6,REXO1,SCAMP4,SF3A2,TCF3,UQCR11	26.92
19:14977673-14977966	Unique_To_ND	1	PC_0007	1	5	0	0	0	5	Not_reported_in_circBase	NA	-0.952465		NA	68.39
19:15152780-15152950	Unique_To_AD	1	PC_0017	1	0	0	0	3	3	Not_reported_in_circBase	NA	0.328362		NA	36.23
19:15153214-15153314	Unique_To_AD	1	PC_0011	1	0	0	0	14	14	Not_reported_in_circBase	NA	0		NA	195.91
19:15882148-15882268	Unique_To_ND	1	PC_0005	1	0	0	0	5	5	Not_reported_in_circBase	NA	0	Intronic	CYP4F24P	75.09
19:16197232-16842089	Unique_To_ND	1	PC_0001	1	0	0	3	0	3	Not_reported_in_circBase	NA	-0.6417	CDS,3UTR,5UTR,Intronic	AP1M1,C19orf44,CALR3,CHERP,CIB3,EPS15L1,FAM32A,HSH2D,KLF2,MED26,NWD1,RAB8A,SLC35E1,SMIM7,TMEM38A,TPM4	45.09
19:16619960-16620799	Unique_To_ND	1	PC_0005	1	5	0	0	0	5	Not_reported_in_circBase	NA	0	CDS,Intronic	C19orf44	75.09
19:16963879-16991164	Unique_To_AD	1	PC_0021	1	0	0	3	0	3	Not_reported_in_circBase	NA	0.0831332	CDS,3UTR,5UTR,Intronic	SIN3B	47.91
19:16963879-17453540	Unique_To_AD	1	PC_0017	1	0	0	2	0	2	Not_reported_in_circBase	NA	0.157567	CDS,3UTR,5UTR,Intronic	ABHD8,ANKLE1,ANO8,BABAM1,CPAMD8,DDA1,F2RL3,GTPBP3,HAUS8,MRPL34,MYO9B,NR2F6,OCEL1,SIN3B,USE1,USHBP1	24.15
19:16963879-17616977	CommonToADND	4	PC_0006,PC_0010,PC_0012,PC_0013	1,1,1,1	0	0	3.25	0	3.25	Not_reported_in_circBase	NA	0.725439	CDS,3UTR,5UTR,Intronic	ABHD8,ANKLE1,ANO8,BABAM1,BISPR,BST2,CPAMD8,DDA1,F2RL3,GTPBP3,HAUS8,MRPL34,MVB12A,MYO9B,NR2F6,NXNL1,OCEL1,PLVAP,SIN3B,SLC27A1,TMEM221,USE1,USHBP1	44.01
19:17387303-17387718	Unique_To_ND	1	PC_0007	3	3	4	0	4	3.66	Salzman2013	hsa_circ_0003253	-0.80709	CDS,Intronic	BABAM1	50.15
19:17654332-18545372	CommonToADND	3	PC_0003,PC_0015,PC_0021	1,1,1	0	0	2.33333	0	2.33	Not_reported_in_circBase	NA	-0.194928	CDS,3UTR,5UTR,Intronic	ARRDC2,B3GNT3,CCDC124,COLGALT1,FAM129C,FCHO1,GDF15,IFI30,IL12RB1,INSL3,ISYNA1,JAK3,JUND,KCNN1,KIAA1683,LOC102725254,LOC729966,LRRC25,LSM4,MAP1S,MAST3,MIR3188,MIR3189,MPV17L2,PDE4C,PGPEP1,PIK3R2,RAB3A,RPL18A,SLC5A5,SNORA68,SSBP4,UNC13A	34.25
19:18100524-18731849	CommonToADND	2	PC_0013,PC_0019	1,1	0	0	3.5	0	3.5	Not_reported_in_circBase	NA	0.297476	CDS,3UTR,5UTR,Intronic	ARRDC2,C19orf60,CRLF1,ELL,FKBP8,GDF15,IFI30,IL12RB1,ISYNA1,JUND,KCNN1,KIAA1683,KXD1,LOC102725254,LOC729966,LRRC25,LSM4,MAST3,MIR3188,MIR3189,MPV17L2,PDE4C,PGPEP1,PIK3R2,RAB3A,SSBP4,TMEM59L,UBA52	45.57
19:18184326-19101958	Unique_To_AD	1	PC_0013	1	0	0	2	0	2	Not_reported_in_circBase	NA	0.157567	CDS,3UTR,5UTR,Intronic	C19orf60,CERS1,COMP,COPE,CRLF1,CRTC1,DDX49,ELL,FKBP8,GDF1,GDF15,HOMER3,IFI30,IL12RB1,ISYNA1,JUND,KIAA1683,KLHL26,KXD1,LOC102724360,LOC102725254,LOC729966,LRRC25,LSM4,MAST3,MIR3188,MIR3189,MPV17L2,PDE4C,PGPEP1,PIK3R2,RAB3A,SSBP4,SUGP2,TMEM59L,UBA52,UPF1	25.85
19:18261747-18261867	Unique_To_AD	1	PC_0013	1	0	0	0	6	6	Not_reported_in_circBase	NA	0.751519	3UTR	MAST3	77.55
19:18286120-18703147	Unique_To_ND	1	PC_0008	1	0	0	2	0	2	Not_reported_in_circBase	NA	-0.488351	CDS,3UTR,5UTR,Intronic	C19orf60,ELL,FKBP8,GDF15,IFI30,ISYNA1,JUND,KIAA1683,KXD1,LOC102725254,LOC729966,LRRC25,LSM4,MIR3188,MIR3189,MPV17L2,PDE4C,PGPEP1,RAB3A,SSBP4,UBA52	25.56
19:18286120-18731849	Unique_To_AD	4	PC_0010,PC_0012,PC_0013,PC_0014	1,1,1,1	0	0	2.5	0	2.5	Not_reported_in_circBase	NA	1.22895	CDS,3UTR,5UTR,Intronic	C19orf60,CRLF1,ELL,FKBP8,GDF15,IFI30,ISYNA1,JUND,KIAA1683,KXD1,LOC102725254,LOC729966,LRRC25,LSM4,MIR3188,MIR3189,MPV17L2,PDE4C,PGPEP1,RAB3A,SSBP4,TMEM59L,UBA52	33.49
19:18988717-19824960	Unique_To_AD	1	PC_0016	1	0	0	2	0	2	Not_reported_in_circBase	NA	0.0626932	CDS,3UTR,5UTR,Intronic	ARMC6,ATP13A1,BORCS8,BORCS8-MEF2B,CERS1,CILP2,COPE,DDX49,GATAD2A,GDF1,GMIP,HAPLN4,HOMER3,LOC102724360,LPAR2,MAU2,MEF2B,MIR640,NCAN,NDUFA13,NR2C2AP,PBX4,RFXANK,SLC25A42,SUGP1,SUGP2,TM6SF2,TMEM161A,TSSK6,YJEFN3,ZNF101,ZNF14	27.2
19:19073129-19073319	Unique_To_ND	1	PC_0004	1	0	0	0	5	5	Not_reported_in_circBase	NA	-0.994473		NA	73.63
19:19101696-19104549	Unique_To_AD	2	PC_0013,PC_0021	1,1	0	0	2.5	0	2.5	Not_reported_in_circBase	NA	0.451404	3UTR,Intronic	SUGP2	35.36
19:19101696-19106089	Unique_To_AD	1	PC_0013	1	0	0	2	0	2	Not_reported_in_circBase	NA	0.157567	CDS,3UTR,Intronic	SUGP2	25.85
19:19101696-19824960	Unique_To_AD	1	PC_0013	1	0	0	2	0	2	Not_reported_in_circBase	NA	0.157567	CDS,3UTR,5UTR,Intronic	ARMC6,ATP13A1,BORCS8,BORCS8-MEF2B,CILP2,GATAD2A,GMIP,HAPLN4,LPAR2,MAU2,MEF2B,MIR640,NCAN,NDUFA13,NR2C2AP,PBX4,RFXANK,SLC25A42,SUGP1,SUGP2,TM6SF2,TMEM161A,TSSK6,YJEFN3,ZNF101,ZNF14	25.85
19:1917692-2273487	Unique_To_AD	2	PC_0011,PC_0012	1,1	0	0	2.5	0	2.5	Not_reported_in_circBase	NA	0.627891	CDS,3UTR,5UTR,Intronic	AMH,AP3D1,BTBD2,CSNK1G2,CSNK1G2-AS1,DOT1L,IZUMO4,JSRP1,MIR1227,MIR4321,MIR6789,MKNK2,MOB3A,OAZ1,PLEKHJ1,SCAMP4,SF3A2	32.59
19:19366451-19421009	Unique_To_AD	1	PC_0013	1	0	0	4	0	4	Not_reported_in_circBase	NA	0.499368	CDS,3UTR,5UTR,Intronic	HAPLN4,SUGP1,TM6SF2	51.7
19:19366451-19824960	Unique_To_AD	2	PC_0012,PC_0013	1,1	0	0	2	0	2	Not_reported_in_circBase	NA	0.499368	CDS,3UTR,5UTR,Intronic	ATP13A1,CILP2,GATAD2A,GMIP,HAPLN4,LPAR2,MAU2,MIR640,NDUFA13,PBX4,SUGP1,TM6SF2,TSSK6,YJEFN3,ZNF101,ZNF14	25.32
19:20727424-20728782	Unique_To_AD	1	PC_0021	1	0	0	0	5	5	Not_reported_in_circBase	NA	0.208559	CDS	ZNF737	79.85
19:21049529-21049681	Unique_To_AD	1	PC_0016	1	10	0	0	0	10	Not_reported_in_circBase	NA	0.567573		NA	136.04
19:21071896-21072086	Unique_To_ND	1	PC_0018	1	0	0	0	5	5	Not_reported_in_circBase	NA	-0.664424		NA	82.46
19:21072657-21072809	Unique_To_AD	1	PC_0013	1	0	0	0	3	3	Not_reported_in_circBase	NA	0.328362		NA	38.77
19:21082221-21082755	Unique_To_ND	1	PC_0007	1	12	0	0	0	12	Not_reported_in_circBase	NA	0		NA	164.14
19:21587930-21596310	Unique_To_ND	1	PC_0006	1	7	0	0	0	7	Not_reported_in_circBase	NA	-0.980978	CDS,3UTR,Intronic	ZNF493	101.02
19:21590274-21673316	Unique_To_ND	1	PC_0006	1	0	0	2	0	2	Not_reported_in_circBase	NA	-0.488351	CDS,3UTR,5UTR,Intronic	LINC00664,ZNF493	28.86
19:2213537-2273487	Unique_To_AD	1	PC_0012	1	0	0	2	0	2	Not_reported_in_circBase	NA	0.157567	CDS,3UTR,5UTR,Intronic	AMH,DOT1L,JSRP1,MIR1227,MIR4321,MIR6789,OAZ1,PLEKHJ1,SF3A2	24.8
19:23490611-23490827	Unique_To_ND	1	PC_0009	1	0	0	0	4	4	Not_reported_in_circBase	NA	-0.80709		NA	55.86
19:23541231-23545527	CommonToADND	2	PC_0006,PC_0014	2,1	168.5	0	0	57	112.75	Not_reported_in_circBase	NA	0.86007	CDS,3UTR	ZNF91	1626.09
19:28255753-28255893	Unique_To_ND	1	PC_0009	1	0	0	0	13	13	Not_reported_in_circBase	NA	0		NA	181.56
19:29777917-29883982	Unique_To_ND	1	PC_0001	1	0	0	4	0	4	Not_reported_in_circBase	NA	-0.80709	3UTR,Intronic	LOC284395	60.12
19:30186511-30186773	Unique_To_ND	1	PC_0007	1	0	0	0	16	16	Not_reported_in_circBase	NA	0		NA	218.86
19:30476129-30509866	Unique_To_ND	1	PC_0019	1	28	0	0	0	28	Not_reported_in_circBase	NA	0	CDS,3UTR,5UTR,Intronic	URI1	371.27
19:3052907-3785284	Unique_To_AD	1	PC_0011	1	0	0	2	0	2	Not_reported_in_circBase	NA	0.157567	CDS,3UTR,5UTR,Intronic	AES,APBA3,C19orf71,CACTIN,CACTIN-AS1,CELF5,DOHH,FZR1,GIPC3,GNA11,GNA15,HMG20B,LOC100996351,MATK,MFSD12,MIR1268A,MRPL54,NCLN,NFIC,PIP5K1C,RAX2,S1PR4,SMIM24,TBXA2R,TJP3	27.98
19:3053555-3053846	Unique_To_ND	1	PC_0004	1	0	0	0	3	3	Not_reported_in_circBase	NA	-0.6417	CDS,3UTR	AES	44.18
19:30661966-30662193	Unique_To_ND	1	PC_0009	1	0	0	0	33	33	Not_reported_in_circBase	NA	0		NA	460.9
19:30808133-30808287	Unique_To_ND	1	PC_0007	2	26	0	0	17	21.5	Not_reported_in_circBase	NA	0		NA	294.1
19:31372408-31372500	Unique_To_AD	1	PC_0010	1	0	0	0	12	12	Not_reported_in_circBase	NA	0		NA	175.41
19:31784286-31784448	Unique_To_AD	1	PC_0013	1	0	0	0	13	13	Not_reported_in_circBase	NA	0	Intronic	TSHZ3	168.04
19:32873622-33616108	Unique_To_ND	1	PC_0019	1	0	0	2	0	2	Not_reported_in_circBase	NA	-0.488351	CDS,3UTR,5UTR,Intronic	ANKRD27,CEP89,DPY19L3,FAAP24,GPATCH1,LOC400684,NUDT19,PDCD5,RGS9BP,RHPN2,SLC7A9,TDRD12,ZNF507	26.51
19:33604809-33605045	Unique_To_ND	1	PC_0007	1	0	2	0	0	2	Not_reported_in_circBase	NA	-0.488351	Intronic	GPATCH1	27.35
19:33617493-33873592	Unique_To_ND	1	PC_0009	1	0	0	2	0	2	Not_reported_in_circBase	NA	-0.488351	CDS,3UTR,5UTR,Intronic	CEBPA,CEBPA-AS1,CEBPG,GPATCH1,LRP3,SLC7A10,WDR88	27.93
[truncated: 2,443 more rows]
