# Supplementary material for: Circular RNA expression and regulatory network prediction in posterior cingulate astrocytes in elderly subjects
Source: BMC Genomics. 2018 May 9;19:340. doi: 10.1186/s12864-018-4670-5 (PMC5941680; doi:10.1186/s12864-018-4670-5)
Supplement: Supplementary file 2 — Table S2. Circular-to-linear ratios for all detected circRNAs (XLSX 342 kb) [file 12864_2018_4670_MOESM2_ESM.xlsx]

## Sheet: SummaryCircLinearForSuppTable2.
Table S2: Circular-to-linear ratios for all detected circRNAs
Columns F and G represent log10 (pseudo-counts); a pseudo-count of 1 was added to the numerator and denominator in order to avoid division by 0 and used for Figure S1
Inf: Infinity
CircID	Gene(s)	Average back-spliced reads	Average linearly spliced reads	Circular-to-linear ratio	Log10(average back-spliced reads + 1)	Log10(average linear reads + 1)
1:100154846-100548929	AGL,FRRS1,MFSD14A,MIR548AA1,PALMD,SLC35A3	3	0	Inf	0.6	0
1:101379218-101440458	SLC30A7	4.75	10	0.48	0.76	1.04
1:1019732-1337636	ACAP3,AURKAIP1,B3GALT6,C1orf159,CCNL2,CPSF3L,CPTP,DVL1,FAM132A,LINC01342,LOC148413,MIR200A,MIR200B,MIR429,MIR6726,MIR6727,MIR6808,MRPL20,MXRA8,PUSL1,SCNN1D,SDF4,TAS1R3,TNFRSF18,TNFRSF4,TTLL10,UBE2J2	2	9	0.22	0.48	1
1:102561363-102561536	NA	81	0	Inf	1.91	0
1:103540173-103548528	COL11A1	6.66	26.88	0.25	0.88	1.45
1:10372355-10372622	KIF1B	4	0	Inf	0.7	0
1:10394651-10397474	KIF1B	3	0	Inf	0.6	0
1:104070316-104093695	RNPC3	2	175.38	0.01	0.48	2.25
1:104070316-104095939	RNPC3	3	175.38	0.02	0.6	2.25
1:104077395-104094414	RNPC3	2	108.89	0.02	0.48	2.04
1:108226109-108231028	VAV3	3.33	7.25	0.46	0.64	0.92
1:10837665-10838256	CASZ1	10	0	Inf	1.04	0
1:108999628-109639554	AKNAD1,CLCC1,FAM102B,FNDC7,GPSM2,HENMT1,NBPF6,PRPF38B,SPATA42,STXBP3,TAF13,TMEM167B,WDR47	2	0	Inf	0.48	0
1:109003754-109639554	AKNAD1,CLCC1,FAM102B,FNDC7,GPSM2,HENMT1,NBPF6,PRPF38B,SPATA42,STXBP3,TAF13,TMEM167B,WDR47	2	0	Inf	0.48	0
1:109242005-109242192	PRPF38B	4	0	Inf	0.7	0
1:109295684-109319045	STXBP3	9.66	11	0.88	1.03	1.08
1:109325043-110174677	AKNAD1,AMIGO1,AMPD2,ATXN7L2,C1orf194,CELSR2,CLCC1,CYB561D1,GNAI3,GNAT2,GPR61,GPSM2,KIAA1324,MIR197,MYBPHL,PSMA5,PSRC1,SARS,SCARNA2,SORT1,SPATA42,STXBP3,SYPL2,TAF13,TMEM167B,WDR47	2	3	0.67	0.48	0.6
1:109529144-109554340	WDR47	12.5	11	1.14	1.13	1.08
1:109770973-110217908	AMIGO1,AMPD2,ATXN7L2,CELSR2,CYB561D1,GNAI3,GNAT2,GPR61,GSTM2,GSTM4,MIR197,MYBPHL,PSMA5,PSRC1,SARS,SORT1,SYPL2	4.5	11.7	0.38	0.74	1.1
1:109770973-110236367	AMIGO1,AMPD2,ATXN7L2,CELSR2,CYB561D1,GNAI3,GNAT2,GPR61,GSTM1,GSTM2,GSTM4,MIR197,MYBPHL,PSMA5,PSRC1,SARS,SORT1,SYPL2	3	11.7	0.26	0.6	1.1
1:109770973-110566364	AHCYL1,AMIGO1,AMPD2,ATXN7L2,CELSR2,CSF1,CYB561D1,EPS8L3,GNAI3,GNAT2,GPR61,GSTM1,GSTM2,GSTM3,GSTM4,GSTM5,MIR197,MYBPHL,PSMA5,PSRC1,SARS,SORT1,SYPL2	2.5	11.7	0.21	0.54	1.1
1:110128837-110174677	AMPD2,GNAI3,GNAT2,MIR197	4	4.36	0.92	0.7	0.73
1:11073772-11723384	ANGPTL7,DISP3,EXOSC10,FBXO2,FBXO44,LOC101929181,LOC105376736,MASP2,MTOR,MTOR-AS1,SRM,TARDBP,UBIAD1	2	5.67	0.35	0.48	0.82
1:11076900-11723384	ANGPTL7,DISP3,EXOSC10,FBXO2,FBXO44,LOC101929181,LOC105376736,MASP2,MTOR,MTOR-AS1,SRM,TARDBP,UBIAD1	2	27.46	0.07	0.48	1.45
1:110943876-111663315	CD53,CYMP,DRAM2,KCNA10,KCNA2,KCNA3,LAMTOR5,LAMTOR5-AS1,LOC440602,LRIF1,PROK1	2	0	Inf	0.48	0
1:111136201-111663315	CD53,DRAM2,KCNA2,KCNA3,LRIF1	2	0	Inf	0.48	0
1:111690263-111703918	CEPT1	25.75	31.88	0.81	1.43	1.52
1:114596835-114596999	NA	8	0	Inf	0.95	0
1:116156129-116156363	NA	4	0	Inf	0.7	0
1:116943482-117307228	ATP1A1,ATP1A1-AS1,C1orf137,CD2,CD58,IGSF3,LOC101929023,MIR320B1	4	207.53	0.02	0.7	2.32
1:116944175-116947396	ATP1A1,ATP1A1-AS1	2	270.88	0.01	0.48	2.43
1:116947197-116947289	ATP1A1,ATP1A1-AS1	6	0	Inf	0.85	0
1:117487856-117488078	PTGFRN	18	0	Inf	1.28	0
1:117944807-117957453	MAN1A2	56.37	33.27	1.69	1.76	1.53
1:117944807-117963271	MAN1A2	25.29	33.27	0.76	1.42	1.53
1:117944807-117984947	MAN1A2	4.66	33.27	0.14	0.75	1.53
1:120129943-120131140	NA	4.5	0	Inf	0.74	0
1:14099572-14109326	PRDM2	8.13	17.71	0.46	0.96	1.27
1:14099572-14151574	PRDM2	3	17.71	0.17	0.6	1.27
1:144994590-145021167	NBPF20,NBPF9,PDE4DIP	2	44.64	0.04	0.48	1.66
1:145337810-145586546	ANKRD34A,ANKRD35,GNRHR2,HFE2,ITGA10,LIX1L,LOC101928979,MIR6736,NBPF10,NBPF20,NBPF25P,NBPF9,NUDT17,PEX11B,PIAS3,POLR3GL,RBM8A,TXNIP	2	0	Inf	0.48	0
1:145509165-145541915	GNRHR2,ITGA10,NBPF10,NBPF20,PEX11B,RBM8A	2	9	0.22	0.48	1
1:145509165-145556689	ANKRD35,GNRHR2,ITGA10,NBPF10,NBPF20,PEX11B,RBM8A	2	11	0.18	0.48	1.08
1:145592604-146035147	CD160,GPR89A,NBPF10,NBPF11,NBPF20,NBPF25P,PDZK1,PDZK1P1,POLR3C,RNF115	2	0.16	12.5	0.48	0.06
1:145764594-146045000	GPR89A,NBPF10,NBPF11,NBPF20,NBPF25P,PDZK1P1	3	0.38	7.89	0.6	0.14
1:145764594-146697230	FMO5,GPR89A,LOC100505824,LOC728989,NBPF10,NBPF11,NBPF12,NBPF13P,NBPF20,NBPF25P,PDIA3P1,PDZK1P1,PRKAB2,RNVU1-8	2	0	Inf	0.48	0
1:14608665-14611276	NA	29	0	Inf	1.48	0
1:14626622-14626744	NA	15	0	Inf	1.2	0
1:1477052-1577362	CDK11B,FNDC10,MIB2,MMP23A,MMP23B,SSU72	2	2	1	0.48	0.48
1:1477052-1639684	CDK11A,CDK11B,FNDC10,MIB2,MMP23A,MMP23B,SLC35E2B,SSU72	2	2	1	0.48	0.48
1:1477052-1640572	CDK11A,CDK11B,FNDC10,MIB2,MMP23A,MMP23B,SLC35E2B,SSU72	2	2	1	0.48	0.48
1:1477052-2124414	CALML6,CDK11A,CDK11B,CFAP74,FAAP20,FNDC10,GABRD,GNB1,LOC105378591,MIB2,MMP23A,MMP23B,NADK,PRKCZ,SLC35E2,SLC35E2B,SSU72,TMEM52	2	20.5	0.1	0.48	1.33
1:149931933-149932213	OTUD7B	2	0	Inf	0.48	0
1:150049746-150463201	ANP32E,APH1A,C1orf54,CA14,CIART,LOC105371433,MRPS21,PLEKHO1,PRPF3,RPRD2,TARS2,VPS45	2	30	0.07	0.48	1.49
1:150064030-150117505	VPS45	2	3.75	0.53	0.48	0.68
1:150064030-150486265	ANP32E,APH1A,C1orf54,CA14,CIART,ECM1,LOC105371433,MIR6878,MRPS21,PLEKHO1,PRPF3,RPRD2,TARS2,VPS45	3	3.75	0.8	0.6	0.68
1:150601536-151413562	ANXA9,ARNT,BNIPL,C1orf56,CDC42SE1,CERS2,CTSK,CTSS,ENSA,FAM63A,GABPB2,GBAT2,GOLPH3L,HORMAD1,LOC100507670,LYSMD1,MLLT11,PI4KB,PIP5K1A,POGZ,PRUNE1,PSMB4,PSMD4,RFX5,SCNM1,SELENBP1,SEMA6C,SETDB1,TMOD4,TNFAIP8L2,TNFAIP8L2-SCNM1,VPS72,ZNF687	2	30.5	0.07	0.48	1.5
1:150621057-150621224	GOLPH3L	6	7.22	0.83	0.85	0.91
1:150818738-151400490	ANXA9,ARNT,BNIPL,C1orf56,CDC42SE1,CERS2,FAM63A,GABPB2,GBAT2,LOC100507670,LYSMD1,MLLT11,PI4KB,PIP5K1A,POGZ,PRUNE1,PSMB4,PSMD4,RFX5,SCNM1,SELENBP1,SEMA6C,SETDB1,TMOD4,TNFAIP8L2,TNFAIP8L2-SCNM1,VPS72,ZNF687	2	9	0.22	0.48	1
1:151111044-151111105	SEMA6C	2	0	Inf	0.48	0
1:151630710-151665515	SNX27	5.5	10.2	0.54	0.81	1.05
1:152447670-152448056	NA	9	0	Inf	1	0
1:152957687-153746555	CHTOP,ILF2,INTS3,LELP1,LOC101928009,LOC101928034,LOR,MIR8083,NPR1,PGLYRP3,PGLYRP4,PRR9,S100A1,S100A12,S100A13,S100A14,S100A16,S100A2,S100A3,S100A4,S100A5,S100A6,S100A7,S100A7A,S100A7L2,S100A8,S100A9,SNAPIN,SPRR1A,SPRR1B,SPRR2A,SPRR2B,SPRR2C,SPRR2D,SPRR2E,SPRR2F,SPRR2G,SPRR3	3	0	Inf	0.6	0
1:153043342-153591514	LELP1,LOC101928009,LOC101928034,LOR,PGLYRP3,PGLYRP4,PRR9,S100A12,S100A13,S100A14,S100A16,S100A2,S100A3,S100A4,S100A5,S100A6,S100A7,S100A7A,S100A7L2,S100A8,S100A9,SPRR2B,SPRR2C,SPRR2E,SPRR2F,SPRR2G	5	6.29	0.79	0.78	0.86
1:153591275-154091284	CHTOP,CREB3L4,CRTC2,DENND4B,GATAD2B,ILF2,INTS3,JTB,LOC343052,MIR5698,MIR6737,MIR8083,NPR1,NUP210L,RAB13,RPS27,S100A1,S100A13,SLC27A3,SLC39A1,SNAPIN	2	0	Inf	0.48	0
1:153941175-153941210	CREB3L4	3	0	Inf	0.6	0
1:154242675-155182358	ADAM15,ADAR,AQP10,ATP8B2,CHRNB2,CKS1B,DCST1,DCST2,DPM3,EFNA1,EFNA3,EFNA4,FLAD1,HAX1,IL6R,KCNN3,KRTCAP2,LENEP,LOC100505666,LOC101928120,MIR4258,MIR92B,MTX1,MUC1,PBXIP1,PMVK,PYGO2,SHC1,SHE,SLC50A1,TDRD10,THBS3,TRIM46,UBAP2L,UBE2Q1,UBE2Q1-AS1,ZBTB7B	2	25.82	0.08	0.48	1.43
1:154302871-155290457	ADAM15,ADAR,ATP8B2,CHRNB2,CKS1B,CLK2,DCST1,DCST2,DPM3,EFNA1,EFNA3,EFNA4,FAM189B,FDPS,FLAD1,GBA,GBAP1,HCN3,IL6R,KCNN3,KRTCAP2,LENEP,LOC100505666,LOC101928120,MIR4258,MIR92B,MTX1,MUC1,PBXIP1,PKLR,PMVK,PYGO2,RUSC1-AS1,SCAMP3,SHC1,SHE,SLC50A1,TDRD10,THBS3,TRIM46,UBE2Q1,UBE2Q1-AS1,ZBTB7B	3	15.33	0.2	0.6	1.21
1:154420600-155259639	ADAM15,ADAR,CHRNB2,CKS1B,CLK2,DCST1,DCST2,DPM3,EFNA1,EFNA3,EFNA4,FAM189B,FLAD1,GBA,GBAP1,HCN3,IL6R,KCNN3,KRTCAP2,LENEP,LOC100505666,LOC101928120,MIR4258,MIR92B,MTX1,MUC1,PBXIP1,PKLR,PMVK,PYGO2,SCAMP3,SHC1,SHE,SLC50A1,TDRD10,THBS3,TRIM46,UBE2Q1,UBE2Q1-AS1,ZBTB7B	2	0	Inf	0.48	0
1:154548237-155007203	ADAR,CHRNB2,CKS1B,DCST1,DCST2,FLAD1,KCNN3,LENEP,LOC101928120,MIR4258,PBXIP1,PMVK,PYGO2,SHC1,ZBTB7B	2	8	0.25	0.48	0.95
1:154562659-155177772	ADAM15,ADAR,CKS1B,DCST1,DCST2,DPM3,EFNA1,EFNA3,EFNA4,FLAD1,KCNN3,KRTCAP2,LENEP,LOC100505666,LOC101928120,MIR4258,MIR92B,MUC1,PBXIP1,PMVK,PYGO2,SHC1,SLC50A1,THBS3,TRIM46,ZBTB7B	2	22	0.09	0.48	1.36
1:154962411-154962533	FLAD1	5	0	Inf	0.78	0
1:155015332-155015416	DCST1	6	0	Inf	0.85	0
1:155158299-155348339	ASH1L,CLK2,FAM189B,FDPS,GBA,GBAP1,HCN3,MIR555,MIR92B,MTX1,MUC1,PKLR,RUSC1,RUSC1-AS1,SCAMP3,THBS3	2	4.25	0.47	0.48	0.72
1:155173303-155630704	ASH1L,ASH1L-AS1,CLK2,FAM189B,FDPS,GBA,GBAP1,HCN3,MIR555,MSTO1,MSTO2P,MTX1,PKLR,POU5F1P4,RUSC1,RUSC1-AS1,SCAMP3,THBS3,YY1AP1	2	10.6	0.19	0.48	1.06
1:155173303-155736500	ASH1L,ASH1L-AS1,CLK2,DAP3,FAM189B,FDPS,GBA,GBAP1,GON4L,HCN3,MIR555,MSTO1,MSTO2P,MTX1,PKLR,POU5F1P4,RUSC1,RUSC1-AS1,SCAMP3,SCARNA26A,THBS3,YY1AP1	2	3.36	0.6	0.48	0.64
1:155183615-155650247	ASH1L,ASH1L-AS1,CLK2,FAM189B,FDPS,GBA,GBAP1,HCN3,MIR555,MSTO1,MSTO2P,MTX1,PKLR,POU5F1P4,RUSC1,RUSC1-AS1,SCAMP3,SCARNA26A,YY1AP1	3	31	0.1	0.6	1.51
1:155216995-155233831	CLK2,FAM189B,SCAMP3	2	9.9	0.2	0.48	1.04
1:155340294-155408859	ASH1L,POU5F1P4	3	35.75	0.08	0.6	1.57
1:155408117-155408859	ASH1L	5.66	33.73	0.17	0.82	1.54
1:155408117-155429689	ASH1L	3.75	17.56	0.21	0.68	1.27
1:155640110-155741008	DAP3,GON4L,MSTO2P,SCARNA26A,YY1AP1	2	25.23	0.08	0.48	1.42
1:155823066-155823597	GON4L	3.5	18.43	0.19	0.65	1.29
1:155882835-156813271	ARHGEF2,BCAN,BGLAP,C1orf61,CCT3,CRABP2,GLMP,GPATCH4,HAPLN2,HDGF,INSRR,IQGAP3,ISG20L2,KIAA0907,LAMTOR2,LMNA,LOC101928177,MEF2D,MEX3A,MIR6738,MIR9-1,MRPL24,NAXE,NES,NTRK1,PAQR6,PMF1,PMF1-BGLAP,PRCC,RAB25,RHBG,RRNAD1,RXFP4,SCARNA4,SEMA4A,SH2D2A,SLC25A44,SMG5,SNORA80E,SSR2,TMEM79,TSACC,TTC24,UBQLN4,VHLL	2	0	Inf	0.48	0
1:156374054-156374393	C1orf61	2	19.4	0.1	0.48	1.31
1:156436349-156436490	MEF2D	2	0	Inf	0.48	0
1:157048884-157049152	NA	10	0	Inf	1.04	0
1:1586822-1650894	CDK11A,CDK11B,MMP23A,SLC35E2B	5	17.18	0.29	0.78	1.26
1:158908869-159176290	ACKR1,AIM2,CADM3,CADM3-AS1,IFI16,POP3,PYHIN1	3	0	Inf	0.6	0
1:158986322-159172932	AIM2,CADM3,CADM3-AS1,IFI16	2.5	0	Inf	0.54	0
1:159161725-159163830	CADM3	2	52.67	0.04	0.48	1.73
1:159804973-160185162	ATP1A2,ATP1A4,C1orf204,CASQ1,CFAP45,IGSF8,IGSF9,KCNJ10,KCNJ9,LINC01133,LOC729867,MIR4259,PEA15,PIGM,SLAMF8,SLAMF9,TAGLN2,VSIG8	7	0	Inf	0.9	0
1:160109429-160185162	ATP1A2,ATP1A4,CASQ1,LOC729867,PEA15	2	37.25	0.05	0.48	1.58
1:1601102-1666274	CDK11A,CDK11B,MMP23A,SLC35E2,SLC35E2B	3	3.75	0.8	0.6	0.68
1:160136757-160185162	ATP1A4,CASQ1,LOC729867,PEA15	3	0	Inf	0.6	0
1:160151719-160185162	ATP1A4,CASQ1,LOC729867,PEA15	4.28	3	1.43	0.72	0.6
1:160261124-161145864	ARHGAP30,B4GALT3,CD244,CD48,CD84,COPA,DEDD,F11R,ITLN1,ITLN2,KLHDC9,LOC101928372,LY9,NCSTN,NECTIN4,NHLH1,NIT1,PFDN2,PPOX,SLAMF1,SLAMF6,SLAMF7,SUMO1P3,TSTD1,UFC1,USF1,USP21,VANGL2	3	25.5	0.12	0.6	1.42
1:16046228-16047883	PLEKHM2	3.5	24.05	0.15	0.65	1.4
1:161522867-161523181	NA	4	0	Inf	0.7	0
1:161761197-161882170	ATF6	10	40.93	0.24	1.04	1.62
1:16398279-16398398	FAM131C	37	0	Inf	1.58	0
1:164761730-164790863	PBX1	5.33	25	0.21	0.8	1.41
1:164816024-164816181	PBX1	2	0	Inf	0.48	0
1:166274960-166275263	NA	24	0	Inf	1.4	0
1:167220627-167220916	POU2F1	8	0	Inf	0.95	0
1:167301706-167307495	POU2F1	4	9	0.44	0.7	1
1:168168219-168169139	TIPRL	2	0	Inf	0.48	0
1:168545710-169101960	ATP1B1,DPT,LINC00626,LINC00970,LOC101928596,NME7,XCL1	2	0	Inf	0.48	0
1:168589025-168589280	NA	5	0	Inf	0.78	0
1:16891301-16892300	NBPF1	2.5	6.83	0.37	0.54	0.89
1:16891301-16893846	NBPF1	5.25	5.17	1.02	0.8	0.79
1:169199955-169256646	NME7	33	1	33	1.53	0.3
1:169286501-169286756	NME7	4	0	Inf	0.7	0
1:169586265-169822913	C1orf112,METTL18,SCYL3,SELE,SELL,SELP	17	3	5.67	1.26	0.6
1:169890469-170008429	KIFAP3	2.33	19.15	0.12	0.52	1.3
1:169923151-169985765	KIFAP3	4.75	25.5	0.19	0.76	1.42
1:169952023-169952410	KIFAP3	3	0	Inf	0.6	0
1:171504566-171505417	PRRC2C	2	23.6	0.08	0.48	1.39
1:171504566-171530242	PRRC2C	3.25	23.6	0.14	0.63	1.39
1:171537385-171544267	PRRC2C	23.25	42.5	0.55	1.38	1.64
1:1716724-2124414	CALML6,CFAP74,FAAP20,GABRD,GNB1,LOC105378591,PRKCZ,TMEM52	3.5	20.5	0.17	0.65	1.33
1:172554997-173457946	FASLG,LOC100506023,LOC101928673,PRDX6,SUCO,TNFSF18,TNFSF4	3	12.5	0.24	0.6	1.13
1:17393771-17394319	PADI2	15	0	Inf	1.2	0
1:175304422-175304846	TNR	2	0	Inf	0.48	0
1:175310923-175311543	TNR	5	0	Inf	0.78	0
1:175428057-175428277	TNR	3	0	Inf	0.6	0
1:175508559-175508787	TNR	60	0	Inf	1.79	0
1:175539256-175539421	TNR	2	0	Inf	0.48	0
1:176889373-176897596	ASTN1	2	0	Inf	0.48	0
1:17707541-18704977	ACTL8,ARHGEF10L,IGSF21,LOC101927876,PADI6,RCC2	2.5	0	Inf	0.54	0
1:177971972-177972725	NA	2	0	Inf	0.48	0
1:178720040-178720132	RALGPS2	8	0	Inf	0.95	0
1:178839875-179079590	ABL2,ANGPTL1,FAM20B,RALGPS2,TOR3A	2	8.71	0.23	0.48	0.99
1:179035934-179041572	FAM20B	2	11.5	0.17	0.48	1.1
1:17905232-17905629	ARHGEF10L	6	0	Inf	0.85	0
1:179989083-179990144	CEP350	3	22.14	0.14	0.6	1.36
1:180017670-180053313	CEP350	14.66	36.62	0.4	1.19	1.58
1:180056712-180068120	CEP350	10.33	36.62	0.28	1.05	1.58
1:180807215-180814008	XPR1	8	0	Inf	0.95	0
1:182872173-183255923	LAMC1,LAMC2,NMNAT2,SHCBP1L	2	31.06	0.06	0.48	1.51
1:183217116-183221175	NMNAT2	4	0	Inf	0.7	0
1:183220479-183220644	NMNAT2	2	0	Inf	0.48	0
1:184261037-184261567	NA	2	0	Inf	0.48	0
1:184663177-184718726	EDEM3	4.5	31.5	0.14	0.74	1.51
1:185299492-185303956	GS1-279B7.1	7	0	Inf	0.9	0
1:185619321-185619964	NA	5	0	Inf	0.78	0
1:186324541-186337114	TPR	8.66	34.57	0.25	0.98	1.55
1:18703886-18704977	IGSF21	2	16.67	0.12	0.48	1.25
1:19404469-19433220	UBR4	3	78.18	0.04	0.6	1.9
1:19416676-19416885	UBR4	7	0	Inf	0.9	0
1:197122813-197510145	CRB1,DENND1B,ZBTB41	2	9.5	0.21	0.48	1.02
1:200715361-200715456	CAMSAP2	4	0	Inf	0.7	0
1:200938513-201736927	ASCL5,CACNA1S,CSRP1,IGFN1,IPO9-AS1,KIF21B,LAD1,MIR5191,NAV1,PHLDA3,PKP1,RPS10P7,TMEM9,TNNI1,TNNT2	2	0	Inf	0.48	0
1:201103899-201736927	CSRP1,IGFN1,IPO9-AS1,LAD1,MIR5191,NAV1,PHLDA3,PKP1,RPS10P7,TMEM9,TNNI1,TNNT2	3	0	Inf	0.6	0
1:201337289-201342369	TNNT2	3	38.8	0.08	0.6	1.6
1:201452657-201736927	CSRP1,IPO9-AS1,MIR5191,NAV1,RPS10P7	4.11	0	Inf	0.71	0
1:201489031-201796102	IPO9-AS1,MIR1231,MIR5191,NAV1,RPS10P7	2	0	Inf	0.48	0
1:201489031-202098634	ELF3,GPR37L1,IPO9,IPO9-AS1,LMOD1,MIR1231,MIR5191,MIR6739,MIR6740,NAV1,RNPEP,RPS10P7,SHISA4,TIMM17A	2.5	0	Inf	0.54	0
1:201816406-201817722	IPO9	2.5	9	0.28	0.54	1
1:201817520-202098634	ELF3,GPR37L1,IPO9,LMOD1,MIR6739,MIR6740,RNPEP,SHISA4,TIMM17A	2	4.57	0.44	0.48	0.75
1:202400607-203136533	ADIPOR1,ADORA1,CYB5R1,KDM5B,KLHL12,LOC100506747,LOC148709,MGAT4EP,MYOG,PCAT6,PPFIA4,PPP1R12B,RABIF,SYT2,TMEM183A,TMEM183B	2	18.27	0.11	0.48	1.28
1:202880181-203149005	ADIPOR1,ADORA1,CHI3L1,CYB5R1,KLHL12,LOC100506747,MYBPH,MYOG,PPFIA4,TMEM183A,TMEM183B	2	27.33	0.07	0.48	1.45
1:202894335-202896216	KLHL12	8	0	Inf	0.95	0
1:203090280-203090481	NA	6	0	Inf	0.85	0
1:203148058-203317405	BTG2,CHI3L1,CHIT1,FMOD,LINC01136,LINC01353	2	5.5	0.36	0.48	0.81
1:203455833-203713209	ATP2B4,LINC00260,OPTC,PRELP,SNORA77	2	3	0.67	0.48	0.6
1:204355440-204355873	NA	12	0	Inf	1.11	0
1:204518393-204991950	LRRN2,MDM4,NFASC	3	0	Inf	0.6	0
1:204919684-204956668	NFASC	28	26.47	1.06	1.46	1.44
1:204951726-204952125	NFASC	28	0	Inf	1.46	0
1:205585605-205593019	ELK4	3.5	7.25	0.48	0.65	0.92
1:206764973-206775807	EIF2D	2	0	Inf	0.48	0
1:208390511-208390691	PLXNA2	2	0	Inf	0.48	0
1:209729033-209729227	NA	4	0	Inf	0.7	0
1:210104601-210104683	NA	16	0	Inf	1.23	0
1:210281985-210282320	SYT14	6	0	Inf	0.85	0
1:210340776-210340859	NA	3	0	Inf	0.6	0
1:2103493-2420817	FAAP20,LOC100129534,MORN1,PEX10,PLCH2,PRKCZ,RER1,SKI	3	59	0.05	0.6	1.78
1:21069170-21076375	HP1BP3	2	30.85	0.06	0.48	1.5
1:211192205-211264032	KCNH1	10.25	11.88	0.86	1.05	1.11
1:211192205-211265600	KCNH1	10	1	10	1.04	0.3
1:212033007-212033644	NA	8	0	Inf	0.95	0
1:21205774-21377487	EIF4G3,MIR1256	5	67.79	0.07	0.78	1.84
1:21216541-21216714	EIF4G3	6	0	Inf	0.85	0
1:21220009-21268823	EIF4G3	7	64.18	0.11	0.9	1.81
1:212533979-213072705	ATF3,BATF3,FAM71A,FLVCR1,FLVCR1-AS1,LOC101929565,NENF,NSL1,PPP2R5A,SPATA45,TATDN3,TMEM206	2	19.75	0.1	0.48	1.32
1:21267983-21276604	EIF4G3	8.5	29.57	0.29	0.98	1.49
1:21267983-21307720	EIF4G3	12.5	20.6	0.61	1.13	1.33
1:212784181-213072705	ATF3,BATF3,FAM71A,FLVCR1,FLVCR1-AS1,NSL1,SPATA45,TATDN3	2	0	Inf	0.48	0
1:21295966-21329280	EIF4G3,MIR1256	3	20.86	0.14	0.6	1.34
1:21295966-21329301	EIF4G3,MIR1256	4	21.33	0.19	0.7	1.35
1:212989712-212989858	TATDN3	4	0	Inf	0.7	0
1:21309903-21313709	EIF4G3	24	0	Inf	1.4	0
1:213251037-213290752	RPS6KC1	7.33	8.8	0.83	0.92	0.99
1:213290658-213405598	RPS6KC1	2	13.4	0.15	0.48	1.16
1:213341200-213416001	RPS6KC1	6	12.29	0.49	0.85	1.12
1:214470056-214470210	SMYD2	34	0	Inf	1.54	0
1:219352488-219385094	LYPLAL1	6	7	0.86	0.85	0.9
1:219366471-219392054	LYPLAL1	7.5	2.25	3.33	0.93	0.51
1:219535769-219536188	NA	13	0	Inf	1.15	0
1:219957052-219957206	NA	2	0	Inf	0.48	0
1:22016466-22021714	USP48	6	17.07	0.35	0.85	1.26
1:22055058-22055191	USP48	4	11	0.36	0.7	1.08
1:221957144-221957411	NA	11	0	Inf	1.08	0
1:222794500-222806591	MIA3	4	2.4	1.67	0.7	0.53
1:223714971-224514166	CAPN2,CAPN8,DEGS1,FBXO28,GTF2IP20,LOC100287497,LOC101927143,LOC101927164,MIR320B2,NVL,TP53BP2	2	10	0.2	0.48	1.04
1:225712946-225713204	ENAH	4	0	Inf	0.7	0
1:225997796-226796915	ACBD3,EPHX1,H3F3A,H3F3AP4,LEFTY1,LEFTY2,LIN9,MIR6741,MIXL1,PARP1,PYCR2,SDE2,STUM,TMEM63A	2	0	Inf	0.48	0
1:226252029-227175246	ACBD3,COQ8A,H3F3A,H3F3AP4,ITPKB,ITPKB-IT1,LIN9,MIXL1,PARP1,PSEN2,STUM	2	0.5	4	0.48	0.18
1:226785103-227175246	COQ8A,ITPKB,ITPKB-IT1,PSEN2,STUM	4	0	Inf	0.7	0
1:226819390-227260000	CDC42BPA,COQ8A,ITPKB,ITPKB-IT1,PSEN2	2	3.67	0.54	0.48	0.67
1:226819390-227288940	CDC42BPA,COQ8A,ITPKB,ITPKB-IT1,PSEN2	2	51.59	0.04	0.48	1.72
1:226868619-226868975	ITPKB	9	0	Inf	1	0
1:227075791-227175246	COQ8A,PSEN2	3	3.25	0.92	0.6	0.63
1:227315744-227316110	CDC42BPA	17	0	Inf	1.26	0
1:227411440-227411712	CDC42BPA	5	0	Inf	0.78	0
1:228561197-228561326	OBSCN	2	0	Inf	0.48	0
1:229685068-229685211	ABCB10	12	0	Inf	1.11	0
1:230291879-230292116	GALNT2	148	0	Inf	2.17	0
1:230798886-230807386	COG2	4	4	1	0.7	0.7
1:230798886-230810870	COG2	2	4	0.5	0.48	0.7
1:23107913-23111569	EPHB2	2	32.5	0.06	0.48	1.53
1:231499496-231502221	EGLN1	2.5	12.6	0.2	0.54	1.13
1:232649602-232669329	SIPA1L2	4	15.33	0.26	0.7	1.21
1:233190013-233344435	PCNX2	13	12.31	1.06	1.15	1.12
1:233262672-233262760	PCNX2	2	0	Inf	0.48	0
1:233270758-233372726	PCNX2	2	20.62	0.1	0.48	1.33
1:233313547-233344435	PCNX2	17	142	0.12	1.26	2.16
1:23382531-23383977	KDM1A	2	0	Inf	0.48	0
1:234106207-234106385	SLC35F3	3	0	Inf	0.6	0
1:234740014-235285687	IRF2BP2,LINC00184,LINC01132,LOC101927787,LOC101927851,TOMM20	4	33.32	0.12	0.7	1.54
1:235272657-235285687	TOMM20	2	33.32	0.06	0.48	1.54
1:235397727-235419065	ARID4B	18	15.1	1.19	1.28	1.21
1:236341713-236368550	GPR137B	5	6.46	0.77	0.78	0.87
1:236965437-236965800	MTR	5	0	Inf	0.78	0
1:237532833-237586548	RYR2	2	19.46	0.1	0.48	1.31
1:237923075-237954815	RYR2	5	11.6	0.43	0.78	1.1
1:239810425-239810702	CHRM3	36	0	Inf	1.57	0
1:240175921-240374535	FMN2,RPS7P5	2	13	0.15	0.48	1.15
1:240351506-240374535	FMN2	2	13	0.15	0.48	1.15
1:240351506-240421332	FMN2	3.5	12.62	0.28	0.65	1.13
1:240351506-240458183	FMN2	2	9.89	0.2	0.48	1.04
1:240370098-240421332	FMN2	5.08	12.62	0.4	0.78	1.13
1:240370098-240458183	FMN2	64.62	9.89	6.53	1.82	1.04
1:240938816-240964808	RGS7	2	0	Inf	0.48	0
1:240938816-241799232	CHML,FH,KMO,MIR3123,OPN3,RGS7	3	0	Inf	0.6	0
1:241008472-241008635	RGS7	2	0	Inf	0.48	0
1:241094016-241146429	RGS7	3	81.21	0.04	0.6	1.91
1:243255342-243329418	CEP170,LINC01347	2.5	4.29	0.58	0.54	0.72
1:243264687-244006584	AKT3,CEP170,LINC01347,MIR4677,SDCCAG8	3	6.67	0.45	0.6	0.88
1:243287729-243349724	CEP170	6.5	22.64	0.29	0.88	1.37
1:243287729-243801044	AKT3,CEP170,MIR4677,SDCCAG8	3	5.77	0.52	0.6	0.83
1:243504340-243589860	MIR4677,SDCCAG8	4.25	28	0.15	0.72	1.46
1:243581269-243663393	AKT3,SDCCAG8	2	17.4	0.11	0.48	1.26
1:243581269-244220778	AKT3,LOC339529,SDCCAG8,ZBTB18	2	17.4	0.11	0.48	1.26
1:243598350-243630018	SDCCAG8	17	0	Inf	1.26	0
1:243675625-244006584	AKT3	2.5	50.41	0.05	0.54	1.71
1:243708811-243736350	AKT3	9.33	112	0.08	1.01	2.05
1:243708811-243859018	AKT3	5.93	112	0.05	0.84	2.05
1:243708811-244006584	AKT3	7.85	112	0.07	0.95	2.05
1:243727021-244006584	AKT3	3.83	60.88	0.06	0.68	1.79
1:243736227-244006584	AKT3	3.5	28.46	0.12	0.65	1.47
1:243776972-243859018	AKT3	24.33	57.67	0.42	1.4	1.77
1:243776972-244006584	AKT3	26.83	13.65	1.97	1.44	1.17
1:244190537-244220778	LOC339529,ZBTB18	2.5	0	Inf	0.54	0
1:245165422-245185598	EFCAB2	3	18	0.17	0.6	1.28
1:248064620-248064777	NA	5	0	Inf	0.78	0
1:248486931-249150145	LOC101928226,LYPD8,MIR3124,OR14C36,OR14I1,OR2G6,OR2M7,OR2T1,OR2T10,OR2T11,OR2T2,OR2T27,OR2T29,OR2T3,OR2T34,OR2T35,OR2T4,OR2T5,OR2T6,SH3BP5L,ZNF672,ZNF692	2	29.9	0.07	0.48	1.49
1:248622194-248796486	OR2G6,OR2T10,OR2T11,OR2T29,OR2T3,OR2T34,OR2T5	49	0	Inf	1.7	0
1:248866173-248866338	NA	7	0	Inf	0.9	0
1:248866292-248866448	NA	29	14	2.07	1.48	1.18
1:27056141-27059283	ARID1A	4.62	3.71	1.25	0.75	0.67
1:27730733-28223632	AHDC1,FAM76A,FGR,IFI6,PPP1R8,RPA2,SCARNA1,STX12,THEMIS2,WASF2	4	13.67	0.29	0.7	1.17
1:28362054-28384605	EYA3	120.33	35	3.44	2.08	1.56
1:29405195-29405543	EPB41	3	0	Inf	0.6	0
1:31404352-32374561	ADGRB2,COL16A1,FABP3,HCRTR1,LINC01225,LINC01226,MIR4254,NKAIN1,PEF1,PTP4A2,PUM1,SERINC2,SNORD103A,SNORD103B,SNORD103C,SNRNP40,SPOCD1,TINAGL1,ZCCHC17	2	16.15	0.12	0.48	1.23
1:31811803-31837780	ZCCHC17	4	24.86	0.16	0.7	1.41
1:31811803-32663886	ADGRB2,COL16A1,FABP3,HCRTR1,KHDRBS1,KPNA6,LINC01225,LINC01226,MIR4254,MIR5585,PEF1,PTP4A2,SERINC2,SPOCD1,TINAGL1,TMEM39B,TXLNA,ZCCHC17	2	24.86	0.08	0.48	1.41
1:31831399-31831492	ZCCHC17	5	0	Inf	0.78	0
1:32192717-32374561	ADGRB2,MIR4254,PTP4A2,SPOCD1	4.25	16.15	0.26	0.72	1.23
1:32192717-33161645	ADGRB2,BSDC1,CCDC28B,DCDC2B,EIF3I,FAM167B,FAM229A,HDAC1,IQCC,KHDRBS1,KPNA6,LCK,MARCKSL1,MIR4254,MIR5585,MTMR9LP,PTP4A2,RBBP4,SPOCD1,SYNC,TMEM234,TMEM39B,TSSK3,TXLNA,ZBTB8A,ZBTB8B,ZBTB8OS	3	0	Inf	0.6	0
1:32372021-32374561	PTP4A2	2.66	16.15	0.16	0.56	1.23
1:32372021-33161645	BSDC1,CCDC28B,DCDC2B,EIF3I,FAM167B,FAM229A,HDAC1,IQCC,KHDRBS1,KPNA6,LCK,MARCKSL1,MIR5585,MTMR9LP,PTP4A2,RBBP4,SYNC,TMEM234,TMEM39B,TSSK3,TXLNA,ZBTB8A,ZBTB8B,ZBTB8OS	3.33	0	Inf	0.64	0
1:32372021-33338082	BSDC1,CCDC28B,DCDC2B,EIF3I,FAM167B,FAM229A,FNDC5,HDAC1,IQCC,KHDRBS1,KIAA1522,KPNA6,LCK,MARCKSL1,MIR5585,MTMR9LP,PTP4A2,RBBP4,S100PBP,SYNC,TMEM234,TMEM39B,TSSK3,TXLNA,YARS,ZBTB8A,ZBTB8B,ZBTB8OS	3.25	0	Inf	0.63	0
1:32377442-32381495	PTP4A2	7	0	Inf	0.9	0
1:32381495-32385259	PTP4A2	10.33	27.78	0.37	1.05	1.46
1:32697260-33338082	BSDC1,FAM167B,FAM229A,FNDC5,HDAC1,KIAA1522,LCK,MARCKSL1,MTMR9LP,RBBP4,S100PBP,SYNC,TSSK3,YARS,ZBTB8A,ZBTB8B,ZBTB8OS	2	0	Inf	0.48	0
1:33327868-33338082	FNDC5	2	0	Inf	0.48	0
1:34269227-34269379	CSMD2	9	0	Inf	1	0
1:35225341-36032380	DLGAP3,GJA4,GJB3,GJB4,KIAA0319L,LOC653160,NCDN,SFPQ,SMIM12,TMEM35B,ZMYM1,ZMYM4,ZMYM6	2	0	Inf	0.48	0
1:35652803-35656387	SFPQ	3	39.06	0.08	0.6	1.6
1:35657822-35900682	KIAA0319L,SFPQ,ZMYM4	2	11.5	0.17	0.48	1.1
1:35824525-35827390	ZMYM4	6	4	1.5	0.85	0.7
1:35855548-36299775	AGO4,C1orf216,CLSPN,KIAA0319L,NCDN,PSMB2,TFAP2E,ZMYM4	2	15.17	0.13	0.48	1.21
1:35899090-36228082	C1orf216,CLSPN,KIAA0319L,NCDN,PSMB2,TFAP2E	3	0	Inf	0.6	0
1:35936463-35944813	KIAA0319L	3.5	15.53	0.23	0.65	1.22
1:35940405-35944813	KIAA0319L	12.66	18.57	0.68	1.14	1.29
1:35941233-35941436	KIAA0319L	10	0	Inf	1.04	0
1:35968234-35968726	KIAA0319L	15	0	Inf	1.2	0
1:3599076-3599185	TP73	2	0	Inf	0.48	0
1:36027992-36372720	AGO1,AGO4,C1orf216,CLSPN,NCDN,PSMB2,TFAP2E	2	41.9	0.05	0.48	1.63
1:3696783-3743308	CEP104,LRRC47	3	12.67	0.24	0.6	1.14
1:37018496-37018741	NA	8	0	Inf	0.95	0
1:37068654-37068781	NA	2	0	Inf	0.48	0
1:3786168-3817195	C1orf174,DFFB,LINC01134	2	5.25	0.38	0.48	0.8
1:3800070-3801993	DFFB	3	5.92	0.51	0.6	0.84
1:38224179-38224391	EPHA10	2	0	Inf	0.48	0
1:38326368-38355396	INPP5B	2	3	0.67	0.48	0.6
1:38422651-38445205	SF3A3	2	13.8	0.14	0.48	1.17
1:39330095-39330413	GJA9-MYCBP,MYCBP	2	0	Inf	0.48	0
1:39462724-39462940	AKIRIN1	5	0	Inf	0.78	0
1:39818678-40688382	BMP8A,BMP8B,CAP1,HEYL,HPCAL4,KIAA0754,LOC101929516,LOC101929536,MACF1,MFSD2A,MYCL,NT5C1A,OXCT2,OXCT2P1,PABPC4,PPIE,PPIEL,PPT1,RLF,SNORA55,TRIT1	2	15.73	0.13	0.48	1.22
1:39907623-40656525	BMP8A,BMP8B,CAP1,HEYL,HPCAL4,LOC101929516,LOC101929536,MACF1,MFSD2A,MYCL,NT5C1A,OXCT2,OXCT2P1,PABPC4,PPIE,PPIEL,PPT1,RLF,SNORA55,TRIT1	2	56.42	0.04	0.48	1.76
1:40654726-40668286	RLF	3	2.33	1.29	0.6	0.52
1:40751596-40888998	COL9A2,SMAP2,ZMPSTE24	2	6.2	0.32	0.48	0.86
1:40778402-41579198	CITED4,COL9A2,CTPS1,EXO5,KCNQ4,MIR30C1,MIR30E,NFYC,NFYC-AS1,RIMS3,SCMH1,SLFNL1,SLFNL1-AS1,SMAP2,ZFP69,ZFP69B,ZNF684	5	29.5	0.17	0.78	1.48
1:40878687-40888998	SMAP2	5.75	17.5	0.33	0.83	1.27
1:40878687-41237275	EXO5,MIR30C1,MIR30E,NFYC,NFYC-AS1,RIMS3,SMAP2,ZFP69,ZFP69B,ZNF684	2	17.5	0.11	0.48	1.27
1:40878687-41478235	CITED4,CTPS1,EXO5,KCNQ4,MIR30C1,MIR30E,NFYC,NFYC-AS1,RIMS3,SMAP2,ZFP69,ZFP69B,ZNF684	2	17.5	0.11	0.48	1.27
1:41086351-42050989	CITED4,CTPS1,EDN2,FOXO6,HIVEP3,KCNQ4,LOC101929901,MIR30C1,MIR30E,NFYC,NFYC-AS1,RIMS3,SCMH1,SLFNL1,SLFNL1-AS1	2.75	2	1.38	0.57	0.48
1:41316011-41316418	NA	7	0	Inf	0.9	0
1:41483306-41579198	SCMH1,SLFNL1,SLFNL1-AS1	2	29.5	0.07	0.48	1.48
1:41512078-41541123	SCMH1	27.33	76.44	0.36	1.45	1.89
1:41536266-41541123	SCMH1	2.66	76.44	0.03	0.56	1.89
1:42730785-42776781	FOXJ3	42.87	20.44	2.1	1.64	1.33
1:42946131-42964587	NA	6	19.71	0.3	0.85	1.32
1:42948333-43002272	CCDC30	20	11	1.82	1.32	1.08
1:42948333-43011250	CCDC30	13.5	11	1.23	1.16	1.08
1:43889429-43889638	SZT2	2	0	Inf	0.48	0
1:43915773-44086663	HYI,PTPRF,SZT2	2	153.67	0.01	0.48	2.19
1:44201457-44201591	ST3GAL3	2	0	Inf	0.48	0
1:44462154-44483012	CCDC24,SLC6A9	3	0	Inf	0.6	0
1:45923235-45980667	CCDC163,MMACHC,PRDX1,TESK2	2	6.2	0.32	0.48	0.86
1:46659945-47403809	ATPAF1,CYP4A11,CYP4B1,CYP4Z2P,DMBX1,EFCAB14,EFCAB14-AS1,FAAH,FAAHP1,KNCN,LINC01398,LRRC41,LURAP1,MKNK1,MKNK1-AS1,MOB3C,NSUN4,POMGNT1,RAD54L,TEX38,UQCRH	3	3	1	0.6	0.6
1:47140830-47768018	CYP4A11,CYP4A22,CYP4B1,CYP4X1,CYP4Z1,CYP4Z2P,EFCAB14,EFCAB14-AS1,LINC00853,PDZK1IP1,STIL,TAL1	2	0	Inf	0.48	0
1:47743119-47743310	STIL	5	0	Inf	0.78	0
1:47745912-47748131	STIL	2	3	0.67	0.48	0.6
1:48998526-49000588	AGBL4	2	3	0.67	0.48	0.6
1:49711441-49711536	AGBL4	6.33	22.85	0.28	0.87	1.38
1:50162984-50163109	AGBL4	4	17.64	0.23	0.7	1.27
1:50353028-50353646	AGBL4	2	0	Inf	0.48	0
1:52959282-52975384	ZCCHC11	14.5	3.5	4.14	1.19	0.65
1:53077808-53077921	NA	2	0	Inf	0.48	0
1:5345894-5346003	NA	9	0	Inf	1	0
1:53971905-54262817	GLIS1,NDC1	3	1	3	0.6	0.3
1:54059780-54065951	GLIS1	3.5	13.5	0.26	0.65	1.16
1:55062931-55096559	ACOT11,FAM151A	3	286	0.01	0.6	2.46
1:55062931-55134610	ACOT11,FAM151A,MROH7,MROH7-TTC4	3	286	0.01	0.6	2.46
1:55548673-55548875	USP24	2	0	Inf	0.48	0
1:55589119-55614243	USP24	2.33	24.3	0.1	0.52	1.4
1:5624130-6161253	KCNAB2,MIR4417,MIR4689,NPHP4	2	0	Inf	0.48	0
1:569378-569591	NA	2	0.75	2.67	0.48	0.24
1:57528556-57538087	DAB1	7	7	1	0.9	0.9
1:58115263-59004982	DAB1,DAB1-AS1,OMA1	3	2.33	1.29	0.6	0.52
1:58901013-58901325	NA	6	0	Inf	0.85	0
1:58971731-59004982	OMA1	11.33	24	0.47	1.09	1.4
1:59805629-59978111	FGGY	8	7.5	1.07	0.95	0.93
1:60287529-60336782	HOOK1	9.33	9.4	0.99	1.01	1.02
1:60366636-60381772	CYP2J2	2	12.5	0.16	0.48	1.13
1:62130898-62131300	NA	8	0	Inf	0.95	0
1:6324331-6393628	ACOT7	2	18.11	0.11	0.48	1.28
1:63269389-63307218	ATG4C	7.5	24.11	0.31	0.93	1.4
1:64035278-64035565	EFCAB7	58	0	Inf	1.77	0
1:65016276-65120486	CACHD1,MIR4794	2	13.25	0.15	0.48	1.15
1:65631009-65631399	AK4	36	0	Inf	1.57	0
1:65830317-65860715	DNAJC6	2	54.06	0.04	0.48	1.74
1:66713142-66731770	PDE4B	3.5	12	0.29	0.65	1.11
1:67356836-67371058	WDR78	116.5	9.5	12.26	2.07	1.02
1:67423741-67428843	MIER1	5	8.5	0.59	0.78	0.98
1:70225873-70303966	LRRC7	5.33	22.92	0.23	0.8	1.38
1:70501152-70501414	LRRC7	3	0	Inf	0.6	0
1:70518708-70573509	LRRC7	44.75	6.38	7.01	1.66	0.87
1:70710483-70715730	SRSF11	6	223.37	0.03	0.85	2.35
1:72023797-72038514	NEGR1	12	0	Inf	1.11	0
1:72983147-73023669	NA	2	0	Inf	0.48	0
1:73138861-73139098	NA	2	0	Inf	0.48	0
1:7351813-7352135	CAMTA1	2	0	Inf	0.48	0
1:76269415-76347055	MSH4	3	21.33	0.14	0.6	1.35
1:77093136-77334427	ST6GALNAC3,ST6GALNAC5	4	0	Inf	0.7	0
1:77340503-77340913	ST6GALNAC5	7	0	Inf	0.9	0
1:77743766-77743944	NA	49	0	Inf	1.7	0
1:77763243-78482995	AK5,DNAJB4,FUBP1,MIGA1,NEXN,NEXN-AS1,USP33,ZZZ3	2	42.2	0.05	0.48	1.64
1:78097534-78107340	ZZZ3	2.5	1.25	2	0.54	0.35
1:78267015-78280916	MIGA1	7.5	17.46	0.43	0.93	1.27
1:78267015-78309092	MIGA1	2.5	20.5	0.12	0.54	1.33
1:788952-901099	FAM41C,KLHL17,LINC01128,LOC100130417,NOC2L,SAMD11	3	0	Inf	0.6	0
1:82302689-82421744	ADGRL2	14	20.4	0.69	1.18	1.33
1:8412463-8931635	ENO1,LOC102724552,MIR6728,RERE,SNORD128	2	0	Inf	0.48	0
1:84383286-84408362	TTLL7	5.5	146.55	0.04	0.81	2.17
1:84631546-84633189	PRKACB	2	0	Inf	0.48	0
1:85121514-85136991	SSX2IP	2.5	26.6	0.09	0.54	1.44
1:8555122-8674745	RERE	9	41.33	0.22	1	1.63
1:85784167-86146587	CYR61,DDAH1,ZNHIT6	3	4.5	0.67	0.6	0.74
1:8601272-8617582	RERE	2.5	16	0.16	0.54	1.23
1:8601272-8674745	RERE	2	41.33	0.05	0.48	1.63
1:86118621-86118859	ZNHIT6	5	0	Inf	0.78	0
1:861301-901099	KLHL17,NOC2L,SAMD11	2	0	Inf	0.48	0
1:8616533-8684439	RERE	2	22.11	0.09	0.48	1.36
1:8616533-8716500	RERE	6	14.56	0.41	0.85	1.19
1:86964254-87575681	CLCA1,CLCA3P,CLCA4,HS2ST1,LOC105378828,SELENOF,SH3GLB1	2	0	Inf	0.48	0
1:87181406-87208918	SH3GLB1	2.5	4.78	0.52	0.54	0.76
1:87189995-87213867	SH3GLB1	2	7.62	0.26	0.48	0.94
1:87189995-87602352	HS2ST1,LINC01140,SELENOF,SH3GLB1	2	7.62	0.26	0.48	0.94
1:89251786-89848435	GBP1,GBP2,GBP3,GBP4,GBP5,GBP6,GBP7,GTF2B,KYAT3,LOC729930,PKN2,RBMXL1	3	25.86	0.12	0.6	1.43
1:90712756-90713002	NA	54	0	Inf	1.74	0
1:90973949-90974332	NA	5	0	Inf	0.78	0
1:93142714-93170301	EVI5	6.5	11.88	0.55	0.88	1.11
1:93198066-93202184	EVI5	3	6.84	0.44	0.6	0.89
1:93772321-93772855	NA	7	0	Inf	0.9	0
1:93883366-93903211	NA	52	0	Inf	1.72	0
1:95609446-95616975	TMEM56,TMEM56-RWDD3	13	15	0.87	1.15	1.2
1:95609446-95639445	LOC101928118,TMEM56,TMEM56-RWDD3	6.66	13.43	0.5	0.88	1.16
1:97470123-97470505	NA	96	0	Inf	1.99	0
1:97915614-98187227	DPYD	4	14	0.29	0.7	1.18
1:98434842-98435074	NA	2	0	Inf	0.48	0
1:99753520-99767453	PLPPR4	3.5	32.73	0.11	0.65	1.53
10:101992054-102247855	BLOC1S2,CWF19L1,OLMALINC,PKD2L1,SCD,SEC31B,SNORA12,WNT8B	2	0	Inf	0.48	0
10:102246402-102247855	SEC31B	6	0	Inf	0.85	0
10:102261258-102261410	SEC31B	2	0	Inf	0.48	0
10:102261266-102261418	SEC31B	3	0	Inf	0.6	0
10:102283496-102886855	C10orf2,HIF1AN,KAZALD1,LZTS2,MIR608,MRPL43,NDUFB8,PAX2,PDZD7,SEMA4G,SFXN3,SLF2,TLX1NB	3	0	Inf	0.6	0
10:102675755-102685776	SLF2	3	43.67	0.07	0.6	1.65
10:102683731-102685776	SLF2	6.33	43.67	0.14	0.87	1.65
10:103281395-104182893	BTRC,C10orf76,DPCD,ELOVL3,FBXL15,FBXW4,FGF8,GBF1,HPS6,KCNIP2,KCNIP2-AS1,LDB1,MGEA5,MIR3158-1,MIR3158-2,NFKB2,NOLC1,NPM3,PITX3,POLL,PPRC1,PSD	2	10.14	0.2	0.48	1.05
10:103298049-103923627	BTRC,C10orf76,DPCD,FBXW4,FGF8,HPS6,KCNIP2,KCNIP2-AS1,LDB1,MGEA5,MIR3158-1,MIR3158-2,NOLC1,NPM3,POLL,PPRC1	3	70.79	0.04	0.6	1.86
10:103298049-104142656	BTRC,C10orf76,DPCD,ELOVL3,FBXW4,FGF8,GBF1,HPS6,KCNIP2,KCNIP2-AS1,LDB1,MGEA5,MIR3158-1,MIR3158-2,NOLC1,NPM3,PITX3,POLL,PPRC1	3	70.79	0.04	0.6	1.86
10:103298049-104216050	BTRC,C10orf76,C10orf95,CUEDC2,DPCD,ELOVL3,FBXL15,FBXW4,FGF8,GBF1,HPS6,KCNIP2,KCNIP2-AS1,LDB1,MGEA5,MIR146B,MIR3158-1,MIR3158-2,NFKB2,NOLC1,NPM3,PITX3,POLL,PPRC1,PSD,RPARP-AS1	2	70.79	0.03	0.48	1.86
10:103536367-103536682	FGF8	2	0	Inf	0.48	0
10:103734968-103773781	C10orf76	4.75	9	0.53	0.76	1
10:103867272-103867484	LDB1	5	0	Inf	0.78	0
10:103908573-104216050	C10orf95,CUEDC2,ELOVL3,FBXL15,GBF1,MIR146B,NFKB2,NOLC1,PITX3,PPRC1,PSD,RPARP-AS1	5	4	1.25	0.78	0.7
10:103908573-104393214	ACTR1A,C10orf95,CUEDC2,ELOVL3,FBXL15,GBF1,MFSD13A,MIR146B,NFKB2,NOLC1,PITX3,PPRC1,PSD,RPARP-AS1,SUFU	2	4	0.5	0.48	0.7
10:104180546-104180648	FBXL15	2	0	Inf	0.48	0
10:104238985-104934739	ACTR1A,ARL3,AS3MT,BORCS7,BORCS7-ASMT,CNNM2,CYP17A1,NT5C2,SFXN2,SUFU,TRIM8,WBP1L	6	2.5	2.4	0.85	0.54
10:104433483-105107054	ARL3,AS3MT,BORCS7,BORCS7-ASMT,CNNM2,CYP17A1,INA,NT5C2,PCGF6,RPEL1,SFXN2,WBP1L	2	17	0.12	0.48	1.26
10:105049338-105049524	INA	4	0	Inf	0.7	0
10:105201969-106059176	CALHM1,CALHM2,CALHM3,CFAP43,COL17A1,GSTO1,GSTO2,MIR4482,MIR609,MIR936,NEURL1,NEURL1-AS1,OBFC1,PDCD11,SFR1,SH3PXD2A,SH3PXD2A-AS1,SLK	2	14.5	0.14	0.48	1.19
10:106574107-106574563	SORCS3	3	0	Inf	0.6	0
10:108166904-108167219	NA	5	0	Inf	0.78	0
10:110930439-111882050	ADD3,ADD3-AS1,XPNPEP1	2	47.06	0.04	0.48	1.68
10:111624523-112055139	ADD3,ADD3-AS1,MXI1,SMNDC1,XPNPEP1	3.66	15.67	0.23	0.67	1.22
10:111987144-111987245	MXI1	6	0	Inf	0.85	0
10:11203600-11203854	CELF2	2	0	Inf	0.48	0
10:11207448-11797607	CELF2,CELF2-AS1,ECHDC3,USP6NL	2	30.14	0.07	0.48	1.49
10:11211857-11211993	CELF2	3	0	Inf	0.6	0
10:11212520-11212704	CELF2	13	0	Inf	1.15	0
10:112349362-112359570	SMC3	2	35.57	0.06	0.48	1.56
10:112356155-112358048	SMC3	4	3.75	1.07	0.7	0.68
10:1139391-1142186	WDR37	4	7.6	0.53	0.7	0.93
10:1140840-1141094	WDR37	53	1	53	1.73	0.3
10:114900942-114912199	TCF7L2	2.5	4.5	0.56	0.54	0.74
10:114985441-114985563	NA	2	0	Inf	0.48	0
10:115917363-115922690	CCDC186	17	0	Inf	1.26	0
10:116873771-116931050	ATRNL1	3	53.53	0.06	0.6	1.74
10:116873771-116975638	ATRNL1	5	7.62	0.66	0.78	0.94
10:116879948-116889297	ATRNL1	4.5	46.71	0.1	0.74	1.68
10:116879948-116925405	ATRNL1	4	27.12	0.15	0.7	1.45
10:116879948-116931050	ATRNL1	2.83	53.53	0.05	0.58	1.74
10:116879948-116975638	ATRNL1	3.33	7.62	0.44	0.64	0.94
10:116879948-117027921	ATRNL1	2.25	51.24	0.04	0.51	1.72
10:116879948-117061553	ATRNL1	5	26.79	0.19	0.78	1.44
10:116879948-117075246	ATRNL1	3.25	61.77	0.05	0.63	1.8
10:116879948-117154262	ATRNL1	4	53.53	0.07	0.7	1.74
10:116879948-117185812	ATRNL1	6	30.95	0.19	0.85	1.5
10:116879948-117228839	ATRNL1	7	10.56	0.66	0.9	1.06
10:116879948-117309046	ATRNL1	3	11.56	0.26	0.6	1.1
10:116879948-117486865	ATRNL1	3	68	0.04	0.6	1.84
10:116879948-117607502	ATRNL1	5	45.42	0.11	0.78	1.67
10:116925317-117154262	ATRNL1	4	53.53	0.07	0.7	1.74
10:116975454-117061553	ATRNL1	6	40.74	0.15	0.85	1.62
10:117185759-117228839	ATRNL1	2	59	0.03	0.48	1.78
10:117221450-117228839	ATRNL1	2.5	34.79	0.07	0.54	1.55
10:117221450-117278834	ATRNL1	5.5	34.79	0.16	0.81	1.55
10:117221450-117309046	ATRNL1	10.25	34.79	0.29	1.05	1.55
10:117331924-117332141	ATRNL1	2	0	Inf	0.48	0
10:117632697-117632929	ATRNL1	2	0	Inf	0.48	0
10:118430702-119303887	EMX2,EMX2OS,ENO4,HSPA12A,KCNK18,MIR3663,MIR3663HG,PDZD8,SHTN1,SLC18A2,VAX1	3	0	Inf	0.6	0
10:119046803-119046968	PDZD8	2	0	Inf	0.48	0
10:119077888-119078382	PDZD8	2	0	Inf	0.48	0
10:119742279-119742464	NA	9	0	Inf	1	0
10:12021055-12077440	UPF2	7.5	43.12	0.17	0.93	1.64
10:12039670-12056183	UPF2	4.5	13.83	0.33	0.74	1.17
10:120445494-120489922	CACUL1	22	9.2	2.39	1.36	1.01
10:120488806-120501804	CACUL1	34.5	6.29	5.48	1.55	0.86
10:120501232-120501382	CACUL1	3	0	Inf	0.6	0
10:120810032-120816314	EIF3A	4	23.69	0.17	0.7	1.39
10:121657938-121678023	SEC23IP	3.5	4.25	0.82	0.65	0.72
10:122568952-122573469	WDR11-AS1	42	0	Inf	1.63	0
10:123549683-123629553	ATE1	8	4.8	1.67	0.95	0.76
10:124013505-124014057	TACC2	3	7.4	0.41	0.6	0.92
10:124797262-125456913	ACADSB,BUB3,GPR26,HMX2,HMX3	2	8.5	0.24	0.48	0.98
10:126307862-126370948	FAM53B	6	36.4	0.16	0.85	1.57
10:12657647-12657793	CAMK1D	10	0	Inf	1.04	0
10:12657750-12658112	CAMK1D	58	0	Inf	1.77	0
10:126628942-126631876	ZRANB1	5.5	2.5	2.2	0.81	0.54
10:127009893-127010116	NA	9	0	Inf	1	0
10:127412379-127542264	BCCIP,DHX32,EDRF1,EDRF1-AS1,MIR4484,MMP21,UROS	2	4.5	0.44	0.48	0.74
10:128169058-128169545	C10orf90	2	0	Inf	0.48	0
10:128768965-128798571	DOCK1	20	16	1.25	1.32	1.23
10:129100482-129100670	DOCK1	6	0	Inf	0.85	0
10:129188435-129196076	DOCK1	22	0	Inf	1.36	0
10:13150289-13150961	OPTN	31	0	Inf	1.51	0
10:132182135-132182390	NA	2	0	Inf	0.48	0
10:132182774-132182932	NA	4	0	Inf	0.7	0
10:13370350-13736039	BEND7,FRMD4A,PRPF18,SEPHS1	3	7.67	0.39	0.6	0.94
10:133753534-133770053	PPP2R2D	2	18	0.11	0.48	1.28
10:133753534-133998313	BNIP3,JAKMIP3,PPP2R2D	2	18	0.11	0.48	1.28
10:133923148-133923291	JAKMIP3	15	0	Inf	1.2	0
10:133961455-133998313	JAKMIP3	2	3	0.67	0.48	0.6
10:133961455-134596984	C10orf91,DPYSL4,INPP5A,JAKMIP3,LRRC27,PWWP2B,STK32C	2	3	0.67	0.48	0.6
10:133978173-133998313	JAKMIP3	2	7.25	0.28	0.48	0.92
10:133978173-134596984	C10orf91,DPYSL4,INPP5A,JAKMIP3,LRRC27,PWWP2B,STK32C	3	7.25	0.41	0.6	0.92
10:134169293-135039916	ADGRA1,ADGRA1-AS1,C10orf91,CFAP46,INPP5A,KNDC1,LINC01166,LINC01167,LINC01168,LRRC27,NKX6-2,PWWP2B	2	4	0.5	0.48	0.7
10:135015004-135039916	KNDC1	2	11.5	0.17	0.48	1.1
10:135138927-135372455	CALY,CYP2E1,ECHS1,FUOM,MIR3944,MTG1,PAOX,PRAP1,SCART1,SPRN,SYCE1	2	4.5	0.44	0.48	0.74
10:135152147-135152327	NA	35	0	Inf	1.56	0
10:135175986-135372455	CYP2E1,ECHS1,MIR3944,MTG1,PAOX,SCART1,SPRN,SYCE1	3	4.5	0.67	0.6	0.74
10:135234169-135372455	CYP2E1,MTG1,SCART1,SPRN,SYCE1	3	4.5	0.67	0.6	0.74
10:135368347-135372455	SYCE1	4	4.5	0.89	0.7	0.74
10:14272254-14275092	FRMD4A	3	0	Inf	0.6	0
10:15898858-15898963	FAM188A	2	0	Inf	0.48	0
10:16526335-17279592	C1QL3,CUBN,PTER,RSU1,TRDMT1,VIM,VIM-AS1	2	5	0.4	0.48	0.78
10:1752928-1753195	ADARB2	10	0	Inf	1.04	0
10:17915795-18825125	CACNB2,MIR511,MRC1,SLC39A12,SLC39A12-AS1,TMEM236	4	56.64	0.07	0.7	1.76
10:18162712-18825125	CACNB2,MRC1,SLC39A12,SLC39A12-AS1	2	56.64	0.04	0.48	1.76
10:2033991-2034214	NA	2	0	Inf	0.48	0
10:20472865-20473202	PLXDC2	3	0	Inf	0.6	0
10:21234266-21250708	NEBL	13	8.62	1.51	1.15	0.98
10:21940601-22032559	MLLT10	3	8.79	0.34	0.6	0.99
10:24534284-24535263	KIAA1217	32	0	Inf	1.52	0
10:24810710-24817048	KIAA1217	2	13.75	0.15	0.48	1.17
10:24832481-24832714	KIAA1217	12	0	Inf	1.11	0
10:24869671-24875700	ARHGAP21	23	0	Inf	1.38	0
10:26190729-26190907	NA	6	0	Inf	0.85	0
10:26882862-27831166	ABI1,ACBD5,ANKRD26,ARMC4P1,LINC00202-1,LINC00202-2,LINC00264,LRRC37A6P,MASTL,PDSS1,PTCHD3,RAB18,YME1L1	2	0	Inf	0.48	0
10:27322153-27350171	ANKRD26	3.66	7.75	0.47	0.67	0.94
10:27406504-27410377	YME1L1	20	19.38	1.03	1.32	1.31
10:28312379-28312813	NA	7	0	Inf	0.9	0
10:32197099-32199491	ARHGAP12	22	21.33	1.03	1.36	1.35
10:32740519-32877117	CCDC7	4	6.33	0.63	0.7	0.87
10:34398487-34739376	PARD3	2	0	Inf	0.48	0
10:35235949-35236174	NA	14	0	Inf	1.18	0
10:35430419-35430516	CREM	3	0	Inf	0.6	0
10:35805450-35819171	CCNY	12.5	20.67	0.6	1.13	1.34
10:3721183-3721520	LOC105376360	16	0	Inf	1.23	0
10:38734344-38736649	LINC00999	5.66	7.25	0.78	0.82	0.92
10:45785319-45785701	NA	31	0	Inf	1.51	0
10:4999503-5051413	AKR1C1,AKR1C2	5	0	Inf	0.78	0
10:5029967-5683924	AKR1C2,AKR1C3,AKR1C4,AKR1C8P,ASB13,CALML3,CALML3-AS1,CALML5,LOC105376382,NET1,TUBAL3,UCN3	2	4.5	0.44	0.48	0.74
10:50701162-50732823	ERCC6,PGBD3	9.25	6.67	1.39	1.01	0.88
10:50942686-51361910	OGDHL,PARG,PARGP1	2	0.47	4.26	0.48	0.17
10:5741487-5756170	FAM208B	4	2	2	0.7	0.48
10:5998341-6005804	IL15RA	2	27	0.07	0.48	1.45
10:61592282-61836206	ANK3,CCDC6,LINC01553	2	9	0.22	0.48	1
10:61822399-61822912	ANK3	7	0	Inf	0.9	0
10:61844359-61848116	ANK3	7.33	44.07	0.17	0.92	1.65
10:61897111-61898721	ANK3	3	0	Inf	0.6	0
10:61956383-61958097	ANK3	36	0	Inf	1.57	0
10:61958097-62021715	ANK3	3.66	20.08	0.18	0.67	1.32
10:62332222-62701612	ANK3,CDK1,RHOBTB1	7	50.92	0.14	0.9	1.72
10:66573543-66573982	NA	11	0	Inf	1.08	0
10:70098399-70098446	HNRNPH3	4	0	Inf	0.7	0
10:70243176-70253327	SLC25A16	3.5	4.75	0.74	0.65	0.76
10:70411602-70427013	TET1	2	1	2	0.48	0.3
10:70441155-71161637	CCAR1,DDX21,DDX50,HK1,HKDC1,KIF1BP,LOC101928994,MIR1254-1,SNORD98,SRGN,STOX1,SUPV3L1,TET1,VPS26A	2	8	0.25	0.48	0.95
10:70497601-70502326	CCAR1	7.5	26.47	0.28	0.93	1.44
10:70531113-70532856	CCAR1	2	49.44	0.04	0.48	1.7
10:70532744-71161637	CCAR1,DDX21,DDX50,HK1,HKDC1,KIF1BP,LOC101928994,SRGN,STOX1,SUPV3L1,VPS26A	2	8.67	0.23	0.48	0.99
10:70665981-70670138	DDX50	4	25	0.16	0.7	1.41
10:70673814-70726959	DDX21,DDX50	12.5	19.67	0.64	1.13	1.32
10:70719561-71161637	DDX21,HK1,HKDC1,KIF1BP,LOC101928994,SRGN,SUPV3L1,VPS26A	2	6.25	0.32	0.48	0.86
10:71915815-71915962	SAR1A	32	0	Inf	1.52	0
10:71915819-71915966	SAR1A	21	0	Inf	1.34	0
10:72643266-73579657	C10orf105,C10orf54,CDH23,LOC102723377,LOC105378349,MIR7152,PCBD1,PSAP,SLC29A3,UNC5B,UNC5B-AS1	2	58.27	0.03	0.48	1.77
10:7285519-7327916	SFMBT2	15	1.67	8.98	1.2	0.43
10:73542504-73542751	CDH23	5	0	Inf	0.78	0
10:73576054-73579657	PSAP	7.13	58.27	0.12	0.91	1.77
10:73578787-73588834	PSAP	2	45.33	0.04	0.48	1.67
10:73956568-73973089	ASCC1	5	4.4	1.14	0.78	0.73
10:74597099-74597365	MCU	2	0	Inf	0.48	0
10:75302775-75562534	AGAP5,BMS1P4,CHCHD1,FUT11,GLUD1P3,MYOZ1,NDST2,SEC24C,SYNPO2L,USP54,ZSWIM8,ZSWIM8-AS1	4	2.33	1.72	0.7	0.52
10:75560053-75857090	C10orf55,CAMK2G,NDST2,PLAU,VCL,ZSWIM8,ZSWIM8-AS1	2	66.85	0.03	0.48	1.83
10:75572258-75587879	CAMK2G	2	24.31	0.08	0.48	1.4
10:76547386-76547492	NA	15	0	Inf	1.2	0
10:76598440-76603236	KAT6B	14.12	4.8	2.94	1.18	0.76
10:76602357-76603236	KAT6B	39	5.57	7	1.6	0.82
10:77103219-77103340	ZNF503,ZNF503-AS1	4	0	Inf	0.7	0
10:7839009-7844817	ATP5C1	18	66.83	0.27	1.28	1.83
10:78631543-78631711	KCNMA1	2	0	Inf	0.48	0
10:78704530-78771801	KCNMA1,KCNMA1-AS1	8.66	26.77	0.32	0.98	1.44
10:79294591-79294748	KCNMA1	8	0	Inf	0.95	0
10:79294598-79294755	KCNMA1	7	0	Inf	0.9	0
10:79571972-79742076	DLG5,DLG5-AS1,POLR3A	5	29.2	0.17	0.78	1.48
10:79972750-79972941	NA	4.5	0	Inf	0.74	0
10:81142082-82111758	ANXA11,BEND3P3,BMS1P21,DYDC1,DYDC2,EIF5AL1,LINC00857,LOC100130698,LOC105378385,LOC642361,LOC729815,MAT1A,MBL1P,NUTM2B,NUTM2B-AS1,PLAC9,SFTPA1,SFTPA2,SFTPD,TMEM254,TMEM254-AS1,ZCCHC24	2	0	Inf	0.48	0
10:84387264-84387465	NRG3	3	0	Inf	0.6	0
10:84416670-84416907	NRG3	4	0	Inf	0.7	0
10:84711224-84745103	NRG3	2	22.14	0.09	0.48	1.36
10:85966962-85967289	CDHR1	14	0	Inf	1.18	0
10:86130769-86133571	CCSER2	2.75	10.71	0.26	0.57	1.07
10:86683728-86683896	NA	2	0	Inf	0.48	0
10:92660326-92668312	RPP30	4	16.08	0.25	0.7	1.23
10:92982445-93031454	PCGF5	3.66	10.2	0.36	0.67	1.05
10:93005860-93006566	PCGF5	26	0	Inf	1.43	0
10:930386-936769	LARP4B	3.5	24	0.15	0.65	1.4
10:93929728-93929897	CPEB3	2	0	Inf	0.48	0
10:94653105-94679807	EXOC6	17.25	37.33	0.46	1.26	1.58
10:94653105-94688179	EXOC6	2.25	37.33	0.06	0.51	1.58
10:95534360-95534699	LGI1	2	0	Inf	0.48	0
10:97071529-97165904	SORBS1	2	45.27	0.04	0.48	1.67
10:97071529-97967655	ALDH18A1,BLNK,C10orf131,CC2D2B,CCNJ,ENTPD1,ENTPD1-AS1,MIR3157,SORBS1,TCTN3,ZNF518A	2	0	Inf	0.48	0
10:97110965-97144042	SORBS1	2.5	40.8	0.06	0.54	1.62
10:97136619-97137018	SORBS1	27	0	Inf	1.45	0
10:97255166-97255254	SORBS1	2	0	Inf	0.48	0
10:98314048-98314308	TM9SF3	5.5	0	Inf	0.81	0
10:98667424-98704002	LCOR	10	21.78	0.46	1.04	1.36
10:98678125-98678239	LCOR	2	0	Inf	0.48	0
10:98936414-98936628	ARHGAP19-SLIT1,SLIT1	2.5	0	Inf	0.54	0
11:10015467-10821895	ADM,AMPD3,CAND1.11,CTR9,EIF4G2,LYVE1,MIR4485,MRVI1,MRVI1-AS1,MTRNR2L8,RNF141,SBF2	2	97.88	0.02	0.48	2
11:10019812-10024236	SBF2	53.66	23.92	2.24	1.74	1.4
11:101777833-102272937	ANGPTL5,BIRC2,BIRC3,C11orf70,CEP126,TMEM123,YAP1	2	4.8	0.42	0.48	0.76
11:103187273-103194718	DYNC2H1	5.25	12	0.44	0.8	1.11
11:105040750-105041108	NA	27	0	Inf	1.45	0
11:105610608-105611002	GRIA4	81	0	Inf	1.91	0
11:10585749-10821895	CTR9,EIF4G2,LYVE1,MRVI1,MRVI1-AS1	2	97.88	0.02	0.48	2
11:105965309-105969419	AASDHPPT	4	13.8	0.29	0.7	1.17
11:107488830-107799521	ELMOD1,RAB39A,SLC35F2,SLN	4	12.55	0.32	0.7	1.13
11:107916996-107925682	CUL5	5.25	10.25	0.51	0.8	1.05
11:109808680-109808795	NA	28	0	Inf	1.46	0
11:111779349-111934945	C11orf52,CRYAB,DIXDC1,DLAT,HSPB2,HSPB2-C11orf52,PIH1D2	4.5	0	Inf	0.74	0
11:111779349-111942482	C11orf52,CRYAB,DIXDC1,DLAT,HSPB2,HSPB2-C11orf52,PIH1D2	12.28	8.33	1.47	1.12	0.97
11:111795087-111795182	C11orf52,HSPB2-C11orf52	5	0	Inf	0.78	0
11:112832340-113135919	LOC101928847,NCAM1	2	0	Inf	0.48	0
11:112853046-112853515	NCAM1	27	0	Inf	1.45	0
11:112975228-112976039	NCAM1	4.5	0	Inf	0.74	0
11:113457392-113460835	NA	2	0	Inf	0.48	0
11:114020536-114020861	ZBTB16	6	0	Inf	0.85	0
11:114268272-114268430	C11orf71	8	0	Inf	0.95	0
11:115214500-115215077	CADM1	11	0	Inf	1.08	0
11:115352340-115352680	CADM1	7	0	Inf	0.9	0
11:115352602-115352845	CADM1	2	0	Inf	0.48	0
11:115396697-115396918	NA	24.5	0	Inf	1.41	0
11:116448294-116448471	NA	5	0	Inf	0.78	0
11:117074930-117234222	BACE1,BACE1-AS,CEP164,PCSK7,RNF214,TAGLN	2	28	0.07	0.48	1.46
11:117166213-117329625	BACE1,CEP164,DSCAML1	3	2	1.5	0.6	0.48
11:117363821-117363936	DSCAML1	4	0	Inf	0.7	0
11:117427006-117427384	DSCAML1	38	0	Inf	1.59	0
11:118149457-118149657	NA	20	0	Inf	1.32	0
11:118352429-118353210	KMT2A	3.66	60.75	0.06	0.67	1.79
11:118374192-118374298	KMT2A	14	0	Inf	1.18	0
11:118380662-118454073	ARCN1,IFT46,KMT2A,LOC101929089,TMEM25,TTC36	3	43.33	0.07	0.6	1.65
11:118754474-118886455	BCL9L,CCDC84,CXCR5,FOXR1,MIR4492,RPL23AP64,RPS25,UPK2	2	0	Inf	0.48	0
11:118754474-118894385	BCL9L,CCDC84,CXCR5,FOXR1,MIR3656,MIR4492,RPL23AP64,RPS25,TRAPPC4,UPK2	2	0	Inf	0.48	0
11:118754474-118987827	BCL9L,C2CD2L,CCDC84,CXCR5,DPAGT1,FOXR1,H2AFX,HMBS,HYOU1,MIR3656,MIR4492,RPL23AP64,RPS25,SLC37A4,TRAPPC4,UPK2,VPS11	8	0	Inf	0.95	0
11:118754474-119005765	BCL9L,C2CD2L,CCDC84,CXCR5,DPAGT1,FOXR1,H2AFX,HINFP,HMBS,HYOU1,MIR3656,MIR4492,RPL23AP64,RPS25,SLC37A4,TRAPPC4,UPK2,VPS11	6	0	Inf	0.85	0
11:118754474-119178859	ABCG4,BCL9L,C2CD2L,CBL,CCDC153,CCDC84,CXCR5,DPAGT1,FOXR1,H2AFX,HINFP,HMBS,HYOU1,MIR3656,MIR4492,NLRX1,PDZD3,RPL23AP64,RPS25,SLC37A4,TRAPPC4,UPK2,VPS11	3	0	Inf	0.6	0
11:119026584-119026744	ABCG4	5	0	Inf	0.78	0
11:119155678-119156276	CBL	7.66	33.22	0.23	0.94	1.53
11:120276826-120280159	ARHGEF12	7	13.54	0.52	0.9	1.16
11:120340019-120346118	ARHGEF12	7	0	Inf	0.9	0
11:120345268-120348235	ARHGEF12	9.66	23.5	0.41	1.03	1.39
11:120664889-120665063	GRIK4	9	1	9	1	0.3
11:120916382-120930794	TBCEL	57.83	4.8	12.05	1.77	0.76
11:121514774-121515126	NA	9	0	Inf	1	0
11:12161147-12161243	MICAL2	2	0	Inf	0.48	0
11:122022936-122929192	BSX,C11orf63,CRTAM,HSPA8,LOC341056,MIR100,MIR100HG,UBASH3B	5	86.05	0.06	0.78	1.94
11:122026258-122928627	BSX,C11orf63,CRTAM,HSPA8,LOC341056,MIR100HG,UBASH3B	2	144.17	0.01	0.48	2.16
11:122678774-122685187	UBASH3B	2	1	2	0.48	0.3
11:123382608-123382742	GRAMD1B	16	0	Inf	1.23	0
11:124496368-124617102	MIR7641-2,NRGN,SIAE,SPA17,TBRG1	2	0	Inf	0.48	0
11:124908326-125454575	CCDC15,EI24,FEZ1,LOC403312,PKNOX2,PKNOX2-AS1,SLC37A2,STT3A-AS1,TMEM218	2	0	Inf	0.48	0
11:125237741-125479484	EI24,FEZ1,LOC403312,PKNOX2,STT3A,STT3A-AS1	5	25.33	0.2	0.78	1.42
11:125851320-125853766	CDON	6	0	Inf	0.85	0
11:126140019-126140648	FOXRED1	33	0	Inf	1.53	0
11:126728269-126728544	KIRREL3	12	0	Inf	1.11	0
11:128993340-128994789	ARHGAP32	7.66	24	0.32	0.94	1.4
11:128993340-129034322	ARHGAP32	2	24	0.08	0.48	1.4
11:129074675-129074978	NA	64	0	Inf	1.81	0
11:129112881-129115790	NA	74	0	Inf	1.88	0
11:12965736-12965914	TEAD1	14	0	Inf	1.18	0
11:129807492-130777978	ADAMTS15,ADAMTS8,APLP2,C11orf44,LINC00167,LOC100507431,LOC103611081,MIR8052,PRDM10,SNX19,ST14,ZBTB44	2	6.9	0.29	0.48	0.9
11:129980480-129991564	APLP2	2	0	Inf	0.48	0
11:130753287-130761690	SNX19	140.5	0	Inf	2.15	0
11:131121668-131122141	NA	8	0	Inf	0.95	0
11:131314459-131314575	NTM	25	0	Inf	1.41	0
11:132200046-132206716	NTM	2	5	0.4	0.48	0.78
11:132694575-132694678	OPCML	5	0	Inf	0.78	0
11:133146938-133147059	OPCML	3	0	Inf	0.6	0
11:133716993-133717274	NA	10	0	Inf	1.04	0
11:13424714-13443385	BTBD10	13	27	0.48	1.15	1.45
11:13424714-13466728	BTBD10	7	27	0.26	0.9	1.45
11:17108123-17542958	ABCC8,KCNJ11,LOC105376575,NCR3LG1,NUCB2,PIK3C2A,USH1C	2	1	2	0.48	0.3
11:17207421-17207737	PIK3C2A	2	0	Inf	0.48	0
11:17374398-17399019	NCR3LG1	4	0	Inf	0.7	0
11:18719659-18719821	NA	2	0	Inf	0.48	0
11:18749474-19253918	CSRP3,E2F8,MRGPRX1,MRGPRX2,PTPN5,ZDHHC13	4.5	0	Inf	0.74	0
11:1905918-1906051	LSP1	5	0	Inf	0.78	0
11:19760133-19760247	NAV2	2	0	Inf	0.48	0
11:19864416-20143147	NAV2,NAV2-AS2	2	29.42	0.07	0.48	1.48
11:21604177-21604316	NA	9	0	Inf	1	0
11:22696395-22777499	GAS2	7	37.75	0.19	0.9	1.59
11:251819-992685	ANO9,AP2A2,B4GALNT4,CD151,CDHR5,CEND1,CHID1,CRACR2B,DEAF1,DRD4,EPS8L2,HRAS,IFITM1,IFITM2,IFITM3,IFITM5,IRF7,LMNTD2,LOC143666,LOC171391,LRRC56,MIR210,MIR210HG,NLRP6,PANO1,PDDC1,PGGHG,PHRF1,PIDD1,PKP3,PNPLA2,POLR2L,PSMD13,PTDSS2,RASSF7,RNH1,RPLP2,SCT,SIGIRR,SLC25A22,SNORA52,TALDO1,TMEM80,TSPAN4	2	6.5	0.31	0.48	0.88
11:26463464-27078862	ANO3,BBOX1,BBOX1-AS1,FIBIN,MUC15,SLC5A12	3	9.33	0.32	0.6	1.01
11:26547181-26581326	ANO3,MUC15	2.5	9.14	0.27	0.54	1.01
11:2946239-3819330	ART1,ART5,CARS,CHRNA10,LOC101927708,MRGPRE,MRGPRG,MRGPRG-AS1,NAP1L4,NUP98,OR7E12P,OSBPL5,PGAP2,PHLDA2,SLC22A18,SNORA54,TRPC2,TSSC2,ZNF195	3	14.83	0.2	0.6	1.2
11:2972488-3000467	NAP1L4,SNORA54	14.5	6.2	2.34	1.19	0.86
11:2997253-3000467	NAP1L4	10	8.7	1.15	1.04	0.99
11:32948702-32956981	QSER1	3.37	6	0.56	0.64	0.85
11:32976841-32995095	QSER1	4	4	1	0.7	0.7
11:33307958-33309057	HIPK3	8	12.2	0.66	0.95	1.12
11:33403259-33403397	NA	5	0	Inf	0.78	0
11:33693829-33694105	KIAA1549L	5	0	Inf	0.78	0
11:33758825-33759130	NA	51	0	Inf	1.72	0
11:3387920-3390085	ZNF195	6	1	6	0.85	0.3
11:34098106-34107766	CAPRIN1	2	40.59	0.05	0.48	1.62
11:34107610-34113603	CAPRIN1	32.33	42	0.77	1.52	1.63
11:34111725-34127339	CAPRIN1,NAT10	7	52.53	0.13	0.9	1.73
11:34952950-34991833	MIR1343,PDHX	3	17.71	0.17	0.6	1.27
11:34978930-34999729	PDHX	12.33	36.1	0.34	1.12	1.57
11:35272751-35327789	SLC1A2	2	25.5	0.08	0.48	1.42
11:36571929-36572374	NA	13	0	Inf	1.15	0
11:36731063-36886486	NA	4	32	0.12	0.7	1.52
11:3848207-4409760	LOC100506082,MIR4687,OR52B4,RHOG,RRM1,STIM1,TRIM21	2	4	0.5	0.48	0.7
11:40425973-40426171	LRRC4C	7	0	Inf	0.9	0
11:43421437-43472815	TTC17	3	15.33	0.2	0.6	1.21
11:43859948-43860349	HSD17B12	3	0	Inf	0.6	0
11:44017717-44017979	NA	16	0	Inf	1.23	0
11:45261852-45280047	SYT13	2.66	0	Inf	0.56	0
11:45261852-45957290	C11orf94,CHST1,CRY2,DKFZp779M0652,LARGE2,LOC100507384,LOC101928812,LOC399886,MAPK8IP1,MIR7154,PEX16,PHF21A,SLC35C1,SYT13	4	22	0.18	0.7	1.36
11:46098304-46113774	PHF21A	17.41	15.42	1.13	1.27	1.22
11:46100684-46113774	PHF21A	7.5	13.75	0.55	0.93	1.17
11:46333875-47260769	AMBRA1,ARFGAP2,ARHGAP1,ATG13,C11orf49,CHRM4,CKAP5,CREB3L1,DDB2,DGKZ,F2,HARBI1,LRP4,LRP4-AS1,MDK,MIR3160-1,MIR3160-2,MIR4688,MIR5582,MIR6745,PACSIN3,SNORD67,ZNF408	2	1	2	0.48	0.3
11:4673043-4673240	OR51E1	3.5	0	Inf	0.65	0
11:46772077-47368974	ACP2,ARFGAP2,C11orf49,CKAP5,DDB2,LOC101928943,LRP4,LRP4-AS1,MADD,MIR5582,MIR6745,MYBPC3,NR1H3,PACSIN3,SNORD67	5	42.4	0.12	0.78	1.64
11:47345221-47609373	CELF1,FAM180B,KBTBD4,MADD,MIR4487,MYBPC3,NDUFS3,PSMC3,PTPMT1,RAPSN,SLC39A13,SPI1	2	30.46	0.07	0.48	1.5
11:47605865-47609373	FAM180B,NDUFS3	4	43.77	0.09	0.7	1.65
11:4858544-4858683	NA	3	0	Inf	0.6	0
11:57379189-58377807	BTBD18,CLP1,CTNND1,LPXN,MED19,MIR130A,OR10Q1,OR10W1,OR1S1,OR1S2,OR5B12,OR5B17,OR5B2,OR5B21,OR5B3,OR6Q1,OR9I1,OR9Q1,OR9Q2,SELENOH,SERPING1,TMX2,TMX2-CTNND1,YPEL4,ZDHHC5,ZFP91,ZFP91-CNTF	2	25.18	0.08	0.48	1.42
11:58317258-58318705	LPXN	3.5	0	Inf	0.65	0
11:61285393-61285512	SYT7	8	0	Inf	0.95	0
11:61640997-62374571	AHNAK,ASRGL1,BEST1,EEF1G,EML3,FADS3,FTH1,INCENP,MIR3654,MIR6746,MIR6747,MTA2,RAB3IL1,SCGB1A1,SCGB1D1,SCGB1D2,SCGB1D4,SCGB2A1,SCGB2A2,TUT1	2	0	Inf	0.48	0
11:61732840-62559986	AHNAK,ASRGL1,B3GAT3,BSCL2,C11orf98,EEF1G,EML3,FTH1,GANAB,GNG3,HNRNPUL2,HNRNPUL2-BSCL2,INCENP,INTS5,LBHD1,LRRN4CL,METTL12,MIR3654,MIR6747,MIR6748,MTA2,NXF1,POLR2G,ROM1,SCGB1A1,SCGB1D1,SCGB1D2,SCGB1D4,SCGB2A1,SCGB2A2,SNORA57,TAF6L,TMEM179B,TMEM223,TTC9C,TUT1,UBXN1,UQCC3,ZBTB3	3	74.59	0.04	0.6	1.88
11:62283373-62374571	AHNAK,EEF1G,EML3,MIR3654,MIR6747,MTA2,TUT1	3.33	0	Inf	0.64	0
11:62382767-62847472	B3GAT3,BSCL2,C11orf98,CHRM1,GANAB,GNG3,HNRNPUL2,HNRNPUL2-BSCL2,INTS5,LBHD1,LOC105369332,LRRN4CL,METTL12,MIR6514,MIR6748,NXF1,POLR2G,SLC22A24,SLC22A6,SLC22A8,SLC3A2,SNHG1,SNORA57,SNORD22,SNORD25,SNORD26,SNORD27,SNORD28,SNORD29,SNORD30,SNORD31,STX5,TAF6L,TMEM179B,TMEM223,TTC9C,UBXN1,UQCC3,WDR74,ZBTB3	2	0	Inf	0.48	0
11:62430288-62847472	BSCL2,C11orf98,CHRM1,GNG3,HNRNPUL2,HNRNPUL2-BSCL2,LBHD1,LOC105369332,LRRN4CL,METTL12,MIR6514,MIR6748,NXF1,POLR2G,SLC22A24,SLC22A6,SLC22A8,SLC3A2,SNHG1,SNORA57,SNORD22,SNORD25,SNORD26,SNORD27,SNORD28,SNORD29,SNORD30,SNORD31,STX5,TAF6L,TMEM179B,TMEM223,TTC9C,UBXN1,UQCC3,WDR74,ZBTB3	2	0	Inf	0.48	0
11:62476560-62476618	BSCL2,GNG3,HNRNPUL2-BSCL2	6	0	Inf	0.85	0
11:62619459-63426376	ATL3,CHRM1,HRASLS2,HRASLS5,LGALS12,PLA2G16,RARRES3,SLC22A10,SLC22A24,SLC22A25,SLC22A6,SLC22A8,SLC22A9,SLC3A2,SNHG1,SNORD22,SNORD25,SNORD26,SNORD27,SNORD28,SNORD29,SNORD30,SNORD31	2	0	Inf	0.48	0
11:62675444-62675645	NA	10	0	Inf	1.04	0
11:63078478-63527363	ATL3,HRASLS2,HRASLS5,LGALS12,PLA2G16,RARRES3,RTN3,SLC22A10,SLC22A9	2	0	Inf	0.48	0
11:63078478-63595190	ATL3,C11orf84,C11orf95,HRASLS2,HRASLS5,LGALS12,PLA2G16,RARRES3,RTN3,SLC22A10,SLC22A9	2	0	Inf	0.48	0
11:63078478-63678492	ATL3,C11orf84,C11orf95,HRASLS2,HRASLS5,LGALS12,MARK2,PLA2G16,RARRES3,RTN3,SLC22A10,SLC22A9	2	0	Inf	0.48	0
11:63078478-63744015	ATL3,C11orf84,C11orf95,COX8A,HRASLS2,HRASLS5,LGALS12,MARK2,NAA40,PLA2G16,RARRES3,RCOR2,RTN3,SLC22A10,SLC22A9	5.14	0	Inf	0.79	0
11:63078478-63972020	ATL3,C11orf84,C11orf95,COX8A,FLRT1,HRASLS2,HRASLS5,LGALS12,MACROD1,MARK2,NAA40,OTUB1,PLA2G16,RARRES3,RCOR2,RTN3,SLC22A10,SLC22A9,STIP1	5	0	Inf	0.78	0
11:63078478-64001753	ATL3,C11orf84,C11orf95,COX8A,DNAJC4,FERMT3,FLRT1,HRASLS2,HRASLS5,LGALS12,MACROD1,MARK2,NAA40,NUDT22,OTUB1,PLA2G16,RARRES3,RCOR2,RTN3,SLC22A10,SLC22A9,STIP1,TRPT1	7.5	0	Inf	0.93	0
11:63337269-63337414	NA	2	0	Inf	0.48	0
11:63486173-63488504	RTN3	3.25	21.5	0.15	0.63	1.35
11:63590320-63590534	C11orf84	2	0	Inf	0.48	0
11:64037299-64519543	BAD,CCDC88B,ESRRA,GPR137,KCNK4,KCNK4-TEX40,LOC100996455,MIR1237,MIR7155,NRXN2,PRDX5,PYGM,RASGRP2,RPS6KA4,SLC22A11,SLC22A12,TEX40,TRMT112	2	8.67	0.23	0.48	0.99
11:64084164-64846659	ARL2,ARL2-SNX15,ATG2A,BATF2,CCDC88B,CDC42BPG,CDCA5,EHD1,ESRRA,GPHA2,LOC100996455,MAJIN,MAP4K2,MEN1,MIR1237,MIR192,MIR194-2,MIR194-2HG,MIR6749,MIR6750,MIR6879,MIR7155,NAALADL1,NRXN2,PPP2R5B,PRDX5,PYGM,RASGRP2,RPS6KA4,SAC3D1,SF1,SLC22A11,SLC22A12,SNX15,TRMT112	2	0	Inf	0.48	0
11:6416354-6639007	APBB1,ARFIP2,DNHD1,HPX,ILK,RRP8,TAF10,TIMM10B,TPP1,TRIM3	2	11.67	0.17	0.48	1.1
11:64507484-64564664	MAP4K2,PYGM,RASGRP2,SF1	5	149	0.03	0.78	2.18
11:6494313-6637305	ARFIP2,DNHD1,ILK,RRP8,TAF10,TIMM10B,TPP1,TRIM3	2	19.38	0.1	0.48	1.31
11:65266525-65268908	MALAT1	19	0	Inf	1.3	0
11:65266552-65267128	MALAT1	2	4.67	0.43	0.48	0.75
11:65266565-65266776	MALAT1	10	1	10	1.04	0.3
11:65266644-65266756	MALAT1	2	1.33	1.5	0.48	0.37
11:65266756-65266894	MALAT1	3	1.75	1.71	0.6	0.44
11:65266756-65266933	MALAT1	2	2.86	0.7	0.48	0.59
11:65266756-65270220	MALAT1	2	0	Inf	0.48	0
11:65266905-65267236	MALAT1	3	1	3	0.6	0.3
11:65267323-65267534	MALAT1	4	1	4	0.7	0.3
11:65267331-65267952	MALAT1	5	0	Inf	0.78	0
11:65267604-65268121	MALAT1	4	0	Inf	0.7	0
11:65267990-65268121	MALAT1	5	0	Inf	0.78	0
11:65268382-65268478	MALAT1	2	0	Inf	0.48	0
11:65268833-65269554	MALAT1	40.5	0	Inf	1.62	0
11:65270140-65270227	MALAT1	4.5	0	Inf	0.74	0
11:65272284-65273077	MALAT1	2	0	Inf	0.48	0
11:65282807-65404910	EHBP1L1,FAM89B,KCNK7,LTBP3,MAP3K11,MIR4690,PCNX3,SCYL1,SSSCA1,SSSCA1-AS1	2	0	Inf	0.48	0
11:65303729-66029663	AP5B1,BANF1,C11orf68,CATSPER1,CCDC85B,CFL1,CST6,CTSW,DRAP1,EFEMP2,EHBP1L1,EIF1AD,FAM89B,FIBP,FOSL1,GAL3ST3,KAT5,KCNK7,KLC2,LTBP3,MAP3K11,MIR1234,MIR4489,MIR4690,MUS81,OVOL1,OVOL1-AS1,PACS1,PCNX3,RELA,RNASEH2C,SART1,SCYL1,SF3B2,SIPA1,SNX32,SSSCA1,SSSCA1-AS1,TSGA10IP	2	29.58	0.07	0.48	1.49
11:65396289-66031690	AP5B1,BANF1,C11orf68,CATSPER1,CCDC85B,CFL1,CST6,CTSW,DRAP1,EFEMP2,EIF1AD,FIBP,FOSL1,GAL3ST3,KAT5,KLC2,MIR1234,MIR4489,MIR4690,MUS81,OVOL1,OVOL1-AS1,PACS1,PCNX3,RELA,RNASEH2C,SART1,SF3B2,SIPA1,SNX32,TSGA10IP	2	10.9	0.18	0.48	1.08
11:65649900-65659106	CCDC85B,CTSW,FIBP	3	0	Inf	0.6	0
11:65829156-66512390	ACTN3,B4GAT1,BBS1,BRMS1,C11orf80,CCDC87,CCS,CD248,CNIH2,CTSF,DPP3,KLC2,LOC101928069,LOC102724064,MRPL11,NPAS4,PACS1,PELI3,RAB1B,RBM14,RBM14-RBM4,RBM4,RBM4B,RIN1,SF3B2,SLC29A2,SPTBN2,TMEM151A,YIF1A,ZDHHC24	5	19.6	0.26	0.78	1.31
11:65836144-66044963	KLC2,PACS1,RAB1B,SF3B2	2	48.88	0.04	0.48	1.7
11:65836144-66064135	CNIH2,KLC2,PACS1,RAB1B,SF3B2,TMEM151A,YIF1A	3	48.88	0.06	0.6	1.7
11:65836144-66244808	B4GAT1,BRMS1,CD248,CNIH2,KLC2,LOC101928069,LOC102724064,MRPL11,NPAS4,PACS1,PELI3,RAB1B,RIN1,SF3B2,SLC29A2,TMEM151A,YIF1A	3	48.88	0.06	0.6	1.7
11:65836144-66373490	ACTN3,B4GAT1,BBS1,BRMS1,CCDC87,CCS,CD248,CNIH2,CTSF,DPP3,KLC2,LOC101928069,LOC102724064,MRPL11,NPAS4,PACS1,PELI3,RAB1B,RIN1,SF3B2,SLC29A2,TMEM151A,YIF1A,ZDHHC24	4	48.88	0.08	0.7	1.7
11:65836144-66413944	ACTN3,B4GAT1,BBS1,BRMS1,CCDC87,CCS,CD248,CNIH2,CTSF,DPP3,KLC2,LOC101928069,LOC102724064,MRPL11,NPAS4,PACS1,PELI3,RAB1B,RBM14,RBM14-RBM4,RBM4,RIN1,SF3B2,SLC29A2,TMEM151A,YIF1A,ZDHHC24	4	48.88	0.08	0.7	1.7
11:65836144-66627946	ACTN3,B4GAT1,BBS1,BRMS1,C11orf80,CCDC87,CCS,CD248,CNIH2,CTSF,DPP3,KLC2,LOC101928069,LOC102724064,LRFN4,MRPL11,NPAS4,PACS1,PC,PELI3,RAB1B,RBM14,RBM14-RBM4,RBM4,RBM4B,RCE1,RIN1,SF3B2,SLC29A2,SPTBN2,TMEM151A,YIF1A,ZDHHC24	3.5	48.88	0.07	0.65	1.7
11:66262676-67069955	ACTN3,ANKRD13D,BBS1,C11orf80,C11orf86,CCDC87,CCS,CTSF,DPP3,GRK2,KDM2A,LRFN4,MIR3163,MIR6860,PC,RBM14,RBM14-RBM4,RBM4,RBM4B,RCE1,RHOD,SPTBN2,SYT12,ZDHHC24	2	4	0.5	0.48	0.7
11:66288740-66294278	BBS1	2.33	22.17	0.11	0.52	1.36
11:66306116-66306236	NA	2	0	Inf	0.48	0
11:66454464-66481878	SPTBN2	3	27	0.11	0.6	1.45
11:67933185-67939176	KMT5B	2	1	2	0.48	0.3
11:68318588-68331900	PPP6R3	6	18.5	0.32	0.85	1.29
11:68685203-68708069	IGHMBP2	2	0	Inf	0.48	0
11:6945728-7013224	ZNF215	3	0	Inf	0.6	0
11:70176278-70181800	PPFIA1	5.5	8.25	0.67	0.81	0.97
11:70477198-71212581	DHCR7,FLJ42102,MIR3664,MIR6754,NADSYN1,SHANK2,SHANK2-AS1,SHANK2-AS3	2	0	Inf	0.48	0
11:71713910-71734193	IL18BP,LOC100128494,NUMA1	2	11.14	0.18	0.48	1.08
11:72028149-72290652	CLPB,LINC01537,PDE2A	4	24.79	0.16	0.7	1.41
11:72032749-72033122	CLPB	3	0	Inf	0.6	0
11:73120531-73136093	FAM168A	14.5	38.08	0.38	1.19	1.59
11:73843888-73872601	C2CD3	17.37	7	2.48	1.26	0.9
11:73882869-73883247	PPME1	3	0	Inf	0.6	0
11:74687367-74687491	SPCS2	3	0	Inf	0.6	0
11:75501232-76169402	DGAT2,EMSY,LOC100506127,THAP12,UVRAG,WNT11	2	9.4	0.21	0.48	1.02
11:7627250-7627434	PPFIBP2	3.5	0	Inf	0.65	0
11:767222-770903	PDDC1	2	23	0.09	0.48	1.38
11:77051808-77054863	PAK1	4	0	Inf	0.7	0
11:77409531-77413540	RSF1	2.62	22.18	0.12	0.56	1.37
11:77929030-77929177	GAB2	9	0	Inf	1	0
11:78176921-78204241	NARS2	6	9	0.67	0.85	1
11:79012035-79012144	TENM4	3	0	Inf	0.6	0
11:79164861-79165128	NA	39	0	Inf	1.6	0
11:80518041-80518611	NA	2	0	Inf	0.48	0
11:80850307-80850498	NA	2	0	Inf	0.48	0
11:8158924-8161740	RIC3	2.5	10	0.25	0.54	1.04
11:82535408-82985035	ANKRD42,CCDC90B,DDIAS,PCF11,PCF11-AS1,PRCP,RAB30,RAB30-AS1,SNORA70E	4	17.5	0.23	0.7	1.27
11:82535408-82985783	ANKRD42,CCDC90B,DDIAS,PCF11,PCF11-AS1,PRCP,RAB30,RAB30-AS1,SNORA70E	2	10.25	0.2	0.48	1.05
11:82972501-82985035	CCDC90B	3	17.5	0.17	0.6	1.27
11:83432253-83432456	DLG2	15	0	Inf	1.2	0
11:83682338-83682455	DLG2	50	0	Inf	1.71	0
11:83996214-83996626	DLG2	7	0	Inf	0.9	0
11:84114579-84114754	DLG2	33	0	Inf	1.53	0
11:84115373-84115471	DLG2	7	0	Inf	0.9	0
11:84402938-84403259	DLG2	4	0	Inf	0.7	0
11:84672906-84673002	DLG2	18	0	Inf	1.28	0
11:84747282-84747466	DLG2	206	0	Inf	2.32	0
11:85451308-85451423	SYTL2	2	0	Inf	0.48	0
11:85707868-85742653	PICALM	4.25	11.39	0.37	0.72	1.09
11:86211698-86211884	ME3	2	0	Inf	0.48	0
11:869796-869947	CHID1	6	0	Inf	0.85	0
11:8835735-8836112	ST5	8	0	Inf	0.95	0
11:9002122-9163655	DENND5A,KRT8P41,MIR5691,NRIP3,SCUBE2	2	13.82	0.14	0.48	1.17
11:92085261-92088570	FAT3	7.35	13.5	0.54	0.92	1.16
11:92085261-92258114	FAT3	9	11.71	0.77	1	1.1
11:93480462-93496247	C11orf54	2	5	0.4	0.48	0.78
11:94049413-94049771	NA	2	0	Inf	0.48	0
11:94110490-94110925	GPR83	10	0	Inf	1.04	0
11:95408302-95408566	NA	8	0	Inf	0.95	0
11:95629292-95629696	MTMR2	75	0	Inf	1.88	0
11:99504457-99504675	CNTN5	2	0	Inf	0.48	0
12:100036929-100037036	ANKS1B	3	0	Inf	0.6	0
12:100175799-100478436	ANKS1B,UHRF1BP1L	2	35.75	0.06	0.48	1.57
12:10041331-10375724	CLEC12A,CLEC12B,CLEC1A,CLEC1B,CLEC2A,CLEC7A,CLEC9A,GABARAPL1,KLRF2,LOC100506159,LOC102724020,LOC400002,OLR1,TMEM52B	3	0	Inf	0.6	0
12:101203962-101204390	ANO4	12	0	Inf	1.11	0
12:101750331-101774989	UTP20	2	0	Inf	0.48	0
12:102123678-102123801	SYCP3	6	0	Inf	0.85	0
12:102918733-102918909	NA	6	0	Inf	0.85	0
12:103676687-103676829	C12orf42	13	0	Inf	1.15	0
12:104103693-104103937	STAB2	8	0	Inf	0.95	0
12:106457124-106901588	CKAP4,LOC100287944,NUAK1,POLR3B,TCP11L2	2	0	Inf	0.48	0
12:106760435-107367813	LOC100287944,LOC100505978,POLR3B,RFX4,RIC8B,TMEM263	3	4	0.75	0.6	0.7
12:107804509-107804597	BTBD11	11	0	Inf	1.08	0
12:108588478-108588728	WSCD2	2	0	Inf	0.48	0
12:109046047-109048186	CORO1C	4.25	13.67	0.31	0.72	1.17
12:109919441-110788897	ANKRD13A,ATP2A2,C12orf76,FAM222A,FAM222A-AS1,GIT2,GLTP,IFT81,MIR4497,MMAB,MVK,TCHP,TRPV4,UBE3B	4	13	0.31	0.7	1.15
12:11035141-11083341	PRH1,PRH1-PRR4,PRH2,TAS2R13	3	0	Inf	0.6	0
12:110572752-110574665	IFT81	2	28.86	0.07	0.48	1.48
12:110788096-110950683	ANAPC7,ARPC3,ATP2A2,FAM216A,GPN3,RAD9B,VPS29	3	51.43	0.06	0.6	1.72
12:110788096-111080194	ANAPC7,ARPC3,ATP2A2,FAM216A,GPN3,PPTC7,RAD9B,TCTN1,VPS29	2	51.43	0.04	0.48	1.72
12:110922882-110925748	FAM216A	64	8	8	1.81	0.95
12:111494695-111495009	CUX2	12	0	Inf	1.11	0
12:11187380-11199787	PRH1,PRH1-PRR4,PRH1-TAS2R14	7	8	0.88	0.9	0.95
12:111907911-111948386	ATXN2	3.5	34.35	0.1	0.65	1.55
12:111956696-111957305	ATXN2	12	0	Inf	1.11	0
12:111991961-111993723	ATXN2	4.5	18.71	0.24	0.74	1.29
12:112277572-112685354	ADAM1A,ERP29,HECTD4,MAPKAPK5,MAPKAPK5-AS1,MIR3657,MIR6861,NAA25,TMEM116,TRAFD1	3	6.89	0.44	0.6	0.9
12:112369086-112601541	ERP29,HECTD4,MIR3657,MIR6861,NAA25,TMEM116,TRAFD1	2	20.45	0.1	0.48	1.33
12:112371689-112381173	TMEM116	3.5	14.83	0.24	0.65	1.2
12:112498984-112648056	HECTD4,MIR6861,NAA25,TRAFD1	2	21	0.1	0.48	1.34
12:112572541-113336684	HECTD4,MIR1302-1,MIR6861,PTPN11,RPH3A,RPL6,TRAFD1	2.5	13.5	0.19	0.54	1.16
12:112572541-113535833	DTX1,HECTD4,MIR1302-1,MIR6861,OAS1,OAS2,OAS3,PTPN11,RPH3A,RPL6,TRAFD1	2	13.5	0.15	0.48	1.16
12:112703987-112704715	HECTD4	3	0	Inf	0.6	0
12:112910747-113736389	CFAP73,DDX54,DTX1,IQCD,MIR1302-1,MIR6762,MIR7106,OAS1,OAS2,OAS3,PTPN11,RASAL1,RITA1,RPH3A,TPCN1	2	24.4	0.08	0.48	1.4
12:112939947-113336684	MIR1302-1,PTPN11,RPH3A	3	31.79	0.09	0.6	1.52
12:113448178-113736389	CFAP73,DDX54,DTX1,IQCD,MIR6762,MIR7106,OAS2,RASAL1,RITA1,TPCN1	3	0	Inf	0.6	0
12:1136913-1137738	ERC1	2.5	17	0.15	0.54	1.26
12:113705647-113707650	TPCN1	3.5	23.07	0.15	0.65	1.38
12:114264836-114265188	RBM19	4	0	Inf	0.7	0
12:115065595-115065705	NA	4	0	Inf	0.7	0
12:117153595-117627167	C12orf49,FBXO21,FBXW8,HRK,LOC100506551,RNFT2,TESC,TESC-AS1	6	7.38	0.81	0.85	0.92
12:117566248-117566397	TESC-AS1	6	0	Inf	0.85	0
12:117615918-117616399	FBXO21	19	0	Inf	1.3	0
12:12038859-12982915	APOLD1,BCL2L14,BORCS5,CDKN1B,CREBL2,DDX47,DUSP16,ETV6,GPR19,LOH12CR2,LRP6,MANSC1,MIR1244-1,MIR1244-2,MIR1244-3,MIR1244-4,MIR613	2	70.33	0.03	0.48	1.85
12:120924568-120924755	DYNLL1	19	0	Inf	1.3	0
12:120985600-120985714	RNF10	26	0	Inf	1.43	0
12:121014392-121105127	CABP1,POP5,RNF10	2	14.38	0.14	0.48	1.19
12:122044640-122045784	NA	3	0	Inf	0.6	0
12:122233172-122819252	B3GNT4,BCL7A,CLIP1,DIABLO,HPD,IL31,LINC01089,LOC100506691,LOC101593348,LRRC43,MLXIP,PSMD9,SETD1B,VPS33A,WDR66	2.5	16.5	0.15	0.54	1.24
12:122473236-123347507	B3GNT4,BCL7A,CCDC62,CLIP1,CLIP1-AS1,DENR,DIABLO,HCAR1,HCAR2,HCAR3,HIP1R,IL31,KNTC1,LOC100506691,LOC101593348,LRRC43,MLXIP,RSRC2,VPS33A,ZCCHC8	4.5	26.88	0.17	0.74	1.45
12:122773035-122819252	CLIP1	11	16.5	0.67	1.08	1.24
12:122837272-122865105	CLIP1	2.5	11	0.23	0.54	1.08
12:122881129-123742506	ABCB9,ARL6IP4,C12orf65,CCDC62,CLIP1,CLIP1-AS1,DENR,HCAR1,HCAR2,HCAR3,HIP1R,KNTC1,LOC100507091,MIR4304,MPHOSPH9,OGFOD2,PITPNM2,RSRC2,VPS37B,ZCCHC8	2	0	Inf	0.48	0
12:123682793-123687922	MPHOSPH9	15.5	30	0.52	1.22	1.49
12:12508341-12633280	BORCS5,DUSP16,LOH12CR2	2	2.67	0.75	0.48	0.56
12:125396191-125451424	DHX37,MIR5188,UBC	2.8	1	2.8	0.58	0.3
12:125396204-125396596	UBC	3	0	Inf	0.6	0
12:127992018-128037650	NA	8	0	Inf	0.95	0
12:128219896-128220266	NA	7	0	Inf	0.9	0
12:130184354-130185243	TMEM132D	4.33	11	0.39	0.73	1.08
12:130827124-131626008	ADGRD1,LACAT8,PIWIL1,RAN,RIMBP2,STX2	2	0	Inf	0.48	0
12:130880680-131297576	RIMBP2,STX2	2	6.5	0.31	0.48	0.88
12:131274144-131297576	STX2	3	6.5	0.46	0.6	0.88
12:131291526-131297576	STX2	3.33	6.5	0.51	0.64	0.88
12:13217714-13217897	FAM234B	10	0	Inf	1.04	0
12:132203998-132407707	MMP17,SFSWAP,ULK1	4	70.36	0.06	0.7	1.85
12:132203998-133161773	DDX51,EP400,EP400NL,FBRSL1,GALNT9,LOC100130238,LOC101928416,MIR6763,MMP17,NOC4L,PUS1,SFSWAP,SNORA49,ULK1	2	70.36	0.03	0.48	1.85
12:132534867-133161773	DDX51,EP400,EP400NL,FBRSL1,GALNT9,LOC100130238,LOC101928416,MIR6763,NOC4L	2	94.09	0.02	0.48	1.98
12:132808361-132808475	GALNT9	6	0	Inf	0.85	0
12:133345494-133353342	GOLGA3	3	17.44	0.17	0.6	1.27
12:1399017-1553916	ERC1	3	9.6	0.31	0.6	1.03
12:16580109-16580251	NA	13	0	Inf	1.15	0
12:1734261-1734544	WNT5B	3	0	Inf	0.6	0
12:1849869-1850081	ADIPOR2	2	0	Inf	0.48	0
12:21370852-21371108	SLCO1B1	18	0	Inf	1.28	0
12:22676359-22678639	C2CD5	3	24.12	0.12	0.6	1.4
12:22794079-22794201	ETNK1	11	0	Inf	1.08	0
12:2378583-2378722	CACNA1C	4	0	Inf	0.7	0
12:24521496-24521573	SOX5	4.5	21.8	0.21	0.74	1.36
12:2613601-2622150	CACNA1C	7.25	12.8	0.57	0.92	1.14
12:26488284-26775338	ITPR2	2	14.5	0.14	0.48	1.19
12:26703179-26784992	ITPR2	2	13.75	0.15	0.48	1.17
12:26703179-26869175	ITPR2	2	40.33	0.05	0.48	1.62
12:26943089-26971438	ITPR2	11	8.36	1.32	1.08	0.97
12:27117528-27119581	FGFR1OP2	2	7.6	0.26	0.48	0.93
12:27148340-27149674	TM7SF3	3	0	Inf	0.6	0
12:27151400-27151579	TM7SF3	2	0	Inf	0.48	0
12:28380213-28380498	CCDC91	15	0	Inf	1.2	0
12:28408513-28412375	CCDC91	6	16	0.38	0.85	1.23
12:28458581-28460682	CCDC91	9.33	14.33	0.65	1.01	1.19
12:28603093-28702063	CCDC91	5	13.55	0.37	0.78	1.16
12:29736401-29757163	TMTC1	2	0	Inf	0.48	0
12:30866718-30877385	CAPRIN2	4.33	24.5	0.18	0.73	1.41
12:30881581-30904067	CAPRIN2	3	14.5	0.21	0.6	1.19
12:31588134-31588367	DENND5B	6.5	0	Inf	0.88	0
12:32134170-32134376	KIAA1551	6	0	Inf	0.85	0
12:32135979-32136199	KIAA1551	2	0	Inf	0.48	0
12:32734893-32786623	FGD4	2.5	26	0.1	0.54	1.43
12:39398546-39398709	NA	11	0	Inf	1.08	0
12:39687029-39726546	KIF21A	13	8.75	1.49	1.15	0.99
12:401924-420230	KDM5A	3.25	16.88	0.19	0.63	1.25
12:4055609-4055912	NA	9.5	0	Inf	1.02	0
12:40692910-40763086	LRRK2	2	2.8	0.71	0.48	0.58
12:40692910-41466213	CNTN1,LRRK2,MUC19	2	2.8	0.71	0.48	0.58
12:40749916-41323804	CNTN1,LRRK2,MUC19	3	6.43	0.47	0.6	0.87
12:40749916-41466213	CNTN1,LRRK2,MUC19	2	1	2	0.48	0.3
12:416111-465703	KDM5A	3	30.5	0.1	0.6	1.5
12:42604156-42604482	YAF2	4.5	1.5	3	0.74	0.4
12:42627078-42627347	YAF2	10.5	4	2.62	1.06	0.7
12:42768664-42792796	PPHLN1	8	27.57	0.29	0.95	1.46
12:42773033-42773430	PPHLN1	2	0	Inf	0.48	0
12:43209756-43209948	NA	4	0	Inf	0.7	0
12:44617869-44618134	TMEM117	4	0	Inf	0.7	0
12:44915782-45269683	NELL2	3	26.27	0.11	0.6	1.44
12:44926363-44926504	NELL2	5.33	24	0.22	0.8	1.4
12:45097508-45108524	NELL2	10	15.36	0.65	1.04	1.21
12:45097508-45209919	NELL2	9	147.67	0.06	1	2.17
12:46324645-46324944	SCAF11	7	0	Inf	0.9	0
12:4700325-4721884	DYRK4	2	52.11	0.04	0.48	1.73
12:4721708-4721884	DYRK4	3	52.11	0.06	0.6	1.73
12:4721708-4848495	AKAP3,DYRK4,GALNT8,LOC101929549,NDUFA9	2	47.62	0.04	0.48	1.69
12:48359620-48362661	TMEM106C	2	1	2	0.48	0.3
12:49318343-49432772	ARF3,DDN,FKBP11,KMT2D,PRKAG1,WNT1,WNT10B	2	21.5	0.09	0.48	1.35
12:49329991-49999433	ARF3,C1QL4,DDN,DHH,DNAJC22,FAM186B,KCNH3,KMT2D,LMBR1L,LOC100335030,LOC101927267,MCRS1,PRKAG1,PRPH,RHEBL1,SPATS2,TROAP,TUBA1A,TUBA1B,TUBA1C,WNT1,WNT10B	2	0	Inf	0.48	0
12:49388932-50386438	AQP2,AQP5,AQP6,BCDIN3D,BCDIN3D-AS1,C1QL4,DDN,DHH,DNAJC22,FAIM2,FAM186B,FMNL3,KCNH3,KMT2D,LMBR1L,LOC100335030,LOC101927267,LOC101927292,LOC101927318,LOC283332,MCRS1,NCKAP5L,PRKAG1,PRPF40B,PRPH,RACGAP1,RHEBL1,SPATS2,TMBIM6,TROAP,TUBA1A,TUBA1B,TUBA1C	2	14	0.14	0.48	1.18
12:49469475-49522604	DHH,LMBR1L,TUBA1B	7	9	0.78	0.9	1
12:49490922-50386438	AQP2,AQP5,AQP6,BCDIN3D,BCDIN3D-AS1,C1QL4,DNAJC22,FAIM2,FAM186B,FMNL3,KCNH3,LMBR1L,LOC100335030,LOC101927267,LOC101927292,LOC101927318,LOC283332,MCRS1,NCKAP5L,PRPF40B,PRPH,RACGAP1,SPATS2,TMBIM6,TROAP,TUBA1A,TUBA1B,TUBA1C	3	14	0.21	0.6	1.18
12:49521566-49999433	C1QL4,DNAJC22,FAM186B,KCNH3,LOC100335030,LOC101927267,MCRS1,PRPH,SPATS2,TROAP,TUBA1A,TUBA1B,TUBA1C	3.87	0	Inf	0.69	0
12:49521566-50386438	AQP2,AQP5,AQP6,BCDIN3D,BCDIN3D-AS1,C1QL4,DNAJC22,FAIM2,FAM186B,FMNL3,KCNH3,LOC100335030,LOC101927267,LOC101927292,LOC101927318,LOC283332,MCRS1,NCKAP5L,PRPF40B,PRPH,RACGAP1,SPATS2,TMBIM6,TROAP,TUBA1A,TUBA1B,TUBA1C	2.6	14	0.19	0.56	1.18
12:49521566-50419307	AQP2,AQP5,AQP6,BCDIN3D,BCDIN3D-AS1,C1QL4,DNAJC22,FAIM2,FAM186B,FMNL3,KCNH3,LOC100335030,LOC101927267,LOC101927292,LOC101927318,LOC283332,MCRS1,NCKAP5L,PRPF40B,PRPH,RACGAP1,SPATS2,TMBIM6,TROAP,TUBA1A,TUBA1B,TUBA1C	2.8	0	Inf	0.58	0
12:49521766-49578902	TUBA1A,TUBA1B	11	0	Inf	1.08	0
12:49523024-49579773	TUBA1A,TUBA1B	2	705.75	0	0.48	2.85
12:49888523-50158717	FAM186B,FMNL3,KCNH3,MCRS1,PRPF40B,SPATS2,TMBIM6	3.75	15.5	0.24	0.68	1.22
12:49953721-50264436	BCDIN3D,BCDIN3D-AS1,FAIM2,FAM186B,FMNL3,MCRS1,NCKAP5L,PRPF40B,TMBIM6	2	80.95	0.02	0.48	1.91
12:5024912-5025253	KCNA1	11	0	Inf	1.08	0
12:50260678-50386438	AQP2,AQP5,AQP6,FAIM2,LOC101927292,LOC101927318,LOC283332,RACGAP1	2	14	0.14	0.48	1.18
12:50260678-50419307	AQP2,AQP5,AQP6,FAIM2,LOC101927292,LOC101927318,LOC283332,RACGAP1	2.6	0	Inf	0.56	0
12:50260678-50725604	AQP2,AQP5,AQP6,ASIC1,CERS5,COX14,FAIM2,FAM186A,GPD1,LIMA1,LOC101927292,LOC101927318,LOC283332,MIR1293,RACGAP1,SMARCD1	3.66	0	Inf	0.67	0
12:50260678-50727886	AQP2,AQP5,AQP6,ASIC1,CERS5,COX14,FAIM2,FAM186A,GPD1,LIMA1,LOC101927292,LOC101927318,LOC283332,MIR1293,RACGAP1,SMARCD1	9	0	Inf	1	0
12:50307455-50307577	LOC101927292	12	0	Inf	1.11	0
12:51084831-51909547	ATF1,BIN2,CELA1,CSRNP2,DAZAP2,DIP2B,GALNT6,HIGD1C,LETMD1,METTL7A,POU6F1,SLC11A2,SLC4A8,SMAGP,TFCP2,TMPRSS12	2.5	6.6	0.38	0.54	0.88
12:51442099-51909547	BIN2,CELA1,CSRNP2,DAZAP2,GALNT6,LETMD1,POU6F1,SLC4A8,SMAGP,TFCP2	2	0	Inf	0.48	0
12:51442099-52206648	BIN2,CELA1,CSRNP2,DAZAP2,GALNT6,LETMD1,POU6F1,SCN8A,SLC4A8,SMAGP,TFCP2	3	0	Inf	0.6	0
12:51639844-51909547	BIN2,CELA1,DAZAP2,GALNT6,SLC4A8,SMAGP	2	0	Inf	0.48	0
12:51639844-52471279	ACVR1B,ACVRL1,ANKRD33,ATG101,BIN2,CELA1,DAZAP2,FIGNL2,GALNT6,GRASP,LOC105369971,NR4A1,SCN8A,SLC4A8,SMAGP	3	0	Inf	0.6	0
12:51868125-52180610	SCN8A,SLC4A8	2	32.33	0.06	0.48	1.52
12:52056547-52156460	SCN8A	4	7.75	0.52	0.7	0.94
12:52180325-52307134	ACVRL1,ANKRD33,FIGNL2,LOC105369971,SCN8A	3	9.2	0.33	0.6	1.01
12:52188154-52206648	SCN8A	2	23.67	0.08	0.48	1.39
12:53410256-53693234	CSAD,EIF4B,ESPL1,IGFBP6,ITGB7,LOC283335,MFSD5,MIR6757,PFDN5,RARG,SOAT2,SPRYD3,TNS2,ZNF740	2	1.29	1.55	0.48	0.36
12:54447660-54679030	CBX5,FLJ12825,HNRNPA1,HNRNPA1P10,HOXC4,LOC100240734,LOC100240735,LOC400043,MIR3198-2,SMUG1	3	0	Inf	0.6	0
12:54678332-54679030	HNRNPA1,HNRNPA1P10	4	99.28	0.04	0.7	2
12:55820037-56230030	BLOC1S1,BLOC1S1-RDH5,CD63,DNAJC14,GDF11,ITGA7,METTL7B,MMP19,OR10P1,OR2AP1,OR6C2,OR6C4,OR6C68,OR6C70,OR6C76,ORMDL2,RDH5,SARNP,TMEM198B	2	0	Inf	0.48	0
12:55968198-56230030	BLOC1S1,BLOC1S1-RDH5,CD63,DNAJC14,GDF11,ITGA7,METTL7B,MMP19,OR10P1,OR2AP1,ORMDL2,RDH5,SARNP,TMEM198B	2	0	Inf	0.48	0
12:56351513-56351631	PMEL	3	0	Inf	0.6	0
12:56383730-56531157	ERBB3,ESYT1,IKZF4,LOC105369781,PA2G4,RAB5B,RPL41,RPS26,SUOX,ZC3H10	4	13.83	0.29	0.7	1.17
12:56383730-56531459	ERBB3,ESYT1,IKZF4,LOC105369781,PA2G4,RAB5B,RPL41,RPS26,SUOX,ZC3H10	7	13.83	0.51	0.9	1.17
12:56510583-56510721	RPL41	8.5	0	Inf	0.98	0
12:56631590-57466695	ANKRD52,APOF,ATP5B,BAZ2A,CNPY2,COQ10A,CS,GLS2,GPR182,HSD17B6,IL23A,MIP,MYO1A,NACA,NEMP1,PAN2,PRIM1,PTGES3,RBMS2,RDH16,SDR9C7,SLC39A5,SNORA105C,SNORD59A,SNORD59B,SPRYD4,STAT2,TAC3,TIMELESS,ZBTB39	2	1	2	0.48	0.3
12:56631590-57492861	ANKRD52,APOF,ATP5B,BAZ2A,CNPY2,COQ10A,CS,GLS2,GPR182,HSD17B6,IL23A,MIP,MYO1A,NAB2,NACA,NEMP1,PAN2,PRIM1,PTGES3,RBMS2,RDH16,SDR9C7,SLC39A5,SNORA105C,SNORD59A,SNORD59B,SPRYD4,STAT2,STAT6,TAC3,TIMELESS,ZBTB39	2	9.4	0.21	0.48	1.02
12:56646285-57032207	ANKRD52,APOF,ATP5B,BAZ2A,CNPY2,COQ10A,CS,GLS2,IL23A,MIP,PAN2,RBMS2,SNORA105C,SPRYD4,STAT2,TIMELESS	2	173.9	0.01	0.48	2.24
12:56811690-57011316	BAZ2A,GLS2,MIP,RBMS2,SNORA105C,SPRYD4,TIMELESS	5	28.65	0.17	0.78	1.47
12:56864735-57458522	ATP5B,BAZ2A,GLS2,GPR182,HSD17B6,MYO1A,NACA,NEMP1,PRIM1,PTGES3,RBMS2,RDH16,SDR9C7,SNORA105C,SNORD59A,SNORD59B,SPRYD4,TAC3,ZBTB39	2	1	2	0.48	0.3
12:56871443-56874171	GLS2	4	6.25	0.64	0.7	0.86
12:57556301-57556640	LRP1	5	0	Inf	0.78	0
12:57559587-57969540	ARHGAP9,DCTN2,DDIT3,GLI1,INHBC,INHBE,KIF5A,LRP1,MARS,MBD6,MIR1228,MIR616,MIR6758,NDUFA4L2,NXPH4,R3HDM2,SHMT2,STAC3	2	81.65	0.02	0.48	1.92
12:57594481-57594936	LRP1	37.66	18.86	2	1.59	1.3
12:57674140-58122160	AGAP2,AGAP2-AS1,ARHGAP9,ARHGEF25,B4GALNT1,DCTN2,DDIT3,DTX3,GLI1,INHBC,INHBE,KIF5A,LOC101927583,MARS,MBD6,MIR616,MIR6758,OS9,PIP4K2C,R3HDM2,SLC26A10	2	48.94	0.04	0.48	1.7
12:57929872-57929982	DCTN2	5	0	Inf	0.78	0
12:60099670-60113364	SLC16A7	21	0	Inf	1.34	0
12:60115120-60115428	SLC16A7	3	0	Inf	0.6	0
12:62062811-62093693	NA	2	0	Inf	0.48	0
12:62557259-62557660	FAM19A2	4	0	Inf	0.7	0
12:6287532-6287730	NA	9	0	Inf	1	0
12:62965171-62972285	MON2	5.5	23.33	0.24	0.81	1.39
12:64314210-64314655	SRGAP1	2	0	Inf	0.48	0
12:65566795-65567402	LEMD3	37	0	Inf	1.58	0
12:6560433-7032859	ACRBP,CD27,CD27-AS1,CD4,CDCA3,CHD4,COPS7A,DSTNP2,ENO2,GAPDH,GNB3,GPR162,IFFO1,ING4,LAG3,LOC105369632,LPAR5,LRRC23,MLF2,MRPL51,NCAPD2,NOP2,P3H3,PIANP,PTMS,RPL13P5,SCARNA10,SCARNA11,SPSB2,TAPBPL,TPI1,USP5,VAMP1,ZNF384	3	0	Inf	0.6	0
12:6561176-6936583	ACRBP,CD4,CHD4,COPS7A,GAPDH,GPR162,IFFO1,ING4,LAG3,LPAR5,MLF2,MRPL51,NCAPD2,NOP2,PIANP,PTMS,SCARNA10,SCARNA11,TAPBPL,VAMP1,ZNF384	3	0	Inf	0.6	0
12:6561176-7032859	ACRBP,CD4,CDCA3,CHD4,COPS7A,DSTNP2,ENO2,GAPDH,GNB3,GPR162,IFFO1,ING4,LAG3,LOC105369632,LPAR5,LRRC23,MLF2,MRPL51,NCAPD2,NOP2,P3H3,PIANP,PTMS,RPL13P5,SCARNA10,SCARNA11,SPSB2,TAPBPL,TPI1,USP5,VAMP1,ZNF384	3	0	Inf	0.6	0
12:660752-660889	B4GALNT3	2	0	Inf	0.48	0
12:6647266-6952862	ACRBP,CD4,CHD4,COPS7A,GAPDH,GNB3,GPR162,IFFO1,ING4,LAG3,LPAR5,MLF2,NOP2,P3H3,PIANP,PTMS,SCARNA11,ZNF384	3	730.45	0	0.6	2.86
12:66539620-66554952	TMBIM4	7	23.4	0.3	0.9	1.39
12:6696877-6702394	CHD4	2	35.4	0.06	0.48	1.56
12:67708128-67708274	CAND1	6	0	Inf	0.85	0
12:6781515-7507726	ACSM4,ATN1,C12orf57,C1R,C1RL,C1RL-AS1,C1S,CD163L1,CD4,CDCA3,CLSTN3,COPS7A,DSTNP2,EMG1,ENO2,GNB3,GPR162,LAG3,LOC105369632,LOC105369635,LPCAT3,LRRC23,MIR141,MIR200C,MLF2,P3H3,PEX5,PHB2,PIANP,PTMS,PTPN6,RBP5,RPL13P5,SCARNA12,SPSB2,TPI1,USP5,ZNF384	3	10.8	0.28	0.6	1.07
12:68088982-68089670	NA	42	0	Inf	1.63	0
12:6839834-7064648	ATN1,C12orf57,CD4,CDCA3,COPS7A,DSTNP2,ENO2,GNB3,GPR162,LAG3,LOC105369632,LRRC23,MLF2,P3H3,PTMS,PTPN6,RPL13P5,SPSB2,TPI1,USP5	5	6.11	0.82	0.78	0.85
12:6879086-7064648	ATN1,C12orf57,CD4,CDCA3,DSTNP2,ENO2,GNB3,GPR162,LAG3,LOC105369632,LRRC23,P3H3,PTMS,PTPN6,RPL13P5,SPSB2,TPI1,USP5	8.5	160.85	0.05	0.98	2.21
12:6879086-7175834	ATN1,C12orf57,C1S,CD4,CDCA3,DSTNP2,EMG1,ENO2,GNB3,GPR162,LAG3,LOC105369632,LOC105369635,LPCAT3,LRRC23,MIR141,MIR200C,P3H3,PHB2,PTMS,PTPN6,RPL13P5,SCARNA12,SPSB2,TPI1,USP5	2	160.85	0.01	0.48	2.21
12:6964918-7032859	DSTNP2,ENO2,LOC105369632,LRRC23,RPL13P5,SPSB2,TPI1,USP5	2	4.33	0.46	0.48	0.73
12:6967587-7032859	DSTNP2,ENO2,LOC105369632,LRRC23,RPL13P5,SPSB2,TPI1,USP5	2.5	5.5	0.45	0.54	0.81
12:6973885-7032859	DSTNP2,ENO2,LOC105369632,LRRC23,RPL13P5,SPSB2,TPI1,USP5	2	1	2	0.48	0.3
12:71230298-71230427	PTPRR	4	0	Inf	0.7	0
12:7295433-7295716	CLSTN3	4	0	Inf	0.7	0
12:75530710-75530803	KCNC2	8	0	Inf	0.95	0
12:75706627-75720307	CAPS2	2.66	15.33	0.17	0.56	1.21
12:76442172-76772330	BBS10,NAP1L1,OSBPL8	3	15.83	0.19	0.6	1.23
12:76459793-76460023	NAP1L1	2	0	Inf	0.48	0
12:77239488-77247474	ZDHHC17	3	0	Inf	0.6	0
12:77245606-77246099	ZDHHC17	5	0	Inf	0.78	0
12:78334098-78531145	NAV3	2	19.57	0.1	0.48	1.31
12:78360008-78415642	NAV3	7	15	0.47	0.9	1.2
12:78360008-78452895	NAV3	3	50.33	0.06	0.6	1.71
12:79441076-79845788	MIR1252,SYT1	10.21	23.37	0.44	1.05	1.39
12:79742517-79742633	SYT1	2	0	Inf	0.48	0
12:79747281-79845788	MIR1252,SYT1	2	207.38	0.01	0.48	2.32
12:79813036-79845788	MIR1252,SYT1	2.85	0	Inf	0.59	0
12:79837892-79843955	SYT1	13	0	Inf	1.15	0
12:79842697-80750300	OTOGL,PAWR,PPP1R12A,SYT1	2	35.31	0.06	0.48	1.56
12:79845261-79845463	SYT1	5	0	Inf	0.78	0
12:79985744-80189539	PAWR,PPP1R12A	20.66	23.94	0.86	1.34	1.4
12:79985744-80226271	PAWR,PPP1R12A	3	21.83	0.14	0.6	1.36
12:79985744-80328731	PAWR,PPP1R12A	13	0	Inf	1.15	0
12:80187642-80215970	PPP1R12A	5	15.82	0.32	0.78	1.23
12:81205243-81205462	LIN7A	4	16.23	0.25	0.7	1.24
12:81719555-81778023	PPFIA2	3	33.4	0.09	0.6	1.54
12:86549096-86549241	MGAT4C	4	0	Inf	0.7	0
12:86649975-86650414	MGAT4C	4	0	Inf	0.7	0
12:88504978-88524995	CEP290	6	8.14	0.74	0.85	0.96
12:89853414-89866052	POC1B	4.25	13	0.33	0.72	1.15
12:90050785-90051040	NA	9	0	Inf	1	0
12:9227155-9305939	A2M,PZP	9	128.33	0.07	1	2.11
12:93221687-93246801	EEA1	5.5	11.5	0.48	0.81	1.1
12:94154776-94155205	CRADD	3	0	Inf	0.6	0
12:94155115-94155339	CRADD	3.5	0	Inf	0.65	0
12:94725475-94772818	CEP83	13	147	0.09	1.15	2.17
12:95602618-95605043	FGD6	8.7	12.6	0.69	0.99	1.13
12:97495544-97495706	NA	3	0	Inf	0.6	0
12:97533481-97533877	NA	8	0	Inf	0.95	0
12:97886238-97954825	RMST	4	2	2	0.7	0.48
12:98107445-98127178	LOC643711	29.5	0	Inf	1.48	0
12:99336288-99366723	ANKS1B	5	0	Inf	0.78	0
13:100953713-100992513	PCCA	2	4.4	0.45	0.48	0.73
13:101797110-102379160	FGF14,ITGBL1,NALCN	2	46.62	0.04	0.48	1.68
13:101881743-102051516	NALCN	10.94	20.08	0.54	1.08	1.32
13:102851998-102852219	FGF14	4	0	Inf	0.7	0
13:103045203-103045454	FGF14,FGF14-IT1	2	0	Inf	0.48	0
13:103286299-103289589	TPP2	3.5	35.6	0.1	0.65	1.56
13:103409834-103410070	CCDC168	5.5	0	Inf	0.81	0
13:103459495-103486902	BIVM,BIVM-ERCC5	2	52.5	0.04	0.48	1.73
13:103559002-103559148	NA	6	0	Inf	0.85	0
13:108172176-108172625	FAM155A	30	0	Inf	1.49	0
13:111530886-111532459	ANKRD10	2.33	1.8	1.29	0.52	0.45
13:111843633-111843907	ARHGEF7	2	0	Inf	0.48	0
13:114175383-114175490	TMCO3	10	0	Inf	1.04	0
13:114451483-114535461	GAS6,GAS6-AS1,LINC00552,TMEM255B	2	79	0.03	0.48	1.9
13:20632714-20641530	ZMYM2	12.75	38.33	0.33	1.14	1.59
13:20796100-20804946	GJB6	3	1	3	0.6	0.3
13:20796100-21417187	CRYL1,EEF1AKMT1,GJB6,IFT88,IL17D,MIR4499,XPO4	2	27.67	0.07	0.48	1.46
13:21170288-21230569	IFT88	17.66	22.25	0.79	1.27	1.37
13:23904087-23913243	SACS	5	0	Inf	0.78	0
13:25602612-25736828	AMER2,PABPC3	73	0	Inf	1.87	0
13:26402255-26436546	ATP8A2	19	28	0.68	1.3	1.46
13:26526129-26526212	ATP8A2	4	0	Inf	0.7	0
13:28771321-28835595	PAN3	3.5	8.5	0.41	0.65	0.98
13:28830428-28835595	PAN3	11.25	7.5	1.5	1.09	0.93
13:29233605-29233919	POMP	9	0	Inf	1	0
13:30338544-31037831	HMGB1,KATNAL1,LINC00297,LINC00365,LINC00384,LINC00426,LINC00544,LINC00572,LINC01058,UBL3	6	3.75	1.6	0.85	0.68
13:30524453-31233686	HMGB1,KATNAL1,LINC00365,LINC00384,LINC00426,LINC00544,LINC01058,USPL1	2	0	Inf	0.48	0
13:31526796-31540535	TEX26	12.25	2	6.12	1.12	0.48
13:31712663-31713186	HSPH1	2	0	Inf	0.48	0
13:31725083-31733000	HSPH1	2	25.5	0.08	0.48	1.42
13:32652970-32699012	FRY	2.33	16.75	0.14	0.52	1.25
13:32757113-32776664	FRY	4	35.75	0.11	0.7	1.57
13:32989984-32990095	N4BP2L1	3	0	Inf	0.6	0
13:32990095-33096407	MINOS1P1,N4BP2L1,N4BP2L2,N4BP2L2-IT2	25	4.67	5.35	1.41	0.75
13:33108732-33111882	N4BP2L2	7	0	Inf	0.9	0
13:33222890-33253066	PDS5B	6	16.23	0.37	0.85	1.24
13:33361995-33362982	NA	7	0	Inf	0.9	0
13:35081376-35081727	LINC00457	35.5	0	Inf	1.56	0
13:35615069-35685115	NBEA	6	17.08	0.35	0.85	1.26
13:35615069-35692611	NBEA	4	17.08	0.23	0.7	1.26
13:35619083-35883729	NBEA	24	30.5	0.79	1.4	1.5
13:35729910-35770439	NBEA	10.5	24.1	0.44	1.06	1.4
13:36412883-36413228	DCLK1	5	0	Inf	0.78	0
13:36643614-36643765	DCLK1	12	0	Inf	1.11	0
13:38772156-38772429	NA	5	0	Inf	0.78	0
13:39917549-39917749	LHFP	14	0	Inf	1.18	0
13:41517087-42263644	ELF1,KBTBD6,KBTBD7,LOC101929140,MIR3168,MIR5006,MTRF1,NAA16,OR7E37P,RGCC,VWA8,WBP4	17	7.17	2.37	1.26	0.91
13:41892941-41910892	NAA16	2.66	12.5	0.21	0.56	1.13
13:42208335-42208635	VWA8	2.5	0	Inf	0.54	0
13:42742575-42748280	DGKH	2	8.44	0.24	0.48	0.97
13:46577273-46619648	ZC3H13	5.5	23	0.24	0.81	1.38
13:47442736-47443286	HTR2A	2	0	Inf	0.48	0
13:49760519-49760723	FNDC3A	2	0	Inf	0.48	0
13:50567928-50619368	DLEU2,KCNRG,MIR3613,TRIM13	9	0	Inf	1	0
13:50642232-50649789	DLEU2	3	2	1.5	0.6	0.48
13:51068546-51069000	DLEU1	7	0	Inf	0.9	0
13:51528040-51858377	FAM124A,GUCY1B2,LINC00371,RNASEH2B	2.5	4.83	0.52	0.54	0.77
13:52500161-52500293	NA	41	0	Inf	1.62	0
13:61013821-61041513	TDRD3	4.33	7.25	0.6	0.73	0.92
13:61604742-61605186	NA	3	0	Inf	0.6	0
13:61780205-61781485	NA	5	15.33	0.33	0.78	1.21
13:65710748-65710847	NA	3	0	Inf	0.6	0
13:66492638-66492807	NA	10	0	Inf	1.04	0
13:67002677-67003366	PCDH9	2	0	Inf	0.48	0
13:67064789-67065342	PCDH9	6	0	Inf	0.85	0
13:67201364-67201999	PCDH9	11	0	Inf	1.08	0
13:67435288-67435639	PCDH9,PCDH9-AS2	7	0	Inf	0.9	0
13:67498143-67498592	PCDH9	3	0	Inf	0.6	0
13:67511047-67511264	PCDH9	15	0	Inf	1.2	0
13:67674559-67674819	PCDH9	3	0	Inf	0.6	0
13:70635561-70636815	KLHL1	3	0	Inf	0.6	0
13:73329539-73356344	BORA,DIS3,PIBF1	2	0	Inf	0.48	0
13:73590006-73651676	KLF5,PIBF1	2	4.25	0.47	0.48	0.72
13:74289504-74420510	KLF12	2	11.83	0.17	0.48	1.11
13:74387288-74518207	KLF12	2	18.78	0.11	0.48	1.3
13:77595647-77673148	FBXL3,MYCBP2,MYCBP2-AS1	2.5	42.48	0.06	0.54	1.64
13:77618791-78492966	EDNRB,EDNRB-AS1,LOC100129307,MIR3665,MYCBP2,MYCBP2-AS1,SCEL,SCEL-AS1,SLAIN1	2	0	Inf	0.48	0
13:77638749-77644846	MYCBP2	6.33	5.46	1.16	0.87	0.81
13:77706635-77706880	MYCBP2	36	0	Inf	1.57	0
13:77785301-77818086	MYCBP2	5.5	21.67	0.25	0.81	1.36
13:77798585-77870809	MYCBP2	2.5	84.21	0.03	0.54	1.93
13:77817193-77870809	MYCBP2	4	92.12	0.04	0.7	1.97
13:77825924-77826081	MYCBP2	11.5	0	Inf	1.1	0
13:77835305-78514128	EDNRB,EDNRB-AS1,LOC100129307,MIR3665,MYCBP2,SCEL,SCEL-AS1,SLAIN1	8	41.43	0.19	0.95	1.63
13:78293666-78327493	SLAIN1	21.33	4.5	4.74	1.35	0.74
13:79932408-79946065	RBM26	2	35.73	0.06	0.48	1.57
13:80094944-80113910	NDFIP2	2	14.58	0.14	0.48	1.19
13:80818943-80819305	NA	20.5	0	Inf	1.33	0
13:80935735-80937351	NA	3	14	0.21	0.6	1.18
13:81164398-81164490	NA	6	0	Inf	0.85	0
13:81345891-81346447	NA	7	0	Inf	0.9	0
13:84262037-84270302	NA	17	0	Inf	1.26	0
13:84376511-84389879	NA	4	0	Inf	0.7	0
13:95077265-95077575	NA	5	0	Inf	0.78	0
13:96284992-96285126	DZIP1	7	0	Inf	0.9	0
13:96325843-96326097	DNAJC3-AS1	3	0	Inf	0.6	0
13:96453835-96555314	UGGT2	2	4	0.5	0.48	0.7
13:96550283-96550401	UGGT2	8	0	Inf	0.95	0
13:97184780-97195475	HS6ST3	42	0	Inf	1.63	0
13:97497683-97497840	NA	29	0	Inf	1.48	0
13:97949946-97965472	MBNL2	4	0	Inf	0.7	0
13:98664596-98666294	IPO5	2	0	Inf	0.48	0
13:99061591-99064288	FARP1	3.33	4.25	0.78	0.64	0.72
13:99890680-99896878	UBAC2	22	5.25	4.19	1.36	0.8
14:100223129-100223285	NA	2	0	Inf	0.48	0
14:100376578-100610573	EML1,EVL,MIR151B,MIR342	2.5	7	0.36	0.54	0.9
14:100376578-101327360	BEGAIN,DEGS2,DLK1,EML1,EVL,LINC00523,MEG3,MIR151B,MIR2392,MIR342,MIR345,MIR6764,MIR770,SLC25A29,SLC25A47,WARS,WDR25,YY1	3	7	0.43	0.6	0.9
14:100380515-100381034	EML1	4	1	4	0.7	0.3
14:100728640-101327360	BEGAIN,DLK1,LINC00523,MEG3,MIR2392,MIR345,MIR6764,MIR770,SLC25A29,SLC25A47,WARS,WDR25,YY1	5	5.5	0.91	0.78	0.81
14:101312822-101313166	MEG3	7	0	Inf	0.9	0
14:101313391-101314005	MEG3	2	0	Inf	0.48	0
14:101313627-101313773	MEG3	2	0	Inf	0.48	0
14:101313635-101314133	MEG3	6	1	6	0.85	0.3
14:101313695-101313880	MEG3	11.75	0	Inf	1.11	0
14:101314684-101314867	MEG3	2	0	Inf	0.48	0
14:101403739-101417831	SNORD113-5,SNORD113-6,SNORD113-7,SNORD113-9,SNORD114-1	2	30.67	0.07	0.48	1.5
14:101405216-101435061	SNHG24,SNORD113-6,SNORD113-7,SNORD113-9,SNORD114-1,SNORD114-10,SNORD114-11,SNORD114-2,SNORD114-3,SNORD114-4,SNORD114-5,SNORD114-6,SNORD114-7,SNORD114-8,SNORD114-9	9.5	22.11	0.43	1.02	1.36
14:102449355-102500525	DYNC1H1	3	25.24	0.12	0.6	1.42
14:102659799-102664184	WDR20	3	3	1	0.6	0.6
14:102690833-102822234	CINP,MOK,ZNF839	2	0	Inf	0.48	0
14:102900571-102918964	TECPR2	2	20.5	0.1	0.48	1.33
14:103348469-103349836	TRAF3	5	0	Inf	0.78	0
14:103352525-104152568	AMN,APOPT1,BAG5,CDC42BPB,CKB,EIF5,EXOC3L4,KLC1,LINC00605,LINC00677,LOC105378183,LOC107984640,MARK3,SNORA28,TNFAIP2,TRAF3,TRMT61A	2	0	Inf	0.48	0
14:103373885-103374082	TRAF3	4	0	Inf	0.7	0
14:103805508-104152568	APOPT1,BAG5,CKB,EIF5,KLC1,MARK3,TRMT61A	2	16.67	0.12	0.48	1.25
14:103805508-104167888	APOPT1,BAG5,CKB,EIF5,KLC1,MARK3,TRMT61A,XRCC3	3	16.67	0.18	0.6	1.25
14:103805508-104200005	APOPT1,BAG5,CKB,EIF5,KLC1,MARK3,TRMT61A,XRCC3,ZFYVE21	2	16.67	0.12	0.48	1.25
14:103966492-104139524	APOPT1,BAG5,CKB,KLC1,MARK3,TRMT61A	2	35.43	0.06	0.48	1.56
14:103985994-104380321	APOPT1,BAG5,C14orf2,CKB,KLC1,LINC00637,PPP1R13B,TRMT61A,XRCC3,ZFYVE21	2	34.6	0.06	0.48	1.55
14:103985994-104408039	APOPT1,BAG5,C14orf2,CKB,KLC1,LINC00637,PPP1R13B,RD3L,TDRD9,TRMT61A,XRCC3,ZFYVE21	2	0	Inf	0.48	0
14:104378624-104380321	C14orf2	2.66	34.6	0.08	0.56	1.55
14:105403590-105685390	AHNAK2,BRF1,C14orf79,CDCA4,GPR132,JAG2,LOC102723354,MIR6765,NUDT14	2	5.4	0.37	0.48	0.81
14:105920529-105960270	C14orf80,CRIP1,CRIP2,MTA1	2	17.71	0.11	0.48	1.27
14:19706896-19868572	NA	3	0	Inf	0.6	0
14:20215586-20826063	CCNB1IP1,OR11G2,OR11H4,OR11H6,OR4K1,OR4K13,OR4K14,OR4K15,OR4K17,OR4K2,OR4K5,OR4L1,OR4M1,OR4N2,OR4N5,OR4Q3,PARP2,RPPH1,SNORD126,TTC5	2	0	Inf	0.48	0
14:20924826-21544802	ANG,APEX1,ARHGEF40,ECRP,EDDM3A,EDDM3B,LOC101929718,LOC254028,METTL17,MIR6717,NDRG2,OR6S1,PNP,RNASE1,RNASE10,RNASE11,RNASE12,RNASE13,RNASE2,RNASE3,RNASE4,RNASE6,RNASE7,RNASE8,RNASE9,SLC39A2,TMEM55B,TPPP2	2	4.67	0.43	0.48	0.75
14:21485250-21485438	NDRG2	2	0	Inf	0.48	0
14:21488840-21488942	NDRG2	8	0	Inf	0.95	0
14:23369853-24037279	ACIN1,AJUBA,AP1G2,BCL2L2,BCL2L2-PABPN1,C14orf119,C14orf93,CDH24,CEBPE,CMTM5,EFS,HAUS4,HOMEZ,IL25,JPH4,LOC101926933,LOC102724814,MHRT,MIR208A,MIR208B,MIR4707,MYH6,MYH7,NGDN,PABPN1,PPP1R3E,PRMT5,PRMT5-AS1,PSMB11,PSMB5,RBM23,RNF212B,SLC22A17,SLC7A8,THTPA,ZFHX2	2	0	Inf	0.48	0
14:23527773-24037279	ACIN1,AP1G2,BCL2L2,BCL2L2-PABPN1,C14orf119,CEBPE,CMTM5,EFS,HOMEZ,IL25,JPH4,LOC102724814,MHRT,MIR208A,MIR208B,MYH6,MYH7,NGDN,PABPN1,PPP1R3E,RNF212B,SLC22A17,SLC7A8,THTPA,ZFHX2	4	0	Inf	0.7	0
14:23549721-23549973	ACIN1	106	0	Inf	2.03	0
14:23563533-23563701	ACIN1	2	0	Inf	0.48	0
14:23594503-24037279	AP1G2,BCL2L2,BCL2L2-PABPN1,CMTM5,EFS,HOMEZ,IL25,JPH4,LOC102724814,MHRT,MIR208A,MIR208B,MYH6,MYH7,NGDN,PABPN1,PPP1R3E,RNF212B,SLC22A17,SLC7A8,THTPA,ZFHX2	2	0	Inf	0.48	0
14:23658322-23658598	NA	36	0	Inf	1.57	0
14:23765129-24037279	AP1G2,BCL2L2,BCL2L2-PABPN1,CMTM5,EFS,IL25,JPH4,LOC102724814,MHRT,MIR208A,MIR208B,MYH6,MYH7,NGDN,PABPN1,PPP1R3E,SLC22A17,THTPA,ZFHX2	3.2	0	Inf	0.62	0
14:23815526-24037279	AP1G2,CMTM5,EFS,IL25,JPH4,LOC102724814,MHRT,MIR208A,MIR208B,MYH6,MYH7,NGDN,SLC22A17,THTPA,ZFHX2	3.45	0	Inf	0.65	0
14:23815538-24037279	AP1G2,CMTM5,EFS,IL25,JPH4,LOC102724814,MHRT,MIR208A,MIR208B,MYH6,MYH7,NGDN,SLC22A17,THTPA,ZFHX2	4	0	Inf	0.7	0
14:23816870-23817192	SLC22A17	5	0	Inf	0.78	0
14:24028776-24037279	AP1G2,JPH4,LOC102724814,THTPA	4.33	0	Inf	0.73	0
14:24847118-24847230	NFATC4	3	0	Inf	0.6	0
14:25280394-25280749	STXBP6	13	0	Inf	1.15	0
14:31416295-31425448	STRN3	3.25	9.9	0.33	0.63	1.04
14:31596990-31602881	HECTD1	2	7.25	0.28	0.48	0.92
14:32559707-32586493	ARHGAP5	7.5	21.2	0.35	0.93	1.35
14:33063054-33063907	AKAP6	3	0	Inf	0.6	0
14:33156912-33157150	AKAP6	4	0	Inf	0.7	0
14:33201806-33204863	AKAP6	3	0	Inf	0.6	0
14:33704183-33704292	NPAS3	2	0	Inf	0.48	0
14:34902143-35585943	BAZ1A,CFL2,EAPP,FAM177A1,IGBP1P1,LOC101927178,PPP2R3C,SNX6,SPTSSA,SRP54	4	7	0.57	0.7	0.9
14:35030617-35585943	BAZ1A,CFL2,FAM177A1,IGBP1P1,LOC101927178,PPP2R3C,SNX6,SRP54	2	7	0.29	0.48	0.9
14:35261980-35331528	BAZ1A	108	1.5	72	2.04	0.4
14:35385794-35397408	NA	26.5	0	Inf	1.44	0
14:35916409-35947603	NA	3	0	Inf	0.6	0
14:36103779-36143915	RALGAPA1,RALGAPA1P1	5.33	25.83	0.21	0.8	1.43
14:36133847-36194359	RALGAPA1,RALGAPA1P1	6.33	4.55	1.39	0.87	0.74
14:38286782-38437793	LINC00517,TTC6	5	0	Inf	0.78	0
14:39130345-39130550	NA	9	0	Inf	1	0
14:39214347-39308408	LINC00639	6	0	Inf	0.85	0
14:39649880-39649982	PNN	39	0	Inf	1.6	0
14:40360263-40360469	NA	2	0	Inf	0.48	0
14:43693435-43693564	NA	4	0	Inf	0.7	0
14:45587230-45599993	FKBP3	2	21.31	0.09	0.48	1.35
14:47909258-47909382	MDGA2	2	0	Inf	0.48	0
14:47995732-47995965	MDGA2	16	0	Inf	1.23	0
14:50292584-50298079	NEMF	2	11.25	0.18	0.48	1.09
14:50292584-50298844	NEMF	2.5	12.86	0.19	0.54	1.14
14:51211083-51214709	NIN	18	0	Inf	1.28	0
14:52977957-53011089	TXNDC16	2	5	0.4	0.48	0.78
14:52981597-53011089	TXNDC16	3.75	6.25	0.6	0.68	0.86
14:53003436-53011089	TXNDC16	4.33	65.75	0.07	0.73	1.82
14:53339516-53360145	FERMT2	2	5.75	0.35	0.48	0.83
14:55111924-55129538	SAMD4A	4	0	Inf	0.7	0
14:56358456-56443651	NA	3	0	Inf	0.6	0
14:58734475-58734783	PSMA3,PSMA3-AS1	7	0	Inf	0.9	0
14:58740696-58740853	PSMA3-AS1	2	6.38	0.31	0.48	0.87
14:60528728-60765805	DHRS7,LRRC9,PCNX4,PPM1A	2	1	2	0.48	0.3
14:61275042-61346553	MNAT1	6	23.71	0.25	0.85	1.39
14:61503776-61518853	SLC38A6	22	25.5	0.86	1.36	1.42
14:63253950-63255128	KCNH5	7	0	Inf	0.9	0
14:64494201-65211060	AKAP5,ESR2,HSPA2,LOC102723809,MIR548H1,MTHFD1,PLEKHG3,PPP1R36,SYNE2,TEX21P,ZBTB1,ZBTB25	2	4	0.5	0.48	0.7
14:64676892-64678218	SYNE2	5	0	Inf	0.78	0
14:66028054-66028484	FUT8	3	5.36	0.56	0.6	0.8
14:66188492-66210193	FUT8	17	21.6	0.79	1.26	1.35
14:67472715-67472882	GPHN	48	0	Inf	1.69	0
14:67490349-67635753	GPHN	18.33	7.6	2.41	1.29	0.93
14:67626131-67671806	FAM71D,GPHN	2	4.6	0.43	0.48	0.75
14:67936982-68120215	ARG2,PIGH,PLEKHH1,TMEM229B,VTI1B	3	12.62	0.24	0.6	1.13
14:72175938-72400019	RGS6,SIPA1L1	2	19.07	0.1	0.48	1.3
14:72205734-72941407	RGS6,SIPA1L1	3	20.12	0.15	0.6	1.32
14:72497744-72498244	RGS6	5	0	Inf	0.78	0
14:72732419-72732609	RGS6	17	0	Inf	1.26	0
14:73572566-73588076	RBM25	2	306.75	0.01	0.48	2.49
14:73614502-73653628	PSEN1	6.25	113	0.06	0.86	2.06
14:73614502-73664837	PSEN1	5.25	113	0.05	0.8	2.06
14:73721220-74371786	ACOT1,ACOT2,ACOT4,ACOT6,C14orf169,DNAL1,ELMSAN1,HEATR4,LOC100506476,LOC100506498,LOC101928143,MIR4505,NUMB,PAPLN,PNMA1,PTGR2,ZNF410	3	0	Inf	0.6	0
14:73976015-73989928	HEATR4	3	2	1.5	0.6	0.48
14:73985726-73989928	HEATR4	2	1	2	0.48	0.3
14:75265043-75265229	YLPM1	10	0	Inf	1.04	0
14:78799936-78800063	NRXN3	3	0	Inf	0.6	0
14:78821260-78913086	NRXN3	9	0	Inf	1	0
14:79423584-80164280	LOC105370586,NRXN3	2	96.5	0.02	0.48	1.99
14:79511413-79511725	NRXN3	12	0	Inf	1.11	0
14:79729074-79729292	NRXN3	3	0	Inf	0.6	0
14:81651874-81670448	GTF2A1,SNORA79	3	34.85	0.09	0.6	1.55
14:83153657-83173208	NA	3	12.5	0.24	0.6	1.13
14:84991916-84992022	NA	10	0	Inf	1.04	0
14:86292500-86292621	NA	4	0	Inf	0.7	0
14:88450737-88789593	GALC,GPR65,KCNK10,LINC01146,LOC101928791	2	4.75	0.42	0.48	0.76
14:88883054-88904247	SPATA7	11.5	7.17	1.6	1.1	0.91
14:89073591-89075751	ZC3H14	9	0	Inf	1	0
14:90871032-91611657	C14orf159,CALM1,LINC00642,LOC101928909,LOC105370619,LOC105370622,RPS6KA5,SNORA11B,TTC7B	2	367.62	0.01	0.48	2.57
14:90871032-91647733	C14orf159,CALM1,LINC00642,LOC101928909,LOC105370619,LOC105370622,RPS6KA5,SNORA11B,TTC7B	2	367.62	0.01	0.48	2.57
14:90873763-90873901	CALM1	5.5	0	Inf	0.81	0
14:90874318-90874469	CALM1	38.5	0	Inf	1.6	0
14:91947919-91952074	PPP4R3A	4.25	7	0.61	0.72	0.9
14:92120353-92120578	CATSPERB	9	0	Inf	1	0
14:92466311-92488175	TRIP11	16	12.22	1.31	1.23	1.12
14:92524895-92559662	ATXN3	3	3.17	0.95	0.6	0.62
14:93723540-93730339	BTBD7	74.66	18	4.15	1.88	1.28
14:93760203-93761283	BTBD7	4	18	0.22	0.7	1.28
14:93928135-93928298	UNC79	29	0	Inf	1.48	0
14:93934016-93963632	UNC79	2	48.3	0.04	0.48	1.69
14:93940434-93998924	UNC79	2	24.44	0.08	0.48	1.41
14:94079142-94089187	UNC79	3	15.12	0.2	0.6	1.21
14:94140659-94140778	UNC79	5	0	Inf	0.78	0
14:94517267-94517808	DDX24	2	27.88	0.07	0.48	1.46
14:95552564-95934304	CLMN,DICER1,DICER1-AS1,LINC00341,LOC101929080,MIR3173,SYNE3	2	0	Inf	0.48	0
14:96823510-96823802	ATG2B	45	0	Inf	1.66	0
14:96997923-96998667	PAPOLA	16	0	Inf	1.23	0
14:97022183-97022750	PAPOLA	3	33.65	0.09	0.6	1.54
14:99924615-100070727	CCDC85C,CCNK,SETD3	2	5.83	0.34	0.48	0.83
15:100138634-100185969	MEF2A	3	20.36	0.15	0.6	1.33
15:100154987-100155453	MEF2A	4	0	Inf	0.7	0
15:102241288-102255166	TARSL2	2	19.33	0.1	0.48	1.31
15:23259631-23439184	GOLGA6L22,GOLGA8EP,GOLGA8IP,HERC2P2,HERC2P7	5	1	5	0.78	0.3
15:23259631-23603978	GOLGA6L22,GOLGA8EP,GOLGA8IP,GOLGA8S,HERC2P2,HERC2P7	5	1	5	0.78	0.3
15:25207260-25213229	SNRPN,SNURF	3	50.37	0.06	0.6	1.71
15:25213078-25227584	PWARSN,SNORD107,SNRPN,SNURF	4	77.94	0.05	0.7	1.9
15:25221308-25260755	PWAR5,PWARSN,SNORD107,SNORD108,SNORD64,SNRPN,SNURF	31	0	Inf	1.51	0
15:25284857-25285994	NA	3	16	0.19	0.6	1.23
15:25388375-25388646	NA	5	0	Inf	0.78	0
15:25542751-25543007	NA	6	0	Inf	0.85	0
15:25650607-25657118	UBE3A	5	13.6	0.37	0.78	1.16
15:26370757-27194357	GABRA5,GABRB3,LINC00929	2	0	Inf	0.48	0
15:27404667-27404779	GABRG3,GABRG3-AS1	3	0	Inf	0.6	0
15:27571955-27574035	GABRG3	2	10	0.2	0.48	1.04
15:28625652-28930410	GOLGA8F,GOLGA8G,HERC2P9,MIR4509-1,MIR4509-2,MIR4509-3	2	0	Inf	0.48	0
15:28627535-29410516	APBA2,GOLGA6L7P,GOLGA8F,GOLGA8G,GOLGA8M,HERC2P9,LOC100289656,MIR4509-1,MIR4509-2,MIR4509-3,PDCD6IPP2,WHAMMP2	2	0	Inf	0.48	0
15:29053393-29347038	APBA2,GOLGA6L7P,PDCD6IPP2	2	22	0.09	0.48	1.36
15:30053341-30065560	TJP1	2.5	24	0.1	0.54	1.4
15:30058468-30092905	TJP1	2	19.09	0.1	0.48	1.3
15:30431260-31235310	ARHGAP11B,CHRFAM7A,DKFZP434L187,FAN1,GOLGA8H,GOLGA8R,GOLGA8T,HERC2P10,LOC100288637,MTMR10,ULK4P1,ULK4P2	2	0	Inf	0.48	0
15:33149215-33202736	FMN1	2	9	0.22	0.48	1
15:33445248-33447246	FMN1	6.5	11.62	0.56	0.88	1.1
15:33445248-33472463	FMN1	2	9.38	0.21	0.48	1.02
15:34028526-34030649	RYR3	2	0	Inf	0.48	0
15:34651448-34651884	LPCAT4	2	0	Inf	0.48	0
15:34678825-34824200	GOLGA8A,GOLGA8B,MIR1233-1,MIR1233-2	2	3.39	0.59	0.48	0.64
15:36163487-36163664	NA	5	0	Inf	0.78	0
15:38648047-38772257	FAM98B,SPRED1	129	0	Inf	2.11	0
15:38904209-38981515	NA	6	0	Inf	0.85	0
15:40568127-40994124	ANKRD63,BAHD1,BUB1B-PAK6,C15orf52,C15orf57,CHST14,DISP2,INAFM2,IVD,KNL1,KNSTRN,MRPL42P5,PAK6,PHGR1,PLCB2,RAD51,RAD51-AS1,RPUSD2	2.5	2.5	1	0.54	0.54
15:41028085-41276550	C15orf62,CHAC1,DLL4,DNAJC17,GCHFR,INO80,LOC105370943,PPP1R14D,RHOV,RMDN3,SPINT1,VPS18,ZFYVE19	2.5	0	Inf	0.54	0
15:41028439-41028570	RMDN3	2	0	Inf	0.48	0
15:41131006-41131141	NA	4	0	Inf	0.7	0
15:41311070-41311201	INO80	3	0	Inf	0.6	0
15:41772778-42003547	ITPKA,LTK,MGA,MIR626,RPAP1,RTF1,TYRO3	3	24.58	0.12	0.6	1.41
15:41809995-41819803	RPAP1	3	2.75	1.09	0.6	0.57
15:41988324-41988658	MGA	3	0	Inf	0.6	0
15:42040834-42042813	MGA	7.5	15.67	0.48	0.93	1.22
15:42698123-43477341	CAPN3,CDAN1,HAUS2,LRRC57,SNAP23,STARD9,TMEM62,TTBK2,UBR1,ZNF106	2	1.5	1.33	0.48	0.4
15:42931396-42931518	STARD9	4	0	Inf	0.7	0
15:42986725-43891604	ADAL,CCNDBP1,CDAN1,CKMT1B,EPB42,LCMT2,MAP1A,PPIP5K1,STARD9,TGM5,TGM7,TMEM62,TP53BP1,TTBK2,TUBGCP4,UBR1,ZSCAN29	2	1.5	1.33	0.48	0.4
15:43675330-43823818	MAP1A,TP53BP1,TUBGCP4	2	0	Inf	0.48	0
15:43675330-43891604	CKMT1B,MAP1A,PPIP5K1,TP53BP1,TUBGCP4	2.4	0	Inf	0.53	0
15:43683413-43891604	CKMT1B,MAP1A,PPIP5K1,TP53BP1,TUBGCP4	2	0	Inf	0.48	0
15:43815288-43815601	MAP1A	3	0	Inf	0.6	0
15:43857064-43932694	CATSPER2,CKMT1B,PPIP5K1,STRC	8	4	2	0.95	0.7
15:43857064-43939665	CATSPER2,CKMT1B,PPIP5K1,STRC	8	4	2	0.95	0.7
15:43857064-44029206	CATSPER2,CATSPER2P1,CKMT1A,CKMT1B,PPIP5K1,STRC	8	3.07	2.61	0.95	0.61
15:43891024-43990346	CATSPER2,CKMT1A,CKMT1B,STRC	2	25.87	0.08	0.48	1.43
15:44892664-44949461	SPG11	5	12.5	0.4	0.78	1.13
15:47611256-47611822	SEMA6D	7	0	Inf	0.9	0
15:47730425-47730918	SEMA6D	17	0	Inf	1.26	0
15:49040639-49061278	CEP152	2	9	0.22	0.48	1
15:49528047-49584734	GALK2	3	5.5	0.55	0.6	0.81
15:50592985-50593565	GABPB1	2	6.6	0.3	0.48	0.88
15:51200868-52013223	AP4E1,CYP19A1,DCAF13P3,DMXL2,GLDN,MIR4713,MIR7973-1,MIR7973-2,SCG3,TNFAIP8L3	3.33	0	Inf	0.64	0
15:51204274-52108558	AP4E1,CYP19A1,DCAF13P3,DMXL2,GLDN,LYSMD2,MIR4713,MIR7973-1,MIR7973-2,SCG3,TMOD2,TNFAIP8L3	2	1	2	0.48	0.3
15:51743841-51745838	DMXL2	6	18.54	0.32	0.85	1.29
15:51756871-52015846	DMXL2,LYSMD2,SCG3	2	9.67	0.21	0.48	1.03
15:51988071-52013223	SCG3	2	21.89	0.09	0.48	1.36
15:52064608-52064815	TMOD2	11	0	Inf	1.08	0
15:52065908-52069215	TMOD2	11.25	49.06	0.23	1.09	1.7
15:52167226-52167467	TMOD3	4	0	Inf	0.7	0
15:52540896-52676519	MIR1266,MYO5A,MYO5C	2	60.4	0.03	0.48	1.79
15:52599479-52615641	MYO5A	2	12.64	0.16	0.48	1.13
15:52681434-52725482	MYO5A	3	94.47	0.03	0.6	1.98
15:54304844-54308083	UNC13C	10	2.5	4	1.04	0.54
15:55561416-55561647	RAB27A	5	0	Inf	0.78	0
15:56665638-56704634	TEX9	16.33	4.33	3.77	1.24	0.73
15:58574278-58574593	NA	3	0	Inf	0.6	0
15:58902495-58957396	ADAM10	2	72.89	0.03	0.48	1.87
15:59064176-59080162	FAM63B	14	10.33	1.36	1.18	1.05
15:59204761-59205895	SLTM	15.33	128.33	0.12	1.21	2.11
15:59204761-59209198	SLTM	22	17.71	1.24	1.36	1.27
15:60511895-60512143	NA	18	0	Inf	1.28	0
15:61025029-61025227	RORA	2	0	Inf	0.48	0
15:61508886-61509295	RORA	22	0	Inf	1.36	0
15:61542386-61542919	NA	5	0	Inf	0.78	0
15:62202375-62234266	VPS13C	2	54.33	0.04	0.48	1.74
15:62243143-62258341	VPS13C	17	13.8	1.23	1.26	1.17
15:62283198-62336454	VPS13C	8	12.33	0.65	0.95	1.12
15:63032828-63364113	MIR190A,TLN2,TPM1	2	10.75	0.19	0.48	1.07
15:63363288-63559973	LACTB,RAB8B,RPS27L,TPM1	2	4	0.5	0.48	0.7
15:63824845-63866602	USP3	5	8.67	0.58	0.78	0.99
15:63998978-64008672	HERC1	9	16.73	0.54	1	1.25
15:64015380-64050568	HERC1	6.25	9.62	0.65	0.86	1.03
15:64199234-64231560	DAPK2,LOC101928988	4	2	2	0.7	0.48
15:64495280-64497148	CSNK1G1	15.33	17.38	0.88	1.21	1.26
15:64995227-65447419	ANKDD1A,CLPX,KBTBD13,MIR1272,MTFMT,OAZ2,PDCD7,PIF1,PLEKHO2,RASL12,RBPMS2,SLC51B,SPG21,UBAP1L	3	11.57	0.26	0.6	1.1
15:65255362-66011670	CILP,CLPX,DENND4A,DPP8,HACD3,IGDCC3,IGDCC4,KBTBD13,MIR4511,MTFMT,PARP16,PDCD7,RASL12,SLC24A1,SLC51B,SPG21,UBAP1L,VWA9	2	0	Inf	0.48	0
15:65409716-66011670	CILP,CLPX,DENND4A,DPP8,HACD3,IGDCC3,IGDCC4,MIR4511,PARP16,PDCD7,SLC24A1,VWA9	2	0	Inf	0.48	0
15:65673824-66011670	DENND4A,DPP8,HACD3,IGDCC4,MIR4511,SLC24A1,VWA9	2	0	Inf	0.48	0
15:65756098-65804902	DPP8	4	18	0.22	0.7	1.28
15:65887710-65888070	VWA9	3	0	Inf	0.6	0
15:66007815-66048810	DENND4A,MIR4511	3	18.9	0.16	0.6	1.3
15:66236080-66236316	MEGF11	5	0	Inf	0.78	0
15:67418053-68099455	AAGAB,C15orf61,IQCH,IQCH-AS1,MAP2K5,SMAD3	2	0	Inf	0.48	0
15:67468603-67468753	SMAD3	4	0	Inf	0.7	0
15:67514315-67514432	AAGAB	3	0	Inf	0.6	0
15:68366316-68366442	PIAS1	16	0	Inf	1.23	0
15:68434283-68457142	PIAS1	4.66	19.5	0.24	0.75	1.31
15:69489880-69490084	GLCE	2	0	Inf	0.48	0
15:69542517-69542735	GLCE	2	0	Inf	0.48	0
15:70340542-70350630	TLE3	2	13.25	0.15	0.48	1.15
15:70340542-70963430	LOC101929151,MIR629,SALRNA2,SALRNA3,TLE3,UACA	3	1	3	0.6	0.3
15:70353957-70354145	TLE3	5	0	Inf	0.78	0
15:70510256-70510456	NA	2	0	Inf	0.48	0
15:71200607-71200864	LRRC49	2	0	Inf	0.48	0
15:72541585-72542433	PARP6	2	18.82	0.11	0.48	1.3
15:72545777-72579733	CELF6,PARP6	2	9.8	0.2	0.48	1.03
15:72558332-72559085	PARP6	19	0	Inf	1.3	0
15:72611157-72611527	CELF6	5	0	Inf	0.78	0
15:72837160-72864506	ARIH1	3	6.67	0.45	0.6	0.88
15:73578172-73578490	NEO1	2	0	Inf	0.48	0
15:74119569-74119760	NA	2	0	Inf	0.48	0
15:74742276-75653029	ARID3B,C15orf39,CLK3,COMMD4,COX5A,CPLX3,CSK,CYP1A1,CYP1A2,EDC3,FAM219B,GOLGA6C,GOLGA6D,LMAN1L,LOC105376731,MAN2C1,MIR4513,MIR631,MIR6882,MPI,NEIL1,PPCDC,RPP25,SCAMP2,SCAMP5,UBL7,UBL7-AS1,ULK3	2	14.1	0.14	0.48	1.18
15:75215988-75221573	COX5A	8.5	19.92	0.43	0.98	1.32
15:75693070-75705386	SIN3A	8.33	23.6	0.35	0.97	1.39
15:76566752-76588078	ETFA	3	13.5	0.22	0.6	1.16
15:77315767-77316049	PSTPIP1	2.5	0	Inf	0.54	0
15:77769896-77777945	HMG20A	2	94	0.02	0.48	1.98
15:77769896-78462884	CIB2,HMG20A,IDH3A,LINGO1,LINGO1-AS1,LINGO1-AS2,LOC101929457,LOC645752,LOC91450,SH2D7,TBC1D2B	2	94	0.02	0.48	1.98
15:78746044-78746225	IREB2	2	0	Inf	0.48	0
15:80867327-81042033	ABHD17C,ARNT2,MIR5572	3	70.25	0.04	0.6	1.85
15:82443805-82444764	EFL1	14	10	1.4	1.18	1.04
15:83211950-83296118	CPEB1	2	54.33	0.04	0.48	1.74
15:83481854-83495598	WHAMM	17	6.67	2.55	1.26	0.88
15:83491851-84287493	BNC1,BTBD1,C15orf40,FAM103A1,HDGFRP3,HOMER2,MIR4515,SH3GL3,TM6SF1,WHAMM	3	6.67	0.45	0.6	0.88
15:83815157-83815529	HDGFRP3	5	0	Inf	0.78	0
15:84852624-84965590	GOLGA2P7,GOLGA6L4,LOC440300,LOC642423	6	0	Inf	0.85	0
15:85610244-85626875	PDE8A	2	9.8	0.2	0.48	1.03
15:86299052-86313051	KLHL25,LOC101929679	4	8	0.5	0.7	0.95
15:88799828-88799874	NTRK3,NTRK3-AS1	3	0	Inf	0.6	0
15:89441913-90393953	ABHD2,ANPEP,AP3S2,C15orf38-AP3S2,FANCI,KIF7,LINC00928,MESP1,MESP2,MFGE8,MIR5094,MIR6766,MIR9-3,MIR9-3HG,PEX11A,PLIN1,POLG,RHCG,RLBP1,TICRR,WDR93	6	0	Inf	0.85	0
15:89656955-89698765	ABHD2	3.75	37.5	0.1	0.68	1.59
15:89672233-89672432	ABHD2	4	0	Inf	0.7	0
15:89937957-89939919	MIR9-3HG	49	0	Inf	1.7	0
15:90146026-90815443	ANPEP,AP3S2,ARPIN,C15orf38-AP3S2,CIB1,GDPGP1,IDH2,KIF7,MESP1,MESP2,MIR3174,MIR5009,MIR5094,NGRN,PEX11A,PLIN1,SEMA4B,TICRR,TTLL13P,WDR93,ZNF710	2	0	Inf	0.48	0
15:90164623-90815443	ANPEP,AP3S2,ARPIN,C15orf38-AP3S2,CIB1,GDPGP1,IDH2,KIF7,MESP1,MESP2,MIR3174,MIR5009,MIR5094,NGRN,PEX11A,PLIN1,SEMA4B,TICRR,TTLL13P,WDR93,ZNF710	2	0	Inf	0.48	0
15:90798986-90815443	CIB1,NGRN,TTLL13P	2.5	0	Inf	0.54	0
15:90907444-90908083	NA	8	0	Inf	0.95	0
15:90983733-91844539	BLM,CRTC3,CRTC3-AS1,FES,FURIN,HDDC3,IQGAP1,LINC01585,LOC101926911,MAN2A2,PRC1,PRC1-AS1,RCCD1,SV2B,UNC45A,VPS33B	3	11.5	0.26	0.6	1.1
15:92694838-92695481	SLCO3A1	6	0	Inf	0.85	0
15:98545354-98545741	NA	17	0	Inf	1.26	0
15:99473463-99507759	IGF1R	2	7	0.29	0.48	0.9
15:99473463-99675800	IGF1R,LUNAR1,PGPEP1L,SYNM	2	7	0.29	0.48	0.9
15:99676527-100272212	HSP90B2P,LRRC28,LYSMD4,MEF2A,TTC23	3	0	Inf	0.6	0
15:99676527-99762069	TTC23	2	0	Inf	0.48	0
15:99676527-99768937	TTC23	3	6.25	0.48	0.6	0.86
16:1025760-1918185	BAIAP3,C16orf91,C1QTNF8,CACNA1H,CCDC154,CLCN7,CRAMP1,EME2,FAHD1,GNPTG,HAGH,HN1L,IFT140,IGFALS,LMF1,LOC105371046,MAPK8IP3,MEIOB,MIR3177,MRPS34,NME3,NUBP2,PTX4,SOX8,SPSB3,SSTR5,SSTR5-AS1,TELO2,TMEM204,TPSAB1,TPSB2,TPSD1,TPSG1,TSR3,UBE2I,UNKL	2	0	Inf	0.48	0
16:1025760-1934232	BAIAP3,C16orf91,C1QTNF8,CACNA1H,CCDC154,CLCN7,CRAMP1,EME2,FAHD1,GNPTG,HAGH,HN1L,IFT140,IGFALS,LINC00254,LMF1,LOC105371046,MAPK8IP3,MEIOB,MIR3177,MRPS34,NME3,NUBP2,PTX4,SOX8,SPSB3,SSTR5,SSTR5-AS1,TELO2,TMEM204,TPSAB1,TPSB2,TPSD1,TPSG1,TSR3,UBE2I,UNKL	2	0	Inf	0.48	0
16:10534220-10577495	ATF7IP2	2	3.5	0.57	0.48	0.65
16:11022747-11914154	BCAR4,CLEC16A,DEXI,LITAF,LOC101927131,LOC105371083,PRM1,PRM2,PRM3,RMI2,SNN,SOCS1,TNP2,TXNDC11,ZC3H7A	2	0	Inf	0.48	0
16:11114049-11220003	CLEC16A	2.66	10.33	0.26	0.56	1.05
16:11217598-11217803	CLEC16A	2.66	16.27	0.16	0.56	1.24
16:11348273-11933842	BCAR4,LITAF,LOC101927131,LOC105371083,PRM1,PRM2,PRM3,RMI2,RSL1D1,SNN,SOCS1,TNP2,TXNDC11,ZC3H7A	2	19.64	0.1	0.48	1.31
16:11846524-11859541	ZC3H7A	2	9.29	0.22	0.48	1.01
16:11961984-12875260	CPPED1,GSPT1,MIR4718,SNX29,TNFRSF17	3	1	3	0.6	0.3
16:11988810-11990639	GSPT1	4	26.9	0.15	0.7	1.45
16:1250255-2204141	BAIAP3,C16orf91,CACNA1H,CCDC154,CLCN7,CRAMP1,EME2,FAHD1,GFER,GNPTG,HAGH,HN1L,HS3ST6,IFT140,IGFALS,LINC00254,LOC105371046,LOC105371049,MAPK8IP3,MEIOB,MIR1225,MIR3177,MIR3180-5,MIR4516,MIR6511B1,MIR6511B2,MRPS34,MSRB1,NDUFB10,NME3,NOXO1,NPW,NTHL1,NUBP2,PKD1,PTX4,RAB26,RNF151,RPL3L,RPS2,SLC9A3R2,SNHG9,SNORA10,SNORA64,SNORA78,SPSB3,SYNGR3,TBL3,TELO2,TMEM204,TPSAB1,TPSB2,TPSD1,TPSG1,TSC2,TSR3,UBE2I,UN…	2	21	0.1	0.48	1.34
16:1392181-2024680	BAIAP3,C16orf91,CCDC154,CLCN7,CRAMP1,EME2,FAHD1,GNPTG,HAGH,HN1L,HS3ST6,IFT140,IGFALS,LINC00254,LOC105371046,MAPK8IP3,MEIOB,MIR3177,MRPS34,MSRB1,NDUFB10,NME3,NUBP2,PTX4,RNF151,RPL3L,RPS2,SNHG9,SNORA10,SNORA64,SNORA78,SPSB3,TBL3,TELO2,TMEM204,TSR3,UNKL	3	24.2	0.12	0.6	1.4
16:14028048-14334341	ERCC4,LOC101927311,LOC101927348,MKL2	2	62	0.03	0.48	1.8
16:14028048-14360630	ERCC4,LOC101927311,LOC101927348,MKL2	6.25	62	0.1	0.86	1.8
16:142593-249237	HBA1,HBA2,HBM,HBQ1,HBZ,LUC7L,NPRL3	2	5.75	0.35	0.48	0.83
16:14342782-14957044	ABCC6P2,BFAR,LOC105447648,MIR193B,MIR193BHG,MIR365A,MKL2,NOMO1,NPIPA2,NPIPA3,PARN,PLA2G10	5	69.11	0.07	0.78	1.85
16:14698002-15132067	ABCC6P2,BFAR,LOC100288162,MIR3179-1,MIR3179-2,MIR3179-3,MIR3179-4,MIR3180-1,MIR3180-2,MIR3180-3,MIR3670-1,MIR3670-2,MIR3670-3,MIR3670-4,MIR6511A1,MIR6511A2,MIR6511A3,MIR6511A4,MIR6770-1,MIR6770-2,MIR6770-3,NOMO1,NPIPA1,NPIPA2,NPIPA3,NTAN1,PARN,PDXDC1,PLA2G10	2	37.42	0.05	0.48	1.58
16:15035668-15035797	NPIPA1	10	6.58	1.52	1.04	0.88
16:15039693-15123913	NPIPA1,PDXDC1	2	2.75	0.73	0.48	0.57
16:15092383-15117390	PDXDC1	2	0	Inf	0.48	0
16:15208299-15212911	PDXDC1,PKD1P6-NPIPP1	9	11.91	0.76	1	1.11
16:15501680-15503671	MPV17L	2	14.5	0.14	0.48	1.19
16:15675073-15682116	C16orf45	2	37.93	0.05	0.48	1.59
16:15675073-16388668	ABCC1,ABCC6,C16orf45,FOPNL,KIAA0430,MIR484,MIR6506,MYH11,NDE1,NOMO3	2.33	37.93	0.06	0.52	1.59
16:1583657-1820318	CRAMP1,HN1L,IFT140,LOC105371046,MAPK8IP3,MIR3177,TMEM204	2.33	0	Inf	0.52	0
16:1583657-2011976	CRAMP1,EME2,FAHD1,HAGH,HN1L,HS3ST6,IFT140,IGFALS,LINC00254,LOC105371046,MAPK8IP3,MEIOB,MIR3177,MRPS34,MSRB1,NDUFB10,NME3,NUBP2,RPL3L,SPSB3,TMEM204	2	0	Inf	0.48	0
16:1583657-2044276	CRAMP1,EME2,FAHD1,GFER,HAGH,HN1L,HS3ST6,IFT140,IGFALS,LINC00254,LOC105371046,MAPK8IP3,MEIOB,MIR3177,MRPS34,MSRB1,NDUFB10,NME3,NOXO1,NUBP2,RNF151,RPL3L,RPS2,SNHG9,SNORA10,SNORA64,SNORA78,SPSB3,SYNGR3,TBL3,TMEM204	3	0	Inf	0.6	0
16:1583657-2204141	CRAMP1,EME2,FAHD1,GFER,HAGH,HN1L,HS3ST6,IFT140,IGFALS,LINC00254,LOC105371046,LOC105371049,MAPK8IP3,MEIOB,MIR1225,MIR3177,MIR3180-5,MIR4516,MIR6511B1,MIR6511B2,MRPS34,MSRB1,NDUFB10,NME3,NOXO1,NPW,NTHL1,NUBP2,PKD1,RAB26,RNF151,RPL3L,RPS2,SLC9A3R2,SNHG9,SNORA10,SNORA64,SNORA78,SPSB3,SYNGR3,TBL3,TMEM204,TSC2,ZNF598	7	0	Inf	0.9	0
16:1583657-2228130	CASKIN1,CRAMP1,EME2,FAHD1,GFER,HAGH,HN1L,HS3ST6,IFT140,IGFALS,LINC00254,LOC105371046,LOC105371049,MAPK8IP3,MEIOB,MIR1225,MIR3177,MIR3180-5,MIR4516,MIR6511B1,MIR6511B2,MRPS34,MSRB1,NDUFB10,NME3,NOXO1,NPW,NTHL1,NUBP2,PKD1,RAB26,RNF151,RPL3L,RPS2,SLC9A3R2,SNHG19,SNHG9,SNORA10,SNORA64,SNORA78,SNORD60,SPSB3,SYNGR3,TBL3,TMEM204,TRAF7,TSC2,ZNF598	2	0	Inf	0.48	0
16:1583657-2285743	BRICD5,CASKIN1,CRAMP1,E4F1,EME2,FAHD1,GFER,HAGH,HN1L,HS3ST6,IFT140,IGFALS,LINC00254,LOC105371046,LOC105371049,MAPK8IP3,MEIOB,MIR1225,MIR3177,MIR3180-5,MIR4516,MIR6511B1,MIR6511B2,MLST8,MRPS34,MSRB1,NDUFB10,NME3,NOXO1,NPW,NTHL1,NUBP2,PGP,PKD1,RAB26,RNF151,RPL3L,RPS2,SLC9A3R2,SNHG19,SNHG9,SNORA10,SNORA64,SNORA78,SNORD60,SPSB3,SYNGR3,TBL3,TMEM204,TRAF7,TSC2,ZNF598	3	0	Inf	0.6	0
16:16130328-16427741	ABCC1,ABCC6,LOC100288162,MIR3179-1,MIR3179-2,MIR3179-3,MIR3179-4,MIR3180-1,MIR3180-2,MIR3180-3,MIR3670-1,MIR3670-2,MIR3670-3,MIR3670-4,MIR6511A1,MIR6511A2,MIR6511A3,MIR6511A4,MIR6770-1,MIR6770-2,MIR6770-3,NOMO3,PKD1P1	3	6.98	0.43	0.6	0.9
16:16434162-16434291	PKD1P1	9	0.78	11.54	1	0.25
16:1682212-2025263	CRAMP1,EME2,FAHD1,HAGH,HN1L,HS3ST6,IGFALS,LINC00254,MAPK8IP3,MEIOB,MIR3177,MRPS34,MSRB1,NDUFB10,NME3,NUBP2,RNF151,RPL3L,RPS2,SNHG9,SNORA10,SNORA64,SNORA78,SPSB3,TBL3	3	43.25	0.07	0.6	1.65
16:16886766-16901000	NA	7	0	Inf	0.9	0
16:1701200-1701367	CRAMP1	5	0	Inf	0.78	0
16:1779487-2424071	ABCA17P,ABCA3,BRICD5,CASKIN1,DNASE1L2,E4F1,ECI1,EME2,FAHD1,GFER,HAGH,HS3ST6,IGFALS,LINC00254,LOC105371049,LOC106660606,MAPK8IP3,MEIOB,MIR1225,MIR3177,MIR3180-5,MIR3677,MIR4516,MIR4717,MIR6511B1,MIR6511B2,MIR940,MLST8,MRPS34,MSRB1,NDUFB10,NME3,NOXO1,NPW,NTHL1,NUBP2,PGP,PKD1,RAB26,RNF151,RNPS1,RPL3L,RPS2,SLC9A3R2,SNHG19,SNHG9,SNORA10,SNORA64,SNORA78,SNORD60,SPSB3,SYNGR3,TBL3,TRAF7,TSC2,ZNF598	2	19.9	0.1	0.48	1.32
16:18802990-18856973	ARL6IP1,SMG1	2	16.27	0.12	0.48	1.24
16:18802990-18859355	ARL6IP1,SMG1	2	16.29	0.12	0.48	1.24
16:18802990-18866226	ARL6IP1,SMG1	4	16.53	0.24	0.7	1.24
16:18802990-18881316	ARL6IP1,SMG1	3	4.83	0.62	0.6	0.77
16:19012996-19013104	TMC7	8	0	Inf	0.95	0
16:19870292-20384444	GP2,GPR139,GPRC5B,PDILT,UMOD	2	3	0.67	0.48	0.6
16:2138710-2713408	ABCA17P,ABCA3,AMDHD2,ATP6V0C,BRICD5,C16orf59,CASKIN1,CCNF,CEMP1,DNASE1L2,E4F1,ECI1,ERVK13-1,FLJ42627,LOC105371049,LOC106660606,LOC652276,LOC729652,MIR1225,MIR3178,MIR3180-5,MIR3677,MIR4516,MIR4717,MIR6511B1,MIR6511B2,MIR6767,MIR6768,MIR940,MLST8,NTN3,PDPK1,PGP,PKD1,RAB26,RNPS1,SNHG19,SNORD60,TBC1D24,TRAF7,TSC2	3	10.45	0.29	0.6	1.06
16:22308695-22927659	CDR2,HS3ST2,LOC653786,MFSD13B,NPIPB5,POLR3E,RRN3P3,SMG1P1	2	0	Inf	0.48	0
16:2325878-2713408	ABCA17P,ABCA3,AMDHD2,ATP6V0C,C16orf59,CCNF,CEMP1,ERVK13-1,FLJ42627,LOC652276,LOC729652,MIR3178,MIR6767,MIR6768,NTN3,PDPK1,TBC1D24	2	10.45	0.19	0.48	1.06
16:23632682-23649450	PALB2	2	14	0.14	0.48	1.18
16:2369581-2369841	ABCA3	9.33	24.5	0.38	1.01	1.41
16:24816334-24817604	TNRC6A	23.25	20.86	1.11	1.38	1.34
16:2532396-2532831	TBC1D24	5	0	Inf	0.78	0
16:27523069-28124371	GSG1L,GTF3C1,KIAA0556,XPO6	2	9.75	0.21	0.48	1.03
16:27803048-27803191	GSG1L	32	0	Inf	1.52	0
16:2816309-2816558	SRRM2	3	0	Inf	0.6	0
16:28843816-28848558	ATXN2L	2	18.14	0.11	0.48	1.28
16:28844379-28845736	ATXN2L	9	65.44	0.14	1	1.82
16:28844759-28885534	ATXN2L,MIR4721,SH2B1,TUFM	2	0	Inf	0.48	0
16:29831223-29831305	PAGR1	30	0	Inf	1.49	0
16:29869677-29923370	ASPHD1,CDIPT,CDIPT-AS1,KCTD13,SEZ6L2	3	4.17	0.72	0.6	0.71
16:29869677-30770422	ALDOA,ASPHD1,BOLA2,BOLA2B,C16orf92,CCDC189,CD2BP2,CDIPT,CDIPT-AS1,CORO1A,DCTPP1,DOC2A,FAM57B,FBRS,GDPD3,HIRIP3,INO80E,ITGAL,KCTD13,LOC101928595,LOC388242,LOC606724,LOC613038,LOC730183,MAPK3,MIR4518,MYLPF,NPIPB13,PHKG2,PPP4C,PRR14,SEPHS2,SEPT1,SEZ6L2,SLX1A,SLX1A-SULT1A3,SLX1B,SLX1B-SULT1A4,SMG1P5,SNORA30,SRCAP,SULT1A3,SULT1A4,TAOK2,TBC1D10B,TBX6,TMEM219,TMEM265,YPEL3,ZNF48,ZNF688,ZNF689,ZNF747,ZNF…	3	0	Inf	0.6	0
16:2990032-3023485	FLYWCH1,KREMEN2,PAQR4,PKMYT1	2	1.67	1.2	0.48	0.43
16:299547-336735	ARHGDIG,FAM234A,PDIA2,RGS11	2	21.6	0.09	0.48	1.35
16:30035747-31004222	ALDOA,BCL7C,BOLA2,BOLA2B,C16orf92,CCDC189,CD2BP2,CORO1A,CTF1,DCTPP1,FAM57B,FBRS,FBXL19,FBXL19-AS1,GDPD3,HSD3B7,ITGAL,LOC101928595,LOC388242,LOC606724,LOC613038,LOC730183,MAPK3,MIR4518,MIR4519,MIR762,MIR762HG,MYLPF,NPIPB13,ORAI3,PHKG2,PPP4C,PRR14,RNF40,SEPHS2,SEPT1,SETD1A,SLX1A,SLX1A-SULT1A3,SLX1B,SLX1B-SULT1A4,SMG1P5,SNORA30,SRCAP,STX1B,SULT1A3,SULT1A4,TBC1D10B,TBX6,TMEM265,YPEL3,ZNF48,ZNF629,ZNF…	2	32.71	0.06	0.48	1.53
16:30103634-30622096	BOLA2,BOLA2B,CD2BP2,CORO1A,DCTPP1,GDPD3,ITGAL,LOC101928595,LOC388242,LOC606724,LOC613038,MAPK3,MIR4518,MYLPF,NPIPB13,SEPHS2,SEPT1,SLX1A,SLX1A-SULT1A3,SLX1B,SLX1B-SULT1A4,SMG1P5,SULT1A3,SULT1A4,TBC1D10B,YPEL3,ZNF48,ZNF688,ZNF689,ZNF747,ZNF764,ZNF768,ZNF771,ZNF785	4.25	0	Inf	0.72	0
16:30125425-30770422	BOLA2,BOLA2B,CCDC189,CD2BP2,CORO1A,DCTPP1,FBRS,ITGAL,LOC388242,LOC606724,LOC613038,LOC730183,MAPK3,MIR4518,MYLPF,NPIPB13,PHKG2,PRR14,SEPHS2,SEPT1,SLX1A,SLX1A-SULT1A3,SLX1B,SLX1B-SULT1A4,SMG1P5,SNORA30,SRCAP,SULT1A3,SULT1A4,TBC1D10B,TMEM265,ZNF48,ZNF688,ZNF689,ZNF747,ZNF764,ZNF768,ZNF771,ZNF785	2	0	Inf	0.48	0
16:30136309-30136476	NA	2	0	Inf	0.48	0
16:30194730-30200397	CORO1A,LOC606724	3	0	Inf	0.6	0
16:30194730-30960104	BCL7C,BOLA2,BOLA2B,CCDC189,CD2BP2,CORO1A,CTF1,DCTPP1,FBRS,FBXL19,FBXL19-AS1,ITGAL,LOC388242,LOC606724,LOC613038,LOC730183,MIR4518,MIR4519,MIR762,MIR762HG,MYLPF,NPIPB13,PHKG2,PRR14,RNF40,SEPHS2,SEPT1,SLX1A,SLX1A-SULT1A3,SLX1B,SLX1B-SULT1A4,SMG1P5,SNORA30,SRCAP,SULT1A3,SULT1A4,TBC1D10B,TMEM265,ZNF48,ZNF629,ZNF688,ZNF689,ZNF747,ZNF764,ZNF768,ZNF771,ZNF785	2	0	Inf	0.48	0
16:30194730-30966259	BCL7C,BOLA2,BOLA2B,CCDC189,CD2BP2,CORO1A,CTF1,DCTPP1,FBRS,FBXL19,FBXL19-AS1,ITGAL,LOC388242,LOC606724,LOC613038,LOC730183,MIR4518,MIR4519,MIR762,MIR762HG,MYLPF,NPIPB13,ORAI3,PHKG2,PRR14,RNF40,SEPHS2,SEPT1,SLX1A,SLX1A-SULT1A3,SLX1B,SLX1B-SULT1A4,SMG1P5,SNORA30,SRCAP,SULT1A3,SULT1A4,TBC1D10B,TMEM265,ZNF48,ZNF629,ZNF688,ZNF689,ZNF747,ZNF764,ZNF768,ZNF771,ZNF785	2	0	Inf	0.48	0
16:30362086-30622096	CD2BP2,DCTPP1,ITGAL,MIR4518,MYLPF,SEPHS2,SEPT1,TBC1D10B,ZNF48,ZNF688,ZNF689,ZNF747,ZNF764,ZNF768,ZNF771,ZNF785	2	0	Inf	0.48	0
16:30368421-31004222	BCL7C,CCDC189,CTF1,DCTPP1,FBRS,FBXL19,FBXL19-AS1,HSD3B7,ITGAL,LOC730183,MIR4518,MIR4519,MIR762,MIR762HG,MYLPF,ORAI3,PHKG2,PRR14,RNF40,SEPHS2,SEPT1,SETD1A,SNORA30,SRCAP,STX1B,TBC1D10B,TMEM265,ZNF48,ZNF629,ZNF688,ZNF689,ZNF747,ZNF764,ZNF768,ZNF771,ZNF785	2	32.71	0.06	0.48	1.53
16:30675535-30677862	FBRS	6	76	0.08	0.85	1.89
16:30724839-30731652	SRCAP	4	54.6	0.07	0.7	1.75
16:30899115-31004222	BCL7C,CTF1,FBXL19,FBXL19-AS1,HSD3B7,MIR762,MIR762HG,ORAI3,SETD1A,STX1B	3	32.71	0.09	0.6	1.53
16:3786036-3795355	CREBBP	5	232.3	0.02	0.78	2.37
16:3801726-3820987	CREBBP	2	59.25	0.03	0.48	1.78
16:4484384-4560348	DNAJA3,HMOX2,NMRAL1	2	1.25	1.6	0.48	0.35
16:4484384-5069156	ANKS3,C16orf71,C16orf96,CDIP1,DNAJA3,GLYR1,HMOX2,MGRN1,MIR6769A,NMRAL1,NUDT16L1,PPL,ROGDI,SEC14L5,SEPT12,SMIM22,UBALD1,UBN1,ZNF500	2	1.25	1.6	0.48	0.35
16:46694196-46717518	VPS35	14	1.67	8.38	1.18	0.43
16:53288349-53308214	CHD9	5.75	18.83	0.31	0.83	1.3
16:53534129-53653120	AKTIP,RPGRIP1L	5	15.55	0.32	0.78	1.22
16:53907697-53922863	FTO	8.5	15.83	0.54	0.98	1.23
16:53961148-53961421	FTO	5	0	Inf	0.78	0
16:5537887-5538722	NA	3	0	Inf	0.6	0
16:55739127-56625000	AMFR,BBS2,CES1,CES1P1,CES1P2,CES5A,DKFZP434H168,GNAO1,LOC283856,MIR3935,MT3,MT4,NUDT21,OGFOD1,SLC6A2	2	0	Inf	0.48	0
16:56221514-57207781	AMFR,BBS2,CETP,CPNE2,DKFZP434H168,FAM192A,GNAO1,HERPUD1,LOC283856,MIR138-2,MIR3935,MIR6863,MT1A,MT1B,MT1DP,MT1E,MT1F,MT1G,MT1H,MT1IP,MT1JP,MT1L,MT1M,MT1X,MT2A,MT3,MT4,NLRC5,NUDT21,NUP93,OGFOD1,SLC12A3	2	4.14	0.48	0.48	0.71
16:56362654-56368713	GNAO1	2	0	Inf	0.48	0
16:56419830-56423287	AMFR	14.25	9.31	1.53	1.18	1.01
16:56624751-56642969	MT2A,MT3	2	125.53	0.02	0.48	2.1
16:56624751-56670416	MT1E,MT1JP,MT1L,MT1M,MT2A,MT3	3	125.53	0.02	0.6	2.1
16:56624751-56673241	MT1A,MT1E,MT1JP,MT1L,MT1M,MT2A,MT3	3	125.53	0.02	0.6	2.1
16:56624751-56692652	MT1A,MT1B,MT1DP,MT1E,MT1F,MT1JP,MT1L,MT1M,MT2A,MT3	2	125.53	0.02	0.48	2.1
16:56624751-56704483	MT1A,MT1B,MT1DP,MT1E,MT1F,MT1G,MT1H,MT1JP,MT1L,MT1M,MT2A,MT3	2	125.53	0.02	0.48	2.1
16:56624751-56717142	MT1A,MT1B,MT1DP,MT1E,MT1F,MT1G,MT1H,MT1IP,MT1JP,MT1L,MT1M,MT1X,MT2A,MT3	3	125.53	0.02	0.6	2.1
16:56652500-56717142	MT1A,MT1B,MT1DP,MT1E,MT1F,MT1G,MT1H,MT1IP,MT1JP,MT1L,MT1M,MT1X	3	30.62	0.1	0.6	1.5
16:56660791-56933528	MIR138-2,MT1A,MT1B,MT1DP,MT1E,MT1F,MT1G,MT1H,MT1IP,MT1JP,MT1M,MT1X,NUP93,SLC12A3	4	15.19	0.26	0.7	1.21
16:58741034-58750717	GOT2	4	14.5	0.28	0.7	1.19
16:59674663-59674957	NA	5	0	Inf	0.78	0
16:6198523-6198896	RBFOX1	2	0	Inf	0.48	0
16:6236072-6236544	RBFOX1	3	0	Inf	0.6	0
16:6366995-6367058	RBFOX1	2	18.54	0.11	0.48	1.29
16:6386536-6386692	RBFOX1	30	0	Inf	1.49	0
16:66551038-66670484	CKLF,CKLF-CMTM1,CMTM1,CMTM2,CMTM3,CMTM4,TK2	2	7	0.29	0.48	0.9
16:66754798-66789066	DYNC1LI2,LOC106699570,TERB1	2	0	Inf	0.48	0
16:66761729-66762095	DYNC1LI2	4	0	Inf	0.7	0
16:67000627-67691472	ACD,AGRP,ATP6V0D1,B3GNT9,C16orf70,CARMIL2,CBFB,CES3,CES4A,CTCF,E2F4,ELMO3,EXOC3L1,FAM65A,FBXL8,FHOD1,HSD11B2,HSF4,KCTD19,KIAA0895L,LOC100505942,LRRC29,LRRC36,MIR328,NOL3,PLEKHG4,SLC9A5,TMEM208,TPPP3,TRADD,ZDHHC1	2.33	1	2.33	0.52	0.3
16:67000627-67861971	ACD,AGRP,ATP6V0D1,B3GNT9,C16orf70,C16orf86,CARMIL2,CBFB,CES3,CES4A,CTCF,E2F4,ELMO3,ENKD1,EXOC3L1,FAM65A,FBXL8,FHOD1,GFOD2,HSD11B2,HSF4,KCTD19,KIAA0895L,LOC100505942,LRRC29,LRRC36,MIR328,NOL3,PARD6A,PLEKHG4,RANBP10,SLC9A5,TMEM208,TPPP3,TRADD,TSNAXIP1,ZDHHC1	6.5	1	6.5	0.88	0.3
16:67577372-67577482	FAM65A	4	0	Inf	0.7	0
16:67580043-67910502	ACD,C16orf86,CARMIL2,CENPT,CTCF,EDC4,ENKD1,FAM65A,GFOD2,NUTF2,PARD6A,RANBP10,THAP11,TSNAXIP1	21	199.54	0.11	1.34	2.3
16:67910775-68391169	CTRL,DDX28,DPEP2,DPEP3,DUS2,EDC4,ESRP2,LCAT,LOC100131303,MIR6773,NFATC3,NRN1L,PLA2G15,PRMT7,PSKH1,PSMB10,SLC12A4,SLC7A6,SLC7A6OS	5	11.5	0.43	0.78	1.1
16:68155889-68157024	NFATC3	31.25	9.5	3.29	1.51	1.02
16:68155889-68160513	NFATC3	2.75	4.5	0.61	0.57	0.74
16:68155889-68225678	NFATC3	13.75	14.25	0.96	1.17	1.18
16:68857301-69358946	CDH1,CHTF8,HAS3,SNTB2,TANGO6,UTP4,VPS4A	2	0	Inf	0.48	0
16:69362523-70295060	AARS,CLEC18A,CLEC18C,COG8,CYB5B,EXOSC6,LOC105371328,LOC400541,MIR140,MIR1538,MIR1972-1,MIR1972-2,NFAT5,NIP7,NOB1,NQO1,PDF,PDPR,PDXDC2P,SMG1P7,TERF2,TMED6,WWP2	2	23.5	0.09	0.48	1.39
16:69630844-69631160	NFAT5	5	0	Inf	0.78	0
16:70296248-70908495	AARS,COG4,DDX19A,DDX19B,FUK,HYDIN,IL34,LOC100506083,MTSS1L,SF3B3,SNORD111,SNORD111B,ST3GAL2,VAC14,VAC14-AS1	2	23.5	0.09	0.48	1.39
16:70296248-71012944	AARS,COG4,DDX19A,DDX19B,FUK,HYDIN,IL34,LOC100506083,MTSS1L,SF3B3,SNORD111,SNORD111B,ST3GAL2,VAC14,VAC14-AS1	3	29.42	0.1	0.6	1.48
16:71690473-71713438	PHLPP2	2.66	4.67	0.57	0.56	0.75
16:74481325-74726314	GLG1,MLKL,RFWD3	2	9	0.22	0.48	1
16:74493579-74497377	GLG1	18	50.39	0.36	1.28	1.71
16:7507982-7508363	RBFOX1	3	0	Inf	0.6	0
16:7568148-7726840	RBFOX1	3	25.18	0.12	0.6	1.42
16:7647372-7763340	RBFOX1	2.66	21.5	0.12	0.56	1.35
16:78012567-78012833	VAT1L	2	0	Inf	0.48	0
16:7828283-7828460	NA	3	0	Inf	0.6	0
16:78573799-78574167	WWOX	9	0	Inf	1	0
16:81087101-81222603	C16orf46,GCSH,PKD1L2	2	0	Inf	0.48	0
16:81388009-81411307	GAN	4	1	4	0.7	0.3
16:81397398-81413803	GAN	2	2	1	0.48	0.48
16:81397398-81922878	CMIP,GAN,LOC100129617,MIR4720,MIR6504,MIR7854,PLCG2	5	2	2.5	0.78	0.48
16:83329661-83329844	CDH13	10	0	Inf	1.04	0
16:83940591-84036379	MLYCD,NECAB2,OSGIN1	2	1	2	0.48	0.3
16:84203464-84888435	ADAD2,ATP2C2,COTL1,CRISPLD2,DNAAF1,KCNG4,KLHL36,TAF1C,TLDC1,USP10,WFDC1	3	34	0.09	0.6	1.54
16:84907525-85840607	C16orf74,COX4I1,CRISPLD2,EMC8,FAM92B,GINS2,GSE1,KIAA0513,LINC00311,LOC101928557,LOC400548,MIR1910,MIR5093,ZDHHC7	2.42	2	1.21	0.53	0.48
16:85111030-85840607	C16orf74,COX4I1,EMC8,FAM92B,GINS2,GSE1,KIAA0513,LINC00311,LOC101928557,LOC400548,MIR1910,MIR5093	3	7.11	0.42	0.6	0.91
16:85645028-85840607	C16orf74,COX4I1,EMC8,GINS2,GSE1,LOC101928557,MIR1910	2	0	Inf	0.48	0
16:85667519-85667738	GSE1	2	6	0.33	0.48	0.85
16:85698620-85840607	C16orf74,COX4I1,EMC8,GINS2,GSE1,LOC101928557,MIR1910	2.5	0	Inf	0.54	0
16:85704600-85840607	C16orf74,COX4I1,EMC8,GINS2,GSE1,LOC101928557,MIR1910	2	4	0.5	0.48	0.7
16:87432420-87438380	MAP1LC3B	2.66	6.27	0.42	0.56	0.86
16:87731445-88552451	BANP,CA5A,JPH3,KLHDC4,LOC101928880,LOC102724467,LOC400553,MIR5189,MIR6775,SLC7A5,ZFPM1,ZNF469	3	0	Inf	0.6	0
16:89310194-89310342	NA	3	0	Inf	0.6	0
16:89399801-89466101	ANKRD11	5	0	Inf	0.78	0
16:89759805-89760640	CDK10	5	7.14	0.7	0.78	0.91
16:89966873-89966961	TCF25	3	0	Inf	0.6	0
16:9203693-9203861	C16orf72	7	0	Inf	0.9	0
17:11684325-11738215	DNAH9	4.25	0	Inf	0.72	0
17:12620662-12894960	ARHGAP44,ELAC2,LOC100128006,MIR1269B,MYOCD	2	0	Inf	0.48	0
17:12714533-12714798	ARHGAP44	9	0	Inf	1	0
17:12812213-12894960	ARHGAP44,ELAC2,MIR1269B	2	7.75	0.26	0.48	0.94
17:12883374-12894960	ARHGAP44,ELAC2	2	8.38	0.24	0.48	0.97
17:15531279-16056709	ADORA2B,CDRT15P2,LOC101928567,MEIS3P1,NCOR1,TBC1D26,TRIM16,TTC19,ZNF286A,ZSWIM7	2	83.42	0.02	0.48	1.93
17:1553922-1582175	PRPF8	2	1	2	0.48	0.3
17:1553922-2203958	DPH1,HIC1,LOC101927839,LOC105371485,MIR132,MIR212,MIR22,MIR22HG,OVCA2,PRPF8,RPA1,RTN4RL1,SERPINF1,SERPINF2,SMG6,SMYD4,TLCD2,WDR81	2	7.43	0.27	0.48	0.93
17:15638243-16286054	ADORA2B,CDRT15P2,CENPV,LOC101928567,MEIS3P1,MIR1288,NCOR1,PIGL,TBC1D26,TTC19,UBB,ZSWIM7	2	5	0.4	0.48	0.78
17:15877992-16286054	ADORA2B,CENPV,MIR1288,NCOR1,PIGL,TTC19,UBB,ZSWIM7	3.5	3	1.17	0.65	0.6
17:15879874-16049862	NCOR1,TTC19,ZSWIM7	2	7.43	0.27	0.48	0.93
17:15907144-16286054	CENPV,MIR1288,NCOR1,PIGL,TTC19,UBB	2	18	0.11	0.48	1.28
17:16596292-16615129	CCDC144A	4	18.14	0.22	0.7	1.28
17:16608464-16615129	CCDC144A	4	18.14	0.22	0.7	1.28
17:16692056-17396534	COPS3,FAM106CP,FLCN,KRT16P2,MED9,MPRIP,NT5M,PLD6,TNFRSF13B,USP32P1	4	0	Inf	0.7	0
17:16701555-17380579	COPS3,FLCN,KRT16P2,MED9,MPRIP,NT5M,PLD6,TNFRSF13B,USP32P1	3	63.82	0.05	0.6	1.81
17:18035766-18231370	ALKBH5,FLII,LLGL1,MIEF2,MYO15A,SHMT1,SMCR8,TOP3A	2	0	Inf	0.48	0
17:18147221-18761574	CCDC144B,EVPLL,FAM106A,FBXW10,FLII,FLJ35934,FOXO3B,KRT16P1,KRT17P5,LGALS9C,LLGL1,MIEF2,MIR6778,PRPSAP2,SHMT1,SMCR8,TBC1D28,TOP3A,TRIM16L,TVP23B,USP32P2,ZNF286B	3	18	0.17	0.6	1.28
17:18147221-18923241	CCDC144B,EVPLL,FAM106A,FAM83G,FBXW10,FLII,FLJ35934,FOXO3B,KRT16P1,KRT17P5,LGALS9C,LLGL1,MIEF2,MIR6778,PRPSAP2,SHMT1,SLC5A10,SMCR8,TBC1D28,TOP3A,TRIM16L,TVP23B,USP32P2,ZNF286B	3	18	0.17	0.6	1.28
17:18436475-18436660	NA	2	0	Inf	0.48	0
17:18506916-18513605	CCDC144B	5	10.7	0.47	0.78	1.07
17:18739019-18745677	NA	2	0	Inf	0.48	0
17:18785880-19175051	EPN2,EPN2-IT1,FAM83G,GRAP,GRAPL,LOC388436,LOC79999,PRPSAP2,SLC5A10	2	2.75	0.73	0.48	0.57
17:19445705-19451446	SLC47A1	4.5	22	0.2	0.74	1.36
17:19861326-19871774	AKAP10	2	13.56	0.15	0.48	1.16
17:19999943-20013875	SPECC1	2	78.5	0.03	0.48	1.9
17:19999943-20149384	SPECC1	2	26.93	0.07	0.48	1.45
17:20107645-20109225	SPECC1	33.42	51.16	0.65	1.54	1.72
17:20156817-20163607	SPECC1	48.75	43.58	1.12	1.7	1.65
17:20239144-20245807	CCDC144CP	2	12.75	0.16	0.48	1.14
17:20902905-21438799	C17orf51,DHRS7B,KCNJ12,KCNJ18,LINC01563,MAP2K3,NATD1,TMEM11,USP22	2	16.5	0.12	0.48	1.24
17:25801842-25802129	KSR1	108	0	Inf	2.04	0
17:26449628-26499644	NLK	2	74.41	0.03	0.48	1.88
17:26696947-26900952	ALDOC,FOXN1,PIGS,SARM1,SLC13A2,SLC46A1,UNC119,VTN	10	57.94	0.17	1.04	1.77
17:26723278-26723519	SARM1,SLC46A1	11	0	Inf	1.08	0
17:26723279-26723520	SARM1,SLC46A1	2	0	Inf	0.48	0
17:26900132-27421868	ALDOC,DHRS13,ERAL1,FAM222B,FLOT2,KIAA0100,LOC101927018,MIR144,MIR451A,MIR451B,MIR4732,MYO18A,NARR,NEK8,PHF12,PIPOX,PROCA1,RAB34,RPL23A,SDF2,SEZ6,SGK494,SNORD42A,SNORD42B,SNORD4A,SNORD4B,SPAG5,SPAG5-AS1,SUPT6H,TIAF1,TLCD1,TRAF4	2	5.8	0.34	0.48	0.83
17:27423778-27449271	MYO18A	2	5.75	0.35	0.48	0.83
17:27497521-27497729	MYO18A	4	0	Inf	0.7	0
17:28003837-28030080	SSH2	45.25	14.83	3.05	1.67	1.2
17:29061914-29093606	SUZ12P1	3	14.86	0.2	0.6	1.2
17:29061914-29111910	CRLF3,SUZ12P1	5	8	0.62	0.78	0.95
17:29070318-29072964	SUZ12P1	7	9	0.78	0.9	1
17:29687504-30521126	ARGFXP2,COPRS,LOC105371730,LRRC37B,MIR193A,MIR365B,MIR4724,MIR4725,NF1,RAB11FIP4,RHOT1,SH3GL1P1,SUZ12,UTP6	5	84.5	0.06	0.78	1.93
17:30498061-30510291	RHOT1	2.5	8.6	0.29	0.54	0.98
17:30535125-30807215	C17orf75,MIR632,PSMD11,RHBDL3,RHOT1,ZNF207	2	19.62	0.1	0.48	1.31
17:30685521-30695033	ZNF207	178.75	46.33	3.86	2.25	1.68
17:30932104-31107802	MYO1D	9	68.5	0.13	1	1.84
17:31039005-31082680	MYO1D	22.5	4.43	5.08	1.37	0.73
17:32059253-32062489	ASIC2	2	0	Inf	0.48	0
17:33283081-33283645	CCT6B	4	0	Inf	0.7	0
17:34087089-34087246	MMP28	98	0	Inf	2	0
17:34171480-34964238	CCL14,CCL15,CCL15-CCL14,CCL16,CCL18,CCL23,CCL3,CCL3L1,CCL3L3,CCL4,CCL4L1,CCL4L2,CCL5,DHRS11,GGNBP2,HEATR9,LRRC37A8P,LYZL6,MRM1,MYO19,PIGW,RDM1,TAF15,TBC1D3B,TBC1D3F,TBC1D3G,TBC1D3H,ZNHIT3	2	18.18	0.11	0.48	1.28
17:34171570-34171747	TAF15	2	0	Inf	0.48	0
17:35236537-35236678	LOC102723471	3	0	Inf	0.6	0
17:35441926-35880317	ACACA,C17orf78,DUSP14,SNORA90,SYNRG,TADA2A	2	12	0.17	0.48	1.11
17:35441926-35978429	ACACA,C17orf78,DDX52,DUSP14,MIR378J,SNORA90,SYNRG,TADA2A	2	10	0.2	0.48	1.04
17:35898425-35930984	SYNRG	2	2.67	0.75	0.48	0.56
17:36291898-36561846	GPR179,LOC101060389,LOC440434,MRPL45,SOCS7,TBC1D3,TBC1D3C,TBC1D3E,TBC1D3F,TBC1D3G,TBC1D3H,TBC1D3I,TBC1D3K,TBC1D3L	2	0	Inf	0.48	0
17:36364624-36364997	LOC440434	52	0	Inf	1.72	0
17:36364626-36364997	LOC440434	24	0	Inf	1.4	0
17:36517593-36523933	SOCS7	3.87	137.8	0.03	0.69	2.14
17:36921943-36971350	CWC25,PIP4K2B	2	10.33	0.19	0.48	1.05
17:36921943-37590573	ARL5C,C17orf98,CACNB1,CWC25,FBXL20,FBXO47,LASP1,LINC00672,LOC100131347,LOC105371766,LRRC37A11P,MED1,MIR4727,MIR6779,PIP4K2B,PLXDC1,RPL19,RPL23,SNORA21,STAC2	2	5.33	0.38	0.48	0.8
17:37330217-37330760	CACNB1	2	0	Inf	0.48	0
17:37373062-37374426	STAC2	117.66	14.87	7.91	2.07	1.2
17:37783193-37783268	PPP1R1B	43	0	Inf	1.64	0
17:37885408-38548593	CASC3,CDC6,CSF3,GJD3,GRB7,GSDMA,GSDMB,IKZF3,LRRC3C,MED24,MIEN1,MIR6866,MIR6867,MIR6884,MSL1,NR1D1,ORMDL3,PSMD3,RAPGEFL1,RARA,RARA-AS1,SNORD124,THRA,TOP2A,WIPF2,ZPBP2	2	0	Inf	0.48	0
17:37901980-38250120	CSF3,GRB7,GSDMA,GSDMB,IKZF3,LRRC3C,MED24,MIR6884,NR1D1,ORMDL3,PSMD3,SNORD124,THRA,ZPBP2	2	0	Inf	0.48	0
17:38026946-38250120	CSF3,GSDMA,GSDMB,LRRC3C,MED24,MIR6884,NR1D1,ORMDL3,PSMD3,SNORD124,THRA,ZPBP2	3	0	Inf	0.6	0
17:38077295-38548593	CASC3,CDC6,CSF3,GJD3,GSDMA,LRRC3C,MED24,MIR6866,MIR6867,MIR6884,MSL1,NR1D1,ORMDL3,PSMD3,RAPGEFL1,RARA,RARA-AS1,SNORD124,THRA,TOP2A,WIPF2	3	0	Inf	0.6	0
17:38328097-38328306	CASC3	14	0	Inf	1.18	0
17:38978422-38978752	KRT10,TMEM99	18	0	Inf	1.28	0
17:38978440-38978770	KRT10,TMEM99	28	0	Inf	1.46	0
17:39659538-40271736	ACLY,CNP,DHX58,DNAJC7,EIF1,FKBP10,GAST,HAP1,JUP,KAT2A,KLHL10,KLHL11,KRT13,KRT14,KRT15,KRT16,KRT17,KRT19,KRT42P,KRT9,LINC00974,MIR6510,NKIRAS2,NT5C3B,P3H4,TTC25,ZNF385C	23	109	0.21	1.38	2.04
17:40018997-40019333	KLHL11	21	0	Inf	1.34	0
17:40024961-40498731	ACLY,CNP,DHX58,DNAJC7,GHDC,HCRT,HSPB9,KAT2A,KCNH4,NKIRAS2,RAB5C,STAT3,STAT5A,STAT5B,TTC25,ZNF385C	3	29.71	0.1	0.6	1.49
17:40093014-40674597	ATP6V0A1,CNP,DHX58,DNAJC7,GHDC,HCRT,HSPB9,KAT2A,KCNH4,MIR5010,MIR548AT,NKIRAS2,PTRF,RAB5C,STAT3,STAT5A,STAT5B,TTC25,ZNF385C	3.25	0	Inf	0.63	0
17:40093014-40819024	ATP6V0A1,CNP,COASY,DHX58,DNAJC7,FAM134C,GHDC,HCRT,HSD17B1,HSPB9,KAT2A,KCNH4,MIR5010,MIR548AT,MLX,NAGLU,NKIRAS2,PSMC3IP,PTRF,RAB5C,STAT3,STAT5A,STAT5B,TTC25,TUBG1,TUBG2,ZNF385C	3	0	Inf	0.6	0
17:40093014-40852011	ATP6V0A1,CCR10,CNP,CNTNAP1,COASY,DHX58,DNAJC7,FAM134C,GHDC,HCRT,HSD17B1,HSPB9,KAT2A,KCNH4,MIR5010,MIR548AT,MLX,NAGLU,NKIRAS2,PLEKHH3,PSMC3IP,PTRF,RAB5C,STAT3,STAT5A,STAT5B,TTC25,TUBG1,TUBG2,ZNF385C	2	0	Inf	0.48	0
17:40307991-40308308	NA	2	0	Inf	0.48	0
17:40443989-40674597	ATP6V0A1,MIR5010,MIR548AT,PTRF,STAT3,STAT5A	3.5	0	Inf	0.65	0
17:40629677-40653322	ATP6V0A1,MIR548AT	2	19.25	0.1	0.48	1.31
17:40724327-40871225	CCR10,CNTNAP1,EZH1,FAM134C,MIR6780A,MLX,PLEKHH3,PSMC3IP,TUBG1,TUBG2	2	73	0.03	0.48	1.87
17:40849571-41585888	AARSD1,AOC2,AOC3,AOC4P,ARL4D,BECN1,BRCA1,CNTD1,CNTNAP1,COA3,DHX8,EZH1,G6PC,IFI35,LINC00671,LINC00854,LINC00910,LOC101929767,MIR2117,MIR6780A,MIR6781,NBR1,NBR2,PSME3,PTGES3L,PTGES3L-AARSD1,RAMP2,RAMP2-AS1,RND2,RPL27,RUNDC1,TMEM106A,VAT1,VPS25,WNK4	5	61.08	0.08	0.78	1.79
17:40849571-41601680	AARSD1,AOC2,AOC3,AOC4P,ARL4D,BECN1,BRCA1,CNTD1,CNTNAP1,COA3,DHX8,EZH1,G6PC,IFI35,LINC00671,LINC00854,LINC00910,LOC101929767,MIR2117,MIR6780A,MIR6781,NBR1,NBR2,PSME3,PTGES3L,PTGES3L-AARSD1,RAMP2,RAMP2-AS1,RND2,RPL27,RUNDC1,TMEM106A,VAT1,VPS25,WNK4	2	61.08	0.03	0.48	1.79
17:40855757-40882936	EZH1,MIR6780A	4	30.83	0.13	0.7	1.5
17:40880842-40882936	EZH1	16.33	4.33	3.77	1.24	0.73
17:4148205-4148363	ANKFY1	78	0	Inf	1.9	0
17:41576229-41577471	DHX8	8.5	9.67	0.88	0.98	1.03
17:41598736-42269099	ASB16,ASB16-AS1,C17orf105,C17orf53,CD300LG,DHX8,DUSP3,ETV4,FAM215A,G6PC3,HDAC5,LOC105371789,LOC107546764,LSM12,MEOX1,MPP2,MPP3,NAGS,PPY,PYY,SOST,TMEM101,TMUB2	2	0	Inf	0.48	0
17:41598736-42396038	ASB16,ASB16-AS1,ATXN7L3,C17orf105,C17orf53,CD300LG,DHX8,DUSP3,ETV4,FAM215A,G6PC3,HDAC5,LOC105371789,LOC107546764,LSM12,MEOX1,MIR6782,MPP2,MPP3,NAGS,PPY,PYY,RUNDC3A,RUNDC3A-AS1,SLC4A1,SOST,TMEM101,TMUB2,UBTF	3	0	Inf	0.6	0
17:42219273-42859214	ADAM11,ASB16,ASB16-AS1,ATXN7L3,C17orf53,CCDC43,DBF4B,FAM171A2,FZD2,GPATCH8,GRN,ITGA2B,LINC01180,MEIOC,MIR6782,RUNDC3A,RUNDC3A-AS1,SLC25A39,SLC4A1,TMUB2,UBTF	6	0	Inf	0.85	0
17:42269172-42273786	ATXN7L3,TMUB2	2	45.62	0.04	0.48	1.67
17:42269172-42288699	ATXN7L3,MIR6782,TMUB2,UBTF	6.5	2	3.25	0.88	0.48
17:42761239-43553092	ACBD4,ADAM11,ARHGAP27,C1QL1,CCDC103,CCDC43,DBF4B,DCAKD,EFTUD2,FMNL1,GFAP,GJC1,HEXIM1,HEXIM2,HIGD1B,KIF18B,LOC105371795,MAP3K14,MAP3K14-AS1,MIR4315-1,MIR4315-2,MIR6783,MIR6784,NMT1,PLCD3,PLEKHM1,SPATA32	2	24	0.08	0.48	1.4
17:42982993-43535805	ACBD4,ARHGAP27,C1QL1,DCAKD,FMNL1,GFAP,HEXIM1,HEXIM2,KIF18B,LOC105371795,MAP3K14,MAP3K14-AS1,MIR6783,MIR6784,NMT1,PLCD3,PLEKHM1,SPATA32	2	8	0.25	0.48	0.95
17:42982993-43679748	ACBD4,ARHGAP27,C1QL1,DCAKD,FMNL1,GFAP,HEXIM1,HEXIM2,KIF18B,LOC105371795,LOC644172,LRRC37A4P,MAP3K14,MAP3K14-AS1,MIR4315-1,MIR4315-2,MIR6783,MIR6784,NMT1,PLCD3,PLEKHM1,SPATA32	4	0	Inf	0.7	0
17:43906580-44105699	CRHR1,CRHR1-IT1-CRHR1,MAPT,MAPT-AS1,MAPT-IT1,SPPL2C,STH	4.66	8.67	0.54	0.75	0.99
17:43906580-44834828	ARL17A,ARL17B,CRHR1,CRHR1-IT1-CRHR1,KANSL1,KANSL1-AS1,LRRC37A,LRRC37A2,MAPT,MAPT-AS1,MAPT-IT1,NSF,NSFP1,SPPL2C,STH	3	8.67	0.35	0.6	0.99
17:44055740-44074030	MAPT	30	33.41	0.9	1.49	1.54
17:44127898-44172067	KANSL1	2	17.5	0.11	0.48	1.27
17:44171925-44430296	ARL17A,ARL17B,KANSL1,KANSL1-AS1,LRRC37A	4	5	0.8	0.7	0.78
17:44171925-44648235	ARL17A,ARL17B,KANSL1,KANSL1-AS1,LRRC37A,LRRC37A2,NSFP1	5	5	1	0.78	0.78
17:44230269-44249598	KANSL1	35	14.25	2.46	1.56	1.18
17:45214402-45214517	CDC27	8	0	Inf	0.95	0
17:45221248-45229284	CDC27	6.5	118.31	0.05	0.88	2.08
17:45232037-45235669	CDC27	5.5	46	0.12	0.81	1.67
17:45471390-45700642	EFCAB13,MRPL45P2,NPEPPS	4	0	Inf	0.7	0
17:45471390-46200105	CBX1,CDK5RAP3,COPZ2,EFCAB13,KPNB1,LOC102724532,LRRC46,MIR152,MRPL10,MRPL45P2,NFE2L1,NPEPPS,OSBPL7,PNPO,PRR15L,SCRN2,SNX11,SP2,SP2-AS1,SP6,TBKBP1,TBX21	6	0	Inf	0.85	0
17:4594182-4594737	PELP1	12.5	3	4.17	1.13	0.6
17:45992677-45994496	SP2,SP2-AS1	5.66	6.57	0.86	0.82	0.88
17:46919059-46972696	ATP5G1,CALCOCO2,LOC105371814	2	52.85	0.04	0.48	1.73
17:47438484-47438674	LOC102724596,ZNF652	2	0	Inf	0.48	0
17:47875680-48563336	ACSF2,CHAD,COL1A1,DLX3,DLX4,EME1,FLJ45513,HILS1,ITGA3,KAT7,LOC101927230,LOC284080,LRRC59,MRPL27,PDK2,PPP1R9B,RSAD1,SAMD14,SGCA,TAC4,TMEM92,TMEM92-AS1,XYLT2	3	24.7	0.12	0.6	1.41
17:47944373-47944492	NA	3	0	Inf	0.6	0
17:47944436-47944536	NA	2	0	Inf	0.48	0
17:4798652-4798769	MINK1	4	0	Inf	0.7	0
17:48188672-49119012	ABCC3,ACSF2,ANKRD40,CACNA1G,CACNA1G-AS1,CHAD,COL1A1,EME1,EPN3,HILS1,LINC00483,LOC101927230,LOC105371824,LRRC59,LUC7L3,MIR8059,MRPL27,MYCBPAP,PDK2,PPP1R9B,RSAD1,SAMD14,SGCA,SPAG9,SPATA20,TMEM92,TMEM92-AS1,TOB1,TOB1-AS1,WFIKKN2,XYLT2	2	7.78	0.26	0.48	0.94
17:48445227-48639469	ACSF2,CACNA1G,CACNA1G-AS1,CHAD,EME1,EPN3,LOC105371824,LRRC59,MRPL27,MYCBPAP,RSAD1,SPATA20	2	0	Inf	0.48	0
17:48823196-48824063	LUC7L3	413	16.32	25.31	2.62	1.24
17:49669450-49669565	NA	6	0	Inf	0.85	0
17:51683210-51747875	NA	5	0	Inf	0.78	0
17:52990026-53024673	TOM1L1	2	3.67	0.54	0.48	0.67
17:53392587-53852220	HLF,MMD,PCTP,TMEM100	2	15	0.13	0.48	1.2
17:53480839-53481833	MMD	15	0	Inf	1.2	0
17:53596631-53596817	NA	18.5	0	Inf	1.29	0
17:5402746-5437308	LOC728392,NLRP1	2	0	Inf	0.48	0
17:54403581-55198710	AKAP1,ANKFN1,C17orf67,COIL,DGKE,MIR3614,MTVR2,NOG,RNF126P1,SCPEP1,TRIM25	2	5.5	0.36	0.48	0.81
17:54534221-54946036	ANKFN1,C17orf67,DGKE,NOG	2	5	0.4	0.48	0.78
17:54558028-55084129	ANKFN1,C17orf67,COIL,DGKE,MIR3614,MTVR2,NOG,SCPEP1,TRIM25	2	27	0.07	0.48	1.45
17:54926593-54933872	DGKE	3	0	Inf	0.6	0
17:56391101-56391480	TSPOAP1	4	0	Inf	0.7	0
17:56405621-56405874	TSPOAP1,TSPOAP1-AS1	13	0	Inf	1.15	0
17:56566892-56647845	C17orf47,MTMR4,SEPT4,SEPT4-AS1,TEX14	2	0	Inf	0.48	0
17:56597610-56598521	SEPT4,SEPT4-AS1	3	14.38	0.21	0.6	1.19
17:56597610-56636923	C17orf47,SEPT4,SEPT4-AS1,TEX14	2	0	Inf	0.48	0
17:57322774-57335201	GDPD1	6	9.7	0.62	0.85	1.03
17:57521163-57521310	LINC01476	3	1	3	0.6	0.3
17:57715175-57715453	CLTC	6	0	Inf	0.85	0
17:57744338-57746137	CLTC	9	0	Inf	1	0
17:57808781-57816308	VMP1	6.33	11.5	0.55	0.87	1.1
17:58143207-58143569	HEATR6	3	0	Inf	0.6	0
17:60061531-60062451	MED13	2	14.27	0.14	0.48	1.18
17:60663495-60685509	TLK2	9	3.71	2.43	1	0.67
17:61228630-61278318	TANC2	14	19.6	0.71	1.18	1.31
17:61228630-61345234	TANC2	2	19.6	0.1	0.48	1.31
17:61271351-61622625	ACE,CYB561,KCNH6,TANC2	2	27.5	0.07	0.48	1.45
17:61417461-61885260	ACE,CCDC47,CYB561,DCAF7,DDX42,KCNH6,LIMD2,LOC729683,MAP3K3,STRADA,TACO1,TANC2	2	18	0.11	0.48	1.28
17:61509664-61833930	ACE,CCDC47,CYB561,DCAF7,KCNH6,LIMD2,LOC729683,MAP3K3,STRADA,TACO1	3	20.27	0.15	0.6	1.33
17:61509664-61901312	ACE,CCDC47,CYB561,DCAF7,DDX42,FTSJ3,KCNH6,LIMD2,LOC729683,MAP3K3,STRADA,TACO1	3	3	1	0.6	0.6
17:61729722-61729987	MAP3K3	11	0	Inf	1.08	0
17:61909440-62149463	CD79B,CSH1,CSH2,CSHL1,ERN1,GH1,GH2,ICAM2,PRR29,PRR29-AS1,SCN4A,SMARCD2,TCAM1P	3	1	3	0.6	0.3
17:62248459-62272455	TEX2	2	30.56	0.07	0.48	1.5
17:62506290-62522318	CEP95	23.33	30.25	0.77	1.39	1.49
17:62515438-62525545	CEP95	53.25	11.29	4.72	1.73	1.09
17:65111583-65218067	HELZ	2	0	Inf	0.48	0
17:65147161-65181261	HELZ	10	4.5	2.22	1.04	0.74
17:65887959-65920705	BPTF	25.66	14.38	1.78	1.43	1.19
17:65924470-65944422	BPTF	2	68.42	0.03	0.48	1.84
17:65941524-65944422	BPTF	4.5	68.42	0.07	0.74	1.84
17:65941524-65972074	BPTF	5.09	27	0.19	0.78	1.45
17:66246328-66366665	AMZ2,ARSG,SLC16A6	3	35.79	0.08	0.6	1.57
17:66246328-66381313	AMZ2,ARSG,SLC16A6	3	35.79	0.08	0.6	1.57
17:66518896-66525132	PRKAR1A	2	30.31	0.07	0.48	1.5
17:6669344-6670011	XAF1	4	0	Inf	0.7	0
17:67183821-67221670	ABCA10	2	35.75	0.06	0.48	1.57
17:6798661-7258692	ACADVL,ACAP1,ALOX12,ALOX12-AS1,ALOX12P2,ASGR1,ASGR2,BCL6B,C17orf49,CLDN7,CLEC10A,CTDNEP1,DLG4,DVL2,EIF5A,ELP5,GABARAP,GPS2,KCTD11,MIR195,MIR324,MIR497,MIR497HG,NEURL4,PHF23,RNASEK,RNASEK-C17orf49,SLC16A11,SLC16A13,SLC2A4,TMEM95,YBX2	5	11	0.45	0.78	1.08
17:6798661-7339404	ACADVL,ACAP1,ALOX12,ALOX12-AS1,ALOX12P2,ASGR1,ASGR2,BCL6B,C17orf49,C17orf74,CLDN7,CLEC10A,CTDNEP1,DLG4,DVL2,EIF5A,ELP5,GABARAP,GPS2,KCTD11,MIR195,MIR324,MIR497,MIR497HG,NEURL4,NLGN2,PHF23,PLSCR3,RNASEK,RNASEK-C17orf49,SLC16A11,SLC16A13,SLC2A4,SPEM1,TMEM102,TMEM256,TMEM256-PLSCR3,TMEM95,TNK1,YBX2	3	11	0.27	0.6	1.08
17:6798661-7700848	ACADVL,ACAP1,ALOX12,ALOX12-AS1,ALOX12P2,ASGR1,ASGR2,ATP1B2,BCL6B,C17orf49,C17orf74,CD68,CHRNB1,CLDN7,CLEC10A,CTDNEP1,DLG4,DNAH2,DVL2,EFNB3,EIF4A1,EIF5A,ELP5,FGF11,FXR2,GABARAP,GPS2,KCTD11,LOC100996842,MIR195,MIR324,MIR497,MIR497HG,MPDU1,NEURL4,NLGN2,PHF23,PLSCR3,POLR2A,RNASEK,RNASEK-C17orf49,RPL29P2,SAT2,SENP3,SENP3-EIF4A1,SHBG,SLC16A11,SLC16A13,SLC2A4,SLC35G6,SNORA48,SNORA67,SNORD10,SOX15,SPEM1,…	10	11	0.91	1.04	1.08
17:70277076-70277624	NA	12	0	Inf	1.11	0
17:70492524-70492715	LINC00673	2	0	Inf	0.48	0
17:7079716-7079881	ASGR1	9	0	Inf	1	0
17:708307-1264592	ABR,BHLHA9,LOC101927727,MIR3183,NXN,TIMM22,TUSC5,YWHAE	2	30.55	0.07	0.48	1.5
17:7106221-8013613	ACADVL,ACAP1,ALOX12B,ALOX15B,ALOXE3,ATP1B2,C17orf74,CD68,CHD3,CHRNB1,CLDN7,CNTROB,CTDNEP1,CYB5D1,DLG4,DNAH2,DVL2,EFNB3,EIF4A1,EIF5A,ELP5,FGF11,FXR2,GABARAP,GPS2,GUCY2D,KCNAB3,KCTD11,KDM6B,LOC100996842,LOC284023,MIR324,MIR4314,MPDU1,NAA38,NEURL4,NLGN2,PHF23,PLSCR3,POLR2A,RPL29P2,SAT2,SCARNA21,SENP3,SENP3-EIF4A1,SHBG,SLC2A4,SLC35G6,SNORA48,SNORA67,SNORD10,SOX15,SPEM1,TMEM102,TMEM256,TMEM256-PLSCR3,…	2	15.33	0.13	0.48	1.21
17:7109847-7109965	DLG4	9	0	Inf	1	0
17:7123922-7247275	ACADVL,ACAP1,CLDN7,CTDNEP1,DVL2,EIF5A,ELP5,GABARAP,GPS2,MIR324,NEURL4,PHF23,SLC2A4,YBX2	2	20.9	0.1	0.48	1.34
17:7225183-8065084	ACAP1,ALOX12B,ALOX15B,ALOXE3,ATP1B2,C17orf74,CD68,CHD3,CHRNB1,CNTROB,CYB5D1,DNAH2,EFNB3,EIF4A1,FGF11,FXR2,GUCY2D,HES7,KCNAB3,KCTD11,KDM6B,LOC100996842,LOC284023,MIR4314,MIR6883,MPDU1,NAA38,NEURL4,NLGN2,PER1,PLSCR3,POLR2A,RPL29P2,SAT2,SCARNA21,SENP3,SENP3-EIF4A1,SHBG,SLC35G6,SNORA48,SNORA67,SNORD10,SOX15,SPEM1,TMEM102,TMEM256,TMEM256-PLSCR3,TMEM88,TMEM95,TNFSF12,TNFSF12-TNFSF13,TNFSF13,TNK1,TP53,T…	4.33	82.12	0.05	0.73	1.92
17:7230029-8065084	ACAP1,ALOX12B,ALOX15B,ALOXE3,ATP1B2,C17orf74,CD68,CHD3,CHRNB1,CNTROB,CYB5D1,DNAH2,EFNB3,EIF4A1,FGF11,FXR2,GUCY2D,HES7,KCNAB3,KCTD11,KDM6B,LOC100996842,LOC284023,MIR4314,MIR6883,MPDU1,NAA38,NEURL4,NLGN2,PER1,PLSCR3,POLR2A,RPL29P2,SAT2,SCARNA21,SENP3,SENP3-EIF4A1,SHBG,SLC35G6,SNORA48,SNORA67,SNORD10,SOX15,SPEM1,TMEM102,TMEM256,TMEM256-PLSCR3,TMEM88,TMEM95,TNFSF12,TNFSF12-TNFSF13,TNFSF13,TNK1,TP53,T…	6.4	82.12	0.08	0.87	1.92
17:72348357-73017356	BTBD17,C17orf77,CD300A,CD300C,CD300E,CD300LB,CD300LD,CD300LF,CDR2L,FADS6,FDXR,GPR142,GPRC5C,GRIN2C,HID1,HID1-AS1,KIF19,LOC100130520,MIR3615,MRPL58,NAT9,OTOP2,OTOP3,RAB37,SLC9A3R1,TMEM104,USH1G	2	0	Inf	0.48	0
17:7259156-7323179	NLGN2,PLSCR3,TMEM256,TMEM256-PLSCR3,TMEM95,TNK1	2	0	Inf	0.48	0
17:7259156-7952451	ALOX15B,ATP1B2,C17orf74,CD68,CHD3,CHRNB1,CNTROB,CYB5D1,DNAH2,EFNB3,EIF4A1,FGF11,FXR2,GUCY2D,KCNAB3,KDM6B,LOC100996842,LOC284023,MPDU1,NAA38,NLGN2,PLSCR3,POLR2A,RPL29P2,SAT2,SCARNA21,SENP3,SENP3-EIF4A1,SHBG,SLC35G6,SNORA48,SNORA67,SNORD10,SOX15,SPEM1,TMEM102,TMEM256,TMEM256-PLSCR3,TMEM88,TMEM95,TNFSF12,TNFSF12-TNFSF13,TNFSF13,TNK1,TP53,TRAPPC1,WRAP53,ZBTB4	2	0	Inf	0.48	0
17:72785009-72786337	TMEM104	3	0	Inf	0.6	0
17:72950232-73236189	ARMC7,ATP5H,CDR2L,GGA3,HID1,HID1-AS1,HN1,KCTD2,MRPL58,NT5C,NUP85,SLC16A5,SUMO2	4	38	0.11	0.7	1.59
17:73016582-73061981	ATP5H,KCTD2,MRPL58	2	2.5	0.8	0.48	0.54
17:73017015-73061981	ATP5H,KCTD2,MRPL58	2	10.5	0.19	0.48	1.06
17:73232693-73258444	GGA3,MRPS7	3	0	Inf	0.6	0
17:73232693-73284542	GGA3,LOC100287042,MIF4GD,MRPS7,SLC25A19	2	0	Inf	0.48	0
17:73487771-73592636	CASKIN2,LLGL2,MIR6785,MYO15B,TMEM94,TSEN54	3	14.76	0.2	0.6	1.2
17:73487771-73736542	CASKIN2,ITGB4,LLGL2,MIR6785,MYO15B,RECQL5,SAP30BP,SMIM5,SMIM6,TMEM94,TSEN54	3	14.76	0.2	0.6	1.2
17:73488554-73717692	CASKIN2,ITGB4,LLGL2,MIR6785,MYO15B,RECQL5,SAP30BP,SMIM5,SMIM6,TMEM94,TSEN54	2	31.35	0.06	0.48	1.51
17:73599393-73599622	MYO15B	5	0	Inf	0.78	0
17:73720773-73809959	GALK1,H3F3B,ITGB4,MIR4738,UNK	2	5.5	0.36	0.48	0.81
17:7416982-7417192	POLR2A	7	0	Inf	0.9	0
17:74270129-74270324	QRICH2	2	8.17	0.24	0.48	0.96
17:74270129-74340818	PRPSAP1,QRICH2	2	5.2	0.38	0.48	0.79
17:74270129-74350230	PRPSAP1,QRICH2	2	0	Inf	0.48	0
17:74308950-74309972	PRPSAP1	2	10.62	0.19	0.48	1.07
17:74309136-74309269	PRPSAP1	2	0	Inf	0.48	0
17:7464315-7807937	ATP1B2,CD68,CHD3,CYB5D1,DNAH2,EFNB3,EIF4A1,FXR2,KDM6B,LOC100996842,MPDU1,NAA38,RPL29P2,SAT2,SENP3,SENP3-EIF4A1,SHBG,SNORA48,SNORA67,SNORD10,SOX15,TMEM88,TNFSF12-TNFSF13,TNFSF13,TP53,WRAP53	2	114	0.02	0.48	2.06
17:76000250-76027923	TNRC6C	4	2	2	0.7	0.48
17:76000317-76203782	AFMID,C17orf99,SYNGR2,TK1,TMC6,TMC8,TNRC6C,TNRC6C-AS1	6	0	Inf	0.85	0
17:7605661-7923658	CHD3,CNTROB,CYB5D1,DNAH2,EFNB3,GUCY2D,KCNAB3,KDM6B,LOC284023,NAA38,RPL29P2,SCARNA21,TMEM88,TRAPPC1,WRAP53	2	0	Inf	0.48	0
17:76075475-76083174	TNRC6C	2.5	6	0.42	0.54	0.85
17:76082583-76083174	TNRC6C	2	36.22	0.06	0.48	1.57
17:76082583-76089844	TNRC6C	24.75	36.22	0.68	1.41	1.57
17:78302127-79084312	BAIAP2,BAIAP2-AS1,CHMP6,ENDOV,LOC100294362,LOC101928855,MIR4730,NPTX1,RNF213,RPTOR	2	1.5	1.33	0.48	0.4
17:78857218-78882729	RPTOR	8.66	8.33	1.04	0.98	0.97
17:79476996-80085784	ACTG1,ALYREF,ANAPC11,ARHGDIA,ARL16,ASPSCR1,CCDC137,CCDC57,CENPX,DCXR,DUS1L,FAAP100,FASN,FSCN2,GCGR,GPS1,HGS,LRRC45,MAFG,MAFG-AS1,MCRIP1,MIR6786,MRPL12,MYADML2,NOTUM,NPB,NPLOC4,OXLD1,P4HB,PCYT2,PDE6G,PPP1R27,PYCR1,RAC3,RFNG,SIRT7,SLC25A10,SNORD134,TSPAN10	2	6.8	0.29	0.48	0.89
17:79523912-79848696	ALYREF,ANAPC11,ARHGDIA,ARL16,CCDC137,GCGR,HGS,MCRIP1,MIR6786,MRPL12,NPLOC4,OXLD1,P4HB,PDE6G,PPP1R27,SLC25A10,TSPAN10	4	0	Inf	0.7	0
17:79523912-80273307	ALYREF,ANAPC11,ARHGDIA,ARL16,ASPSCR1,CCDC137,CCDC57,CD7,CENPX,CSNK1D,DCXR,DUS1L,FASN,GCGR,GPS1,HGS,LOC101929511,LRRC45,MAFG,MAFG-AS1,MCRIP1,MIR6786,MIR6787,MRPL12,MYADML2,NOTUM,NPB,NPLOC4,OXLD1,P4HB,PCYT2,PDE6G,PPP1R27,PYCR1,RAC3,RFNG,SIRT7,SLC16A3,SLC25A10,SNORD134,TSPAN10	2	0	Inf	0.48	0
17:79634758-79640204	CCDC137	2	3	0.67	0.48	0.6
17:79660899-80015346	ALYREF,ANAPC11,ARHGDIA,ASPSCR1,CENPX,DCXR,GCGR,GPS1,HGS,LRRC45,MAFG,MAFG-AS1,MCRIP1,MRPL12,MYADML2,NOTUM,NPB,P4HB,PCYT2,PPP1R27,PYCR1,RAC3,RFNG,SIRT7,SLC25A10	2	8.33	0.24	0.48	0.97
17:79780292-80273307	ALYREF,ANAPC11,ARHGDIA,ASPSCR1,CCDC57,CD7,CENPX,CSNK1D,DCXR,DUS1L,FASN,GPS1,LOC101929511,LRRC45,MAFG,MAFG-AS1,MCRIP1,MIR6787,MYADML2,NOTUM,NPB,P4HB,PCYT2,PPP1R27,PYCR1,RAC3,RFNG,SIRT7,SLC16A3,SNORD134	2	0	Inf	0.48	0
17:79825596-80273307	ALYREF,ANAPC11,ARHGDIA,ASPSCR1,CCDC57,CD7,CENPX,CSNK1D,DCXR,DUS1L,FASN,GPS1,LOC101929511,LRRC45,MAFG,MAFG-AS1,MIR6787,MYADML2,NOTUM,NPB,PCYT2,PYCR1,RAC3,RFNG,SIRT7,SLC16A3,SNORD134	2	0	Inf	0.48	0
17:79993756-80273307	CCDC57,CD7,CSNK1D,DCXR,DUS1L,FASN,GPS1,LOC101929511,MIR6787,RFNG,SLC16A3,SNORD134	2	0	Inf	0.48	0
17:80059345-80273307	CCDC57,CD7,CSNK1D,LOC101929511,MIR6787,SLC16A3	3	0	Inf	0.6	0
17:80521229-80526077	FOXK2	5.83	14.44	0.4	0.83	1.19
17:8063895-8064176	VAMP2	14	0	Inf	1.18	0
17:80893758-80893889	TBCD	7	0	Inf	0.9	0
17:9030426-9030659	NTN1	2	0	Inf	0.48	0
17:953346-982606	ABR	4.5	0	Inf	0.74	0
17:96901-910552	ABR,C17orf97,DBIL5P,FAM57A,GEMIN4,GLOD4,LOC100506388,LOC101927727,LOC105371430,MRM3,NXN,RFLNB,RPH3AL,TIMM22,VPS53	2	68.72	0.03	0.48	1.84
18:1050020-1061536	NA	8	0	Inf	0.95	0
18:10539758-10540051	NAPG	4	19.91	0.2	0.7	1.32
18:10543764-10545442	NAPG	3	0	Inf	0.6	0
18:12115086-12132070	ANKRD62	5	18	0.28	0.78	1.28
18:13038368-13764554	CEP192,FAM210A,LDLRAD4,LDLRAD4-AS1,MIR4526,MIR5190,RNMT	2	13	0.15	0.48	1.15
18:14769341-14772227	ANKRD30B	4	0	Inf	0.7	0
18:18566910-18624147	ROCK1	25	25.69	0.97	1.41	1.43
18:19345732-19359646	MIB1	4	6.5	0.62	0.7	0.88
18:20555115-20564953	RBBP8	2.66	5.67	0.47	0.56	0.82
18:20814571-20833900	CABLES1	9.75	21	0.46	1.03	1.34
18:21660548-21698196	TTC39C	3	18.6	0.16	0.6	1.29
18:21723054-21723377	CABYR	2	18	0.11	0.48	1.28
18:21742010-21750417	OSBPL1A	2	7.71	0.26	0.48	0.94
18:21776088-21819346	OSBPL1A	6	16	0.38	0.85	1.23
18:21818048-21818141	OSBPL1A	14	0	Inf	1.18	0
18:23597982-23658124	SS18	36.5	6.2	5.89	1.57	0.86
18:29843483-30672874	CCDC178,GAREM1,KLHL14,WBP11P1	5	0	Inf	0.78	0
18:29865447-29865681	GAREM1	16	0	Inf	1.23	0
18:29866993-30267196	GAREM1,KLHL14,WBP11P1	2	16.08	0.12	0.48	1.23
18:31266903-31267189	ASXL3	2	0	Inf	0.48	0
18:32386182-32392077	DTNA	12.33	37.29	0.33	1.12	1.58
18:32831022-33607038	C18orf21,GALNT1,INO80C,MIR187,MIR3929,MIR3975,RPRD1A,ZNF24,ZNF271P,ZNF396,ZNF397,ZSCAN30	2	6	0.33	0.48	0.85
18:33721099-33739978	ELP2	4	16.6	0.24	0.7	1.25
18:34823007-34855206	CELF4,LOC105372068	2	0	Inf	0.48	0
18:3534191-3582162	DLGAP1	3	26.22	0.11	0.6	1.43
18:3534191-3582246	DLGAP1	3.75	26.22	0.14	0.68	1.43
18:37084378-37084901	MIR924HG	53	0	Inf	1.73	0
18:3984563-3984784	DLGAP1,DLGAP1-AS4	7	0	Inf	0.9	0
18:40847856-40851797	SYT4	2	24	0.08	0.48	1.4
18:40973923-40974175	NA	2	0	Inf	0.48	0
18:43307225-43332485	SLC14A1	2	0	Inf	0.48	0
18:43669531-44137452	ATP5A1,C18orf25,HAUS1,LOXHD1,RNF165	2	20	0.1	0.48	1.32
18:44013152-44015359	RNF165	2	12	0.17	0.48	1.11
18:44175625-44175815	LOXHD1	20	0	Inf	1.32	0
18:44526019-44526886	KATNAL2	2.33	22	0.11	0.52	1.36
18:45223960-45224176	NA	3	0	Inf	0.6	0
18:45355844-45423180	SMAD2	2	7	0.29	0.48	0.9
18:45366727-45367006	SMAD2	4	0	Inf	0.7	0
18:46284289-46288060	CTIF	8.25	42.36	0.19	0.97	1.64
18:46798547-46812986	DYM	2	15.85	0.13	0.48	1.23
18:46858233-46956817	DYM	4.5	12.88	0.35	0.74	1.14
18:48444479-48458730	ME2	7.62	62.5	0.12	0.94	1.8
18:48573289-48593557	SMAD4	9.33	42.75	0.22	1.01	1.64
18:50961513-50961579	DCC	7	15.67	0.45	0.9	1.22
18:51749616-51749967	MBD2	3	0	Inf	0.6	0
18:52999534-52999758	TCF4	3	0	Inf	0.6	0
18:5392387-5397425	EPB41L3	3	24.14	0.12	0.6	1.4
18:5392387-5489193	EPB41L3	2	1	2	0.48	0.3
18:5423376-6244587	EPB41L3,L3MBTL4,MIR3976,MIR3976HG,TMEM200C	2	15	0.13	0.48	1.2
18:54317739-54318247	NA	11	0	Inf	1.08	0
18:5506496-5506602	EPB41L3	3	0	Inf	0.6	0
18:55461574-55461828	ATP8B1	8	0	Inf	0.95	0
18:56383166-56417370	MALT1	2	3.67	0.54	0.48	0.67
18:56995055-57021812	LMAN1	2	1	2	0.48	0.3
18:60208638-60208839	ZCCHC2	14	0	Inf	1.18	0
18:60223435-60232329	ZCCHC2	2.33	13.83	0.17	0.52	1.17
18:60608950-60612504	PHLPP1	2	51.5	0.04	0.48	1.72
18:60994970-61002591	KDSR	2	0	Inf	0.48	0
18:60994970-61324646	KDSR,SERPINB12,SERPINB13,SERPINB3,SERPINB4,SERPINB5,VPS4B	3	0	Inf	0.6	0
18:68153142-68153310	NA	9	0	Inf	1	0
18:70409548-70502554	NETO1	2	12	0.17	0.48	1.11
18:70409548-70532180	MIR548AV,NETO1	3	27	0.11	0.6	1.45
18:70459828-70460277	NETO1	45.5	0	Inf	1.67	0
18:70473256-70473470	NETO1	4	0	Inf	0.7	0
18:70957313-70957581	NA	26	0	Inf	1.43	0
18:72229370-72229575	CNDP1	7	0	Inf	0.9	0
18:72229374-72229579	CNDP1	11	0	Inf	1.08	0
18:74190117-74190360	ZNF516	2	0	Inf	0.48	0
18:74561481-74580819	ZNF236	5	20.5	0.24	0.78	1.33
18:74561481-74587620	ZNF236	4	10.83	0.37	0.7	1.07
18:74561481-74593468	ZNF236	7.5	10.83	0.69	0.93	1.07
18:77099602-77099829	ATP9B	3	1	3	0.6	0.3
18:77149506-77150018	NA	2	0	Inf	0.48	0
18:77662419-77737701	HSBP1L1,PQLC1,TXNL4A	14.5	5	2.9	1.19	0.78
18:8114788-8639380	LOC100192426,PTPRM,RAB12	2	9	0.22	0.48	1
18:8253370-8371808	LOC100192426,PTPRM	8	1	8	0.95	0.3
18:8266044-8266226	PTPRM	6	0	Inf	0.85	0
18:8783527-8798289	MTCL1	4.5	5	0.9	0.74	0.78
18:9104083-9104228	NDUFV2	4	0	Inf	0.7	0
18:9182379-9208801	ANKRD12	6.25	48.25	0.13	0.86	1.69
18:9182379-9221997	ANKRD12	6.16	26.12	0.24	0.85	1.43
18:9195548-9221997	ANKRD12	10.5	37.69	0.28	1.06	1.59
18:9931806-9937063	VAPA	6	11.14	0.54	0.85	1.08
19:10070236-10279040	ANGPTL6,C19orf66,C3P1,COL5A3,DNMT1,EIF3G,MIR5589,P2RY11,PPAN,PPAN-P2RY11,RDH8,SNORD105,SNORD105B	2	19.89	0.1	0.48	1.32
19:1008855-1086627	ABCA7,ARHGAP45,CNN2,GRIN3B,POLR2E,RNU6-2,TMEM259	2	0	Inf	0.48	0
19:1008855-1473243	ABCA7,APC2,ARHGAP45,ATP5D,C19orf24,C19orf25,CBARP,CIRBP,CIRBP-AS1,CNN2,DAZAP1,EFNA2,GAMT,GPX4,GRIN3B,MIDN,MUM1,NDUFS7,POLR2E,RNU6-2,RPS15,SBNO2,STK11,TMEM259	2.5	0	Inf	0.54	0
19:10179641-10664094	ANGPTL6,ATG4D,C19orf66,C3P1,CDC37,DNMT1,EIF3G,FDX1L,ICAM1,ICAM3,ICAM4,ICAM5,KEAP1,KRI1,MIR1181,MIR1238,MIR4322,MRPL4,P2RY11,PDE4A,PPAN,PPAN-P2RY11,RAVER1,S1PR2,S1PR5,SNORD105,SNORD105B,TYK2,ZGLP1	3	0	Inf	0.6	0
19:10930655-11468415	ANGPTL8,C19orf38,CARM1,CCDC159,DNM2,DOCK6,KANK2,LDLR,LOC105372273,MIR6793,MIR6886,PLPPR2,RAB3D,SMARCA4,SPC24,TIMM29,TMED1,TMEM205,TSPAN16,YIPF2	3	18.2	0.16	0.6	1.28
19:11144798-11227674	LDLR,MIR6886,SMARCA4	2	23	0.09	0.48	1.38
19:11172459-11468415	ANGPTL8,CCDC159,DOCK6,KANK2,LDLR,LOC105372273,MIR6886,PLPPR2,RAB3D,SMARCA4,SPC24,TMEM205,TSPAN16	2	29.64	0.07	0.48	1.49
19:11453451-12157243	ACP5,CCDC151,CCDC159,CNN1,ECSIT,ELAVL3,ELOF1,EPOR,LOC101928464,MIR7974,PLPPR2,PRKCSH,RGL3,SWSAP1,TMEM205,ZNF433,ZNF439,ZNF440,ZNF441,ZNF491,ZNF627,ZNF653,ZNF69,ZNF700,ZNF763,ZNF823,ZNF833P,ZNF878	2	0	Inf	0.48	0
19:11531271-12258270	ACP5,CCDC151,CNN1,ECSIT,ELAVL3,ELOF1,LOC101928464,MIR7974,PRKCSH,ZNF20,ZNF433,ZNF439,ZNF440,ZNF441,ZNF491,ZNF625,ZNF625-ZNF20,ZNF627,ZNF653,ZNF69,ZNF700,ZNF763,ZNF788,ZNF823,ZNF833P,ZNF844,ZNF878	2	3	0.67	0.48	0.6
19:11562142-12258270	ACP5,CNN1,ECSIT,ELAVL3,ELOF1,LOC101928464,MIR7974,ZNF20,ZNF433,ZNF439,ZNF440,ZNF441,ZNF491,ZNF625,ZNF625-ZNF20,ZNF627,ZNF653,ZNF69,ZNF700,ZNF763,ZNF788,ZNF823,ZNF833P,ZNF844,ZNF878	2	3	0.67	0.48	0.6
19:11663857-12157243	ACP5,ELOF1,LOC101928464,ZNF433,ZNF439,ZNF440,ZNF441,ZNF491,ZNF627,ZNF69,ZNF700,ZNF763,ZNF823,ZNF833P,ZNF878	2	0	Inf	0.48	0
19:11663857-12258270	ACP5,ELOF1,LOC101928464,ZNF20,ZNF433,ZNF439,ZNF440,ZNF441,ZNF491,ZNF625,ZNF625-ZNF20,ZNF627,ZNF69,ZNF700,ZNF763,ZNF788,ZNF823,ZNF833P,ZNF844,ZNF878	2	3	0.67	0.48	0.6
19:11978120-12014780	ZNF439,ZNF69	3	59.75	0.05	0.6	1.78
19:12024223-12859137	ASNA1,C19orf43,DHPS,FBXW9,LOC100289333,LOC101928464,LOC105372280,MAN2B1,SNORD135,SNORD41,TNPO2,WDR83,WDR83OS,ZNF136,ZNF20,ZNF433,ZNF44,ZNF442,ZNF443,ZNF490,ZNF563,ZNF564,ZNF625,ZNF625-ZNF20,ZNF69,ZNF700,ZNF709,ZNF763,ZNF788,ZNF791,ZNF799,ZNF844,ZNF878	3	2	1.5	0.6	0.48
19:12024223-12985766	ASNA1,BEST2,C19orf43,DHPS,FBXW9,HOOK2,JUNB,LOC100289333,LOC101928464,LOC105372280,MAN2B1,MAST1,MIR5684,MIR6794,PRDX2,RNASEH2A,RTBDN,SNORD135,SNORD41,TNPO2,WDR83,WDR83OS,ZNF136,ZNF20,ZNF433,ZNF44,ZNF442,ZNF443,ZNF490,ZNF563,ZNF564,ZNF625,ZNF625-ZNF20,ZNF69,ZNF700,ZNF709,ZNF763,ZNF788,ZNF791,ZNF799,ZNF844,ZNF878	6	2	3	0.85	0.48
19:12058328-12859137	ASNA1,C19orf43,DHPS,FBXW9,LOC100289333,LOC101928464,LOC105372280,MAN2B1,SNORD135,SNORD41,TNPO2,WDR83,WDR83OS,ZNF136,ZNF20,ZNF433,ZNF44,ZNF442,ZNF443,ZNF490,ZNF563,ZNF564,ZNF625,ZNF625-ZNF20,ZNF700,ZNF709,ZNF763,ZNF788,ZNF791,ZNF799,ZNF844,ZNF878	2	16.33	0.12	0.48	1.24
19:12058328-12985766	ASNA1,BEST2,C19orf43,DHPS,FBXW9,HOOK2,JUNB,LOC100289333,LOC101928464,LOC105372280,MAN2B1,MAST1,MIR5684,MIR6794,PRDX2,RNASEH2A,RTBDN,SNORD135,SNORD41,TNPO2,WDR83,WDR83OS,ZNF136,ZNF20,ZNF433,ZNF44,ZNF442,ZNF443,ZNF490,ZNF563,ZNF564,ZNF625,ZNF625-ZNF20,ZNF700,ZNF709,ZNF763,ZNF788,ZNF791,ZNF799,ZNF844,ZNF878	3.5	16.33	0.21	0.65	1.24
19:12058328-13055304	ASNA1,BEST2,C19orf43,CALR,DHPS,DNASE2,FARSA,FBXW9,GCDH,HOOK2,JUNB,KLF1,LOC100289333,LOC101928464,LOC105372280,MAN2B1,MAST1,MIR5684,MIR6515,MIR6794,PRDX2,RNASEH2A,RTBDN,SNORD135,SNORD41,SYCE2,TNPO2,WDR83,WDR83OS,ZNF136,ZNF20,ZNF433,ZNF44,ZNF442,ZNF443,ZNF490,ZNF563,ZNF564,ZNF625,ZNF625-ZNF20,ZNF700,ZNF709,ZNF763,ZNF788,ZNF791,ZNF799,ZNF844,ZNF878	4.5	16.33	0.28	0.74	1.24
19:12125531-12157243	LOC101928464,ZNF433,ZNF878	2	0	Inf	0.48	0
19:12125531-12258270	LOC101928464,ZNF20,ZNF433,ZNF625,ZNF625-ZNF20,ZNF788,ZNF844,ZNF878	3	3	1	0.6	0.6
19:12296928-13055304	ASNA1,BEST2,C19orf43,CALR,DHPS,DNASE2,FARSA,FBXW9,GCDH,HOOK2,JUNB,KLF1,LOC100289333,LOC105372280,MAN2B1,MAST1,MIR5684,MIR6515,MIR6794,PRDX2,RNASEH2A,RTBDN,SNORD135,SNORD41,SYCE2,TNPO2,WDR83,WDR83OS,ZNF136,ZNF44,ZNF442,ZNF443,ZNF490,ZNF563,ZNF564,ZNF709,ZNF791,ZNF799	2	3	0.67	0.48	0.6
19:12298280-12298448	ZNF136	2	0	Inf	0.48	0
19:12918019-13055304	CALR,DNASE2,FARSA,GCDH,KLF1,MAST1,MIR6515,MIR6794,RNASEH2A,RTBDN,SYCE2	2	0	Inf	0.48	0
19:12955348-12955586	MAST1	4.5	0	Inf	0.74	0
19:1321454-1323677	NA	13	9	1.44	1.15	1
19:13415153-13415358	CACNA1A	11	0	Inf	1.08	0
19:1376517-2273487	ABHD17A,ADAMTSL5,ADAT3,AMH,AP3D1,APC2,ATP8B3,BTBD2,C19orf25,CSNK1G2,CSNK1G2-AS1,DAZAP1,DOT1L,GAMT,IZUMO4,JSRP1,KLF16,LOC100288123,MBD3,MEX3D,MIR1227,MIR1909,MIR4321,MIR6789,MKNK2,MOB3A,MUM1,NDUFS7,OAZ1,ONECUT3,PCSK4,PLEKHJ1,PLK5,REEP6,REXO1,RPS15,SCAMP4,SF3A2,TCF3,UQCR11	3.25	19.67	0.17	0.63	1.32
19:13873112-13874106	CCDC130	2	1	2	0.48	0.3
19:13873112-14041693	C19orf53,C19orf57,CC2D1A,CCDC130,LOC284454,MIR181C,MIR181D,MIR23A,MIR24-2,MIR27A,MRI1,NANOS3,ZSWIM4	3	1	3	0.6	0.3
19:14104336-14104707	RFX1	4	0	Inf	0.7	0
19:1495467-2273487	ABHD17A,ADAMTSL5,ADAT3,AMH,AP3D1,ATP8B3,BTBD2,CSNK1G2,CSNK1G2-AS1,DOT1L,IZUMO4,JSRP1,KLF16,LOC100288123,MBD3,MEX3D,MIR1227,MIR1909,MIR4321,MIR6789,MKNK2,MOB3A,OAZ1,ONECUT3,PLEKHJ1,PLK5,REEP6,REXO1,SCAMP4,SF3A2,TCF3,UQCR11	2	0	Inf	0.48	0
19:14977673-14977966	NA	5	0	Inf	0.78	0
19:15152780-15152950	NA	3	0	Inf	0.6	0
19:15153214-15153314	NA	14	0	Inf	1.18	0
19:15882148-15882268	CYP4F24P	5	0	Inf	0.78	0
19:16197232-16842089	AP1M1,C19orf44,CALR3,CHERP,CIB3,EPS15L1,FAM32A,HSH2D,KLF2,MED26,NWD1,RAB8A,SLC35E1,SMIM7,TMEM38A,TPM4	3	19.45	0.15	0.6	1.31
19:16619960-16620799	C19orf44	5	0	Inf	0.78	0
19:16963879-16991164	SIN3B	3	12.5	0.24	0.6	1.13
19:16963879-17453540	ABHD8,ANKLE1,ANO8,BABAM1,CPAMD8,DDA1,F2RL3,GTPBP3,HAUS8,MRPL34,MYO9B,NR2F6,OCEL1,SIN3B,USE1,USHBP1	2	12.5	0.16	0.48	1.13
19:16963879-17616977	ABHD8,ANKLE1,ANO8,BABAM1,BISPR,BST2,CPAMD8,DDA1,F2RL3,GTPBP3,HAUS8,MRPL34,MVB12A,MYO9B,NR2F6,NXNL1,OCEL1,PLVAP,SIN3B,SLC27A1,TMEM221,USE1,USHBP1	3.25	12.5	0.26	0.63	1.13
19:17387303-17387718	BABAM1	3.66	3.33	1.1	0.67	0.64
19:17654332-18545372	ARRDC2,B3GNT3,CCDC124,COLGALT1,FAM129C,FCHO1,GDF15,IFI30,IL12RB1,INSL3,ISYNA1,JAK3,JUND,KCNN1,KIAA1683,LOC102725254,LOC729966,LRRC25,LSM4,MAP1S,MAST3,MIR3188,MIR3189,MPV17L2,PDE4C,PGPEP1,PIK3R2,RAB3A,RPL18A,SLC5A5,SNORA68,SSBP4,UNC13A	2.33	0	Inf	0.52	0
19:18100524-18731849	ARRDC2,C19orf60,CRLF1,ELL,FKBP8,GDF15,IFI30,IL12RB1,ISYNA1,JUND,KCNN1,KIAA1683,KXD1,LOC102725254,LOC729966,LRRC25,LSM4,MAST3,MIR3188,MIR3189,MPV17L2,PDE4C,PGPEP1,PIK3R2,RAB3A,SSBP4,TMEM59L,UBA52	3.5	3	1.17	0.65	0.6
19:18184326-19101958	C19orf60,CERS1,COMP,COPE,CRLF1,CRTC1,DDX49,ELL,FKBP8,GDF1,GDF15,HOMER3,IFI30,IL12RB1,ISYNA1,JUND,KIAA1683,KLHL26,KXD1,LOC102724360,LOC102725254,LOC729966,LRRC25,LSM4,MAST3,MIR3188,MIR3189,MPV17L2,PDE4C,PGPEP1,PIK3R2,RAB3A,SSBP4,SUGP2,TMEM59L,UBA52,UPF1	2	40	0.05	0.48	1.61
19:18261747-18261867	MAST3	6	0	Inf	0.85	0
19:18286120-18703147	C19orf60,ELL,FKBP8,GDF15,IFI30,ISYNA1,JUND,KIAA1683,KXD1,LOC102725254,LOC729966,LRRC25,LSM4,MIR3188,MIR3189,MPV17L2,PDE4C,PGPEP1,RAB3A,SSBP4,UBA52	2	19	0.11	0.48	1.3
19:18286120-18731849	C19orf60,CRLF1,ELL,FKBP8,GDF15,IFI30,ISYNA1,JUND,KIAA1683,KXD1,LOC102725254,LOC729966,LRRC25,LSM4,MIR3188,MIR3189,MPV17L2,PDE4C,PGPEP1,RAB3A,SSBP4,TMEM59L,UBA52	2.5	19	0.13	0.54	1.3
19:18988717-19824960	ARMC6,ATP13A1,BORCS8,BORCS8-MEF2B,CERS1,CILP2,COPE,DDX49,GATAD2A,GDF1,GMIP,HAPLN4,HOMER3,LOC102724360,LPAR2,MAU2,MEF2B,MIR640,NCAN,NDUFA13,NR2C2AP,PBX4,RFXANK,SLC25A42,SUGP1,SUGP2,TM6SF2,TMEM161A,TSSK6,YJEFN3,ZNF101,ZNF14	2	4.5	0.44	0.48	0.74
19:19073129-19073319	NA	5	0	Inf	0.78	0
19:19101696-19104549	SUGP2	2.5	4	0.62	0.54	0.7
19:19101696-19106089	SUGP2	2	22.13	0.09	0.48	1.36
19:19101696-19824960	ARMC6,ATP13A1,BORCS8,BORCS8-MEF2B,CILP2,GATAD2A,GMIP,HAPLN4,LPAR2,MAU2,MEF2B,MIR640,NCAN,NDUFA13,NR2C2AP,PBX4,RFXANK,SLC25A42,SUGP1,SUGP2,TM6SF2,TMEM161A,TSSK6,YJEFN3,ZNF101,ZNF14	2	4.5	0.44	0.48	0.74
19:1917692-2273487	AMH,AP3D1,BTBD2,CSNK1G2,CSNK1G2-AS1,DOT1L,IZUMO4,JSRP1,MIR1227,MIR4321,MIR6789,MKNK2,MOB3A,OAZ1,PLEKHJ1,SCAMP4,SF3A2	2.5	0	Inf	0.54	0
19:19366451-19421009	HAPLN4,SUGP1,TM6SF2	4	37.67	0.11	0.7	1.59
19:19366451-19824960	ATP13A1,CILP2,GATAD2A,GMIP,HAPLN4,LPAR2,MAU2,MIR640,NDUFA13,PBX4,SUGP1,TM6SF2,TSSK6,YJEFN3,ZNF101,ZNF14	2	4.5	0.44	0.48	0.74
19:20727424-20728782	ZNF737	5	3	1.67	0.78	0.6
19:21049529-21049681	NA	10	0	Inf	1.04	0
19:21071896-21072086	NA	5	1	5	0.78	0.3
19:21072657-21072809	NA	3	1	3	0.6	0.3
19:21082221-21082755	NA	12	0	Inf	1.11	0
19:21587930-21596310	ZNF493	7	2	3.5	0.9	0.48
19:21590274-21673316	LINC00664,ZNF493	2	0	Inf	0.48	0
19:2213537-2273487	AMH,DOT1L,JSRP1,MIR1227,MIR4321,MIR6789,OAZ1,PLEKHJ1,SF3A2	2	2	1	0.48	0.48
19:23490611-23490827	NA	4	0	Inf	0.7	0
19:23541231-23545527	ZNF91	112.75	11.06	10.19	2.06	1.08
19:28255753-28255893	NA	13	0	Inf	1.15	0
19:29777917-29883982	LOC284395	4	7	0.57	0.7	0.9
19:30186511-30186773	NA	16	0	Inf	1.23	0
19:30476129-30509866	URI1	28	2.67	10.49	1.46	0.56
19:3052907-3785284	AES,APBA3,C19orf71,CACTIN,CACTIN-AS1,CELF5,DOHH,FZR1,GIPC3,GNA11,GNA15,HMG20B,LOC100996351,MATK,MFSD12,MIR1268A,MRPL54,NCLN,NFIC,PIP5K1C,RAX2,S1PR4,SMIM24,TBXA2R,TJP3	2	1	2	0.48	0.3
19:3053555-3053846	AES	3	0	Inf	0.6	0
19:30661966-30662193	NA	33	0	Inf	1.53	0
19:30808133-30808287	NA	21.5	0	Inf	1.35	0
19:31372408-31372500	NA	12	0	Inf	1.11	0
19:31784286-31784448	TSHZ3	13	0	Inf	1.15	0
19:32873622-33616108	ANKRD27,CEP89,DPY19L3,FAAP24,GPATCH1,LOC400684,NUDT19,PDCD5,RGS9BP,RHPN2,SLC7A9,TDRD12,ZNF507	2	29.6	0.07	0.48	1.49
19:33604809-33605045	GPATCH1	2	0	Inf	0.48	0
19:33617493-33873592	CEBPA,CEBPA-AS1,CEBPG,GPATCH1,LRP3,SLC7A10,WDR88	2	29.6	0.07	0.48	1.49
19:34710610-34893318	GPI,KIAA0355,LSM14A	6	25.31	0.24	0.85	1.42
[truncated: 2,442 more rows]
