# Supplementary material for: Circular RNA expression and regulatory network prediction in posterior cingulate astrocytes in elderly subjects
Source: BMC Genomics. 2018 May 9;19:340. doi: 10.1186/s12864-018-4670-5 (PMC5941680; doi:10.1186/s12864-018-4670-5)
Supplement: Supplementary file 4 — Table S3. CircRNA-miRNA interactions with ≥ 100 predicted binding sites. (XLSX 48 kb) [file 12864_2018_4670_MOESM4_ESM.xlsx]

## Sheet: Sheet1
Table S3: circRNA-miRNA interactions with > 100 predicted binding sites
Circular RNA	microRNA	Number of predicted binding sites
8:144989320-145838888	hsa-miR-6756-5p	506
X:47431299-48327824	hsa-miR-619-5p	480
8:144989320-145838888	hsa-miR-4763-3p	451
8:144989320-145838888	hsa-miR-619-5p	420
8:144989320-145838888	hsa-miR-5001-5p	418
8:144989320-145838888	hsa-miR-762	412
8:144989320-145838888	hsa-miR-1273h-5p	408
8:144989320-145838888	hsa-miR-661	398
8:144989320-145838888	hsa-miR-4739	372
8:144989320-145838888	hsa-miR-6849-3p	365
8:144989320-145838888	hsa-miR-6884-5p	350
8:144989320-145838888	hsa-miR-3135b	348
8:144989320-145838888	hsa-miR-4722-5p	341
8:144989320-145838888	hsa-miR-4459	340
8:144989320-145838888	hsa-miR-6089	339
8:144989320-145838888	hsa-miR-30b-3p	337
8:144989320-145838888	hsa-miR-4685-5p	334
8:144989320-145838888	hsa-miR-608	334
8:144989320-145838888	hsa-miR-5787	333
X:47431299-48327824	hsa-miR-5095	326
X:47431299-48327824	hsa-miR-1273h-5p	321
X:47431299-48327824	hsa-miR-6849-3p	320
8:144989320-145838888	hsa-miR-6791-5p	319
X:47431299-48327824	hsa-miR-3929	319
8:144989320-145838888	hsa-miR-4656	314
X:47431299-48327824	hsa-miR-1303	311
8:144989320-145838888	hsa-miR-1273g-3p	311
8:144989320-145838888	hsa-miR-612	310
8:144989320-145838888	hsa-miR-3192-5p	310
8:144989320-145838888	hsa-miR-3187-5p	309
8:144989320-145838888	hsa-miR-3929	307
8:144989320-145838888	hsa-miR-6803-5p	301
X:47431299-48327824	hsa-miR-1273g-3p	300
X:47431299-48327824	hsa-miR-6884-5p	300
8:144989320-145838888	hsa-miR-665	300
X:47431299-48327824	hsa-miR-30b-3p	292
8:144989320-145838888	hsa-miR-485-5p	291
8:144989320-145838888	hsa-miR-6808-5p	288
8:144989320-145838888	hsa-miR-1207-5p	287
8:144989320-145838888	hsa-miR-6780a-5p	284
8:144989320-145838888	hsa-miR-3620-5p	284
8:144989320-145838888	hsa-miR-637	270
8:144989320-145838888	hsa-miR-6720-5p	268
8:144989320-145838888	hsa-miR-5095	266
8:144989320-145838888	hsa-miR-6747-3p	266
8:144989320-145838888	hsa-miR-6848-5p	264
8:144989320-145838888	hsa-miR-6836-5p	263
8:144989320-145838888	hsa-miR-4728-5p	262
8:144989320-145838888	hsa-miR-4430	261
8:144989320-145838888	hsa-miR-149-3p	260
8:144989320-145838888	hsa-miR-1304-3p	259
8:144989320-145838888	hsa-miR-8089	253
8:144989320-145838888	hsa-miR-328-5p	252
8:144989320-145838888	hsa-miR-2861	252
8:144989320-145838888	hsa-miR-6722-3p	249
8:144989320-145838888	hsa-miR-4640-5p	248
8:144989320-145838888	hsa-miR-6779-5p	248
8:144989320-145838888	hsa-miR-6825-5p	247
8:144989320-145838888	hsa-miR-6860	247
8:144989320-145838888	hsa-miR-4695-5p	247
8:144989320-145838888	hsa-miR-1303	243
8:144989320-145838888	hsa-miR-6812-5p	242
8:144989320-145838888	hsa-miR-939-5p	237
X:47431299-48327824	hsa-miR-1285-3p	237
X:47431299-48327824	hsa-miR-6780a-5p	237
X:47431299-48327824	hsa-miR-3159	235
8:144989320-145838888	hsa-miR-6785-5p	235
8:144989320-145838888	hsa-miR-939-3p	234
X:47431299-48327824	hsa-miR-665	234
8:144989320-145838888	hsa-miR-6721-5p	233
8:144989320-145838888	hsa-miR-3619-5p	232
8:144989320-145838888	hsa-miR-6883-5p	231
8:144989320-145838888	hsa-miR-5189-5p	231
8:144989320-145838888	hsa-miR-4763-5p	230
8:144989320-145838888	hsa-miR-6851-5p	228
X:47431299-48327824	hsa-miR-1304-3p	227
8:144989320-145838888	hsa-miR-1233-5p	227
X:47431299-48327824	hsa-miR-143-5p	225
X:47431299-48327824	hsa-miR-3192-5p	225
8:144989320-145838888	hsa-miR-4498	225
8:144989320-145838888	hsa-miR-660-3p	223
X:47431299-48327824	hsa-miR-485-5p	222
X:47431299-48327824	hsa-miR-4739	221
8:144989320-145838888	hsa-miR-1827	220
8:144989320-145838888	hsa-miR-4651	220
8:144989320-145838888	hsa-miR-1913	220
X:47431299-48327824	hsa-miR-4459	220
8:144989320-145838888	hsa-miR-6882-3p	219
8:144989320-145838888	hsa-miR-6893-5p	219
8:144989320-145838888	hsa-miR-143-5p	219
8:144989320-145838888	hsa-miR-4632-5p	217
8:144989320-145838888	hsa-miR-185-3p	215
X:47431299-48327824	hsa-miR-6873-3p	215
8:144989320-145838888	hsa-miR-6813-5p	212
X:47431299-48327824	hsa-miR-3135b	211
8:144989320-145838888	hsa-miR-1224-3p	211
X:47431299-48327824	hsa-miR-1827	210
8:144989320-145838888	hsa-miR-6887-3p	209
8:144989320-145838888	hsa-miR-7160-5p	208
8:144989320-145838888	hsa-miR-6764-5p	207
8:144989320-145838888	hsa-miR-6776-5p	205
8:144989320-145838888	hsa-miR-6775-3p	205
8:144989320-145838888	hsa-miR-7703	205
8:144989320-145838888	hsa-miR-1909-3p	205
X:47431299-48327824	hsa-miR-4656	205
8:144989320-145838888	hsa-miR-6846-5p	205
X:47431299-48327824	hsa-miR-6809-3p	204
X:47431299-48327824	hsa-miR-5096	204
8:144989320-145838888	hsa-miR-663a	204
8:144989320-145838888	hsa-miR-6752-3p	203
8:144989320-145838888	hsa-miR-504-3p	202
8:144989320-145838888	hsa-miR-3173-5p	202
8:144989320-145838888	hsa-miR-1249-5p	201
8:144989320-145838888	hsa-miR-6791-3p	201
8:144989320-145838888	hsa-miR-7851-3p	200
8:144989320-145838888	hsa-miR-1285-3p	200
8:144989320-145838888	hsa-miR-6787-5p	199
X:47431299-48327824	hsa-miR-504-3p	199
8:144989320-145838888	hsa-miR-6816-5p	198
8:144989320-145838888	hsa-miR-20b-3p	198
X:47431299-48327824	hsa-miR-3187-5p	196
X:47431299-48327824	hsa-miR-20b-3p	196
8:144989320-145838888	hsa-miR-6735-5p	196
X:47431299-48327824	hsa-miR-1273a	196
X:47431299-48327824	hsa-miR-373-3p	196
4:88394487-89061166	hsa-miR-619-5p	196
X:47431299-48327824	hsa-miR-4419b	195
8:144989320-145838888	hsa-miR-6511a-5p	195
8:144989320-145838888	hsa-miR-4505	194
8:144989320-145838888	hsa-miR-6880-5p	194
X:47431299-48327824	hsa-miR-612	194
X:47431299-48327824	hsa-miR-93-5p	193
8:144989320-145838888	hsa-miR-6799-3p	192
X:47431299-48327824	hsa-miR-520g-3p	192
X:47431299-48327824	hsa-miR-6797-5p	192
8:144989320-145838888	hsa-miR-7113-3p	192
8:144989320-145838888	hsa-miR-4692	191
X:47431299-48327824	hsa-miR-7851-3p	191
8:144989320-145838888	hsa-miR-6754-5p	190
X:47431299-48327824	hsa-miR-372-3p	190
8:144989320-145838888	hsa-miR-6879-5p	188
8:144989320-145838888	hsa-miR-1587	188
8:144989320-145838888	hsa-miR-3159	187
8:144989320-145838888	hsa-miR-6752-5p	187
X:47431299-48327824	hsa-miR-6747-3p	187
8:144989320-145838888	hsa-miR-6783-3p	187
8:144989320-145838888	hsa-miR-4419b	186
8:144989320-145838888	hsa-miR-4726-5p	186
8:144989320-145838888	hsa-miR-5001-3p	186
8:144989320-145838888	hsa-miR-2467-3p	185
X:47431299-48327824	hsa-miR-20b-5p	185
X:47431299-48327824	hsa-miR-6511a-5p	185
8:144989320-145838888	hsa-miR-6797-5p	184
8:144989320-145838888	hsa-miR-1254	184
X:47431299-48327824	hsa-miR-17-5p	182
8:144989320-145838888	hsa-miR-3180-3p	181
8:144989320-145838888	hsa-miR-6743-5p	181
8:144989320-145838888	hsa-miR-5096	181
8:144989320-145838888	hsa-miR-6782-5p	180
8:144989320-145838888	hsa-miR-1972	180
X:47431299-48327824	hsa-miR-7703	179
X:47431299-48327824	hsa-miR-6720-5p	179
8:144989320-145838888	hsa-miR-6852-5p	179
8:144989320-145838888	hsa-miR-378a-5p	179
8:144989320-145838888	hsa-miR-6734-3p	178
8:144989320-145838888	hsa-miR-3692-5p	178
8:144989320-145838888	hsa-miR-6751-5p	177
8:144989320-145838888	hsa-miR-6807-3p	177
8:144989320-145838888	hsa-miR-3665	176
X:47431299-48327824	hsa-miR-6779-5p	176
8:144989320-145838888	hsa-miR-4731-5p	175
8:144989320-145838888	hsa-miR-6766-5p	175
X:47431299-48327824	hsa-miR-6807-3p	174
X:47431299-48327824	hsa-miR-4430	174
8:144989320-145838888	hsa-miR-6858-5p	174
4:88394487-89061166	hsa-miR-30b-3p	173
X:47431299-48327824	hsa-miR-3916	173
8:144989320-145838888	hsa-miR-6780b-5p	173
8:144989320-145838888	hsa-miR-6769b-5p	173
8:144989320-145838888	hsa-miR-106b-5p	172
8:144989320-145838888	hsa-miR-6749-3p	171
8:144989320-145838888	hsa-miR-6081	171
X:47431299-48327824	hsa-miR-5189-5p	170
8:144989320-145838888	hsa-miR-373-3p	170
8:144989320-145838888	hsa-miR-1268b	170
X:47431299-48327824	hsa-miR-4524a-3p	170
8:144989320-145838888	hsa-miR-6840-3p	169
X:47431299-48327824	hsa-miR-1273f	169
8:144989320-145838888	hsa-miR-17-5p	168
8:144989320-145838888	hsa-miR-106a-5p	168
8:144989320-145838888	hsa-miR-6837-5p	168
8:144989320-145838888	hsa-miR-6810-3p	167
8:144989320-145838888	hsa-miR-4524a-3p	167
X:47431299-48327824	hsa-miR-1273e	167
X:47431299-48327824	hsa-miR-520h	167
8:144989320-145838888	hsa-miR-6748-5p	167
X:47431299-48327824	hsa-miR-6734-3p	166
X:47431299-48327824	hsa-miR-6808-5p	166
X:47431299-48327824	hsa-miR-4722-5p	166
8:144989320-145838888	hsa-miR-6778-5p	165
8:144989320-145838888	hsa-miR-4793-3p	165
8:144989320-145838888	hsa-miR-5196-5p	165
8:144989320-145838888	hsa-miR-5684	165
8:144989320-145838888	hsa-miR-1976	165
8:144989320-145838888	hsa-miR-93-5p	164
X:47431299-48327824	hsa-miR-6514-3p	164
8:144989320-145838888	hsa-miR-1273a	164
8:144989320-145838888	hsa-miR-6514-3p	163
X:47431299-48327824	hsa-miR-4753-3p	163
20:4175928-4682234	hsa-miR-619-5p	162
8:144989320-145838888	hsa-miR-20b-5p	162
X:47431299-48327824	hsa-miR-4728-5p	162
8:144989320-145838888	hsa-miR-1343-3p	162
8:144989320-145838888	hsa-miR-3689b-3p	161
X:47431299-48327824	hsa-miR-6760-5p	161
8:144989320-145838888	hsa-miR-3689c	161
8:144989320-145838888	hsa-miR-6862-3p	161
8:144989320-145838888	hsa-miR-6796-5p	161
8:144989320-145838888	hsa-miR-1226-5p	161
8:144989320-145838888	hsa-miR-6762-5p	161
8:144989320-145838888	hsa-miR-6829-3p	160
8:144989320-145838888	hsa-miR-370-3p	160
8:144989320-145838888	hsa-miR-6738-3p	160
8:144989320-145838888	hsa-miR-1291	160
4:88394487-89061166	hsa-miR-1273h-5p	160
8:144989320-145838888	hsa-miR-4722-3p	159
X:47431299-48327824	hsa-miR-6843-3p	159
X:47431299-48327824	hsa-miR-3689c	159
8:144989320-145838888	hsa-miR-5193	159
X:47431299-48327824	hsa-miR-2467-3p	159
8:144989320-145838888	hsa-miR-1538	159
8:144989320-145838888	hsa-miR-508-5p	159
8:144989320-145838888	hsa-miR-372-3p	159
X:47431299-48327824	hsa-miR-3689b-3p	159
8:144989320-145838888	hsa-miR-6843-3p	159
X:47431299-48327824	hsa-miR-6086	159
8:144989320-145838888	hsa-miR-7111-5p	158
X:47431299-48327824	hsa-miR-660-3p	158
8:144989320-145838888	hsa-miR-766-3p	158
8:144989320-145838888	hsa-miR-3064-5p	158
8:144989320-145838888	hsa-miR-4446-3p	157
8:144989320-145838888	hsa-miR-4706	157
8:144989320-145838888	hsa-miR-1908-5p	157
8:144989320-145838888	hsa-miR-6724-5p	157
X:47431299-48327824	hsa-miR-5001-3p	157
8:144989320-145838888	hsa-miR-214-3p	157
X:47431299-48327824	hsa-miR-5787	156
8:144989320-145838888	hsa-miR-6893-3p	156
8:144989320-145838888	hsa-miR-361-3p	156
8:144989320-145838888	hsa-miR-4492	156
X:47431299-48327824	hsa-miR-6855-5p	155
8:144989320-145838888	hsa-miR-339-5p	155
8:144989320-145838888	hsa-miR-1184	154
8:144989320-145838888	hsa-miR-3652	154
X:47431299-48327824	hsa-miR-6089	154
X:47431299-48327824	hsa-miR-4763-3p	153
8:144989320-145838888	hsa-miR-6087	153
8:144989320-145838888	hsa-miR-520g-3p	153
8:144989320-145838888	hsa-miR-3918	153
8:144989320-145838888	hsa-miR-324-3p	153
8:144989320-145838888	hsa-miR-6775-5p	153
8:144989320-145838888	hsa-miR-4284	153
8:144989320-145838888	hsa-miR-423-5p	152
8:144989320-145838888	hsa-miR-4667-3p	151
8:144989320-145838888	hsa-miR-4749-3p	151
8:144989320-145838888	hsa-miR-4758-3p	151
X:47431299-48327824	hsa-miR-6894-5p	151
X:47431299-48327824	hsa-miR-3135a	150
8:144989320-145838888	hsa-miR-210-5p	150
8:144989320-145838888	hsa-miR-7110-5p	150
8:144989320-145838888	hsa-miR-500b-3p	150
X:47431299-48327824	hsa-miR-6860	150
X:47431299-48327824	hsa-miR-5684	150
X:47431299-48327824	hsa-miR-1249-5p	149
8:144989320-145838888	hsa-miR-6798-5p	148
4:88394487-89061166	hsa-miR-1303	148
X:47431299-48327824	hsa-miR-6778-5p	147
8:144989320-145838888	hsa-miR-4755-3p	147
8:144989320-145838888	hsa-miR-1273f	147
8:144989320-145838888	hsa-miR-7974	147
8:144989320-145838888	hsa-miR-6774-5p	146
8:144989320-145838888	hsa-miR-3135a	146
X:47431299-48327824	hsa-miR-378a-5p	146
8:144989320-145838888	hsa-miR-4667-5p	146
8:144989320-145838888	hsa-miR-6134	146
4:88394487-89061166	hsa-miR-3916	146
8:144989320-145838888	hsa-miR-4673	146
8:144989320-145838888	hsa-miR-3922-3p	145
8:144989320-145838888	hsa-miR-486-3p	145
X:47431299-48327824	hsa-miR-6812-5p	145
8:144989320-145838888	hsa-miR-6763-5p	145
8:144989320-145838888	hsa-miR-6878-3p	145
8:144989320-145838888	hsa-miR-4478	144
8:144989320-145838888	hsa-miR-1271-3p	144
X:47431299-48327824	hsa-miR-6878-5p	144
4:88394487-89061166	hsa-miR-3929	144
8:144989320-145838888	hsa-miR-4747-5p	144
8:144989320-145838888	hsa-miR-6787-3p	144
8:144989320-145838888	hsa-miR-760	143
8:144989320-145838888	hsa-miR-6819-5p	143
X:47431299-48327824	hsa-miR-6758-5p	142
X:47431299-48327824	hsa-miR-6756-5p	141
8:144989320-145838888	hsa-miR-1914-5p	141
8:144989320-145838888	hsa-miR-6132	141
12:79441076-79845788	hsa-miR-3662	141
8:144989320-145838888	hsa-miR-4690-5p	141
8:144989320-145838888	hsa-miR-6805-5p	141
X:47431299-48327824	hsa-miR-4772-3p	141
8:144989320-145838888	hsa-miR-765	140
8:144989320-145838888	hsa-miR-1301-3p	140
4:88394487-89061166	hsa-miR-6884-5p	140
8:144989320-145838888	hsa-miR-6842-3p	140
8:144989320-145838888	hsa-miR-1273e	140
X:47431299-48327824	hsa-miR-508-5p	140
8:144989320-145838888	hsa-miR-1205	140
8:144989320-145838888	hsa-miR-3189-5p	140
8:144989320-145838888	hsa-miR-1237-5p	139
X:47431299-48327824	hsa-miR-3664-5p	139
8:144989320-145838888	hsa-miR-6737-5p	139
8:144989320-145838888	hsa-miR-544b	139
8:144989320-145838888	hsa-miR-6726-5p	138
4:88394487-89061166	hsa-miR-6873-3p	138
8:144989320-145838888	hsa-miR-6855-5p	138
8:144989320-145838888	hsa-miR-6894-3p	138
8:144989320-145838888	hsa-miR-4690-3p	138
X:47431299-48327824	hsa-miR-6893-5p	137
X:47431299-48327824	hsa-miR-4478	137
8:144989320-145838888	hsa-miR-1228-5p	137
X:47431299-48327824	hsa-miR-4452	137
X:47431299-48327824	hsa-miR-4284	136
8:144989320-145838888	hsa-miR-7111-3p	136
8:144989320-145838888	hsa-miR-212-5p	136
8:144989320-145838888	hsa-miR-18a-3p	135
8:144989320-145838888	hsa-miR-4741	135
X:47431299-48327824	hsa-miR-4793-3p	135
8:144989320-145838888	hsa-miR-6804-3p	135
X:47431299-48327824	hsa-miR-661	135
8:144989320-145838888	hsa-miR-7106-5p	134
X:47431299-48327824	hsa-miR-6876-5p	134
8:144989320-145838888	hsa-miR-4726-3p	134
8:144989320-145838888	hsa-miR-4786-5p	134
20:4175928-4682234	hsa-miR-1273h-5p	134
8:144989320-145838888	hsa-miR-1268a	134
8:144989320-145838888	hsa-miR-6511b-5p	134
8:144989320-145838888	hsa-miR-330-5p	133
20:4175928-4682234	hsa-miR-30b-3p	133
8:144989320-145838888	hsa-miR-7108-3p	133
8:144989320-145838888	hsa-miR-7843-5p	133
8:144989320-145838888	hsa-miR-3184-5p	133
X:47431299-48327824	hsa-miR-5001-5p	133
8:144989320-145838888	hsa-miR-5006-5p	133
8:144989320-145838888	hsa-miR-3689a-3p	133
X:47431299-48327824	hsa-miR-4695-5p	133
14:23815526-24037279	hsa-miR-4739	132
8:144989320-145838888	hsa-miR-6809-3p	132
8:144989320-145838888	hsa-miR-3127-3p	132
8:144989320-145838888	hsa-miR-4688	132
8:144989320-145838888	hsa-miR-6085	132
8:144989320-145838888	hsa-miR-5008-5p	131
8:144989320-145838888	hsa-miR-378g	131
20:4175928-4682234	hsa-miR-3929	131
8:144989320-145838888	hsa-miR-4514	131
8:144989320-145838888	hsa-miR-346	131
8:144989320-145838888	hsa-miR-1915-5p	131
8:144989320-145838888	hsa-miR-4700-5p	131
8:144989320-145838888	hsa-miR-6749-5p	130
8:144989320-145838888	hsa-miR-328-3p	130
8:144989320-145838888	hsa-miR-3667-3p	130
X:47431299-48327824	hsa-miR-1224-3p	129
8:144989320-145838888	hsa-miR-4270	129
8:144989320-145838888	hsa-miR-541-3p	129
8:144989320-145838888	hsa-miR-4723-3p	128
8:144989320-145838888	hsa-miR-650	128
X:47431299-48327824	hsa-miR-6738-3p	128
8:144989320-145838888	hsa-miR-512-3p	128
X:47431299-48327824	hsa-miR-1233-5p	127
8:144989320-145838888	hsa-miR-671-5p	127
8:144989320-145838888	hsa-miR-6811-5p	127
20:4175928-4682234	hsa-miR-4739	127
4:88394487-89061166	hsa-miR-6849-3p	126
8:144989320-145838888	hsa-miR-6795-5p	126
8:144989320-145838888	hsa-miR-6889-5p	126
8:144989320-145838888	hsa-miR-6826-3p	126
8:144989320-145838888	hsa-miR-6504-5p	126
8:144989320-145838888	hsa-miR-6779-3p	126
8:144989320-145838888	hsa-miR-6086	126
X:47431299-48327824	hsa-miR-6791-3p	125
X:47431299-48327824	hsa-miR-4786-5p	125
8:144989320-145838888	hsa-miR-6836-3p	125
8:144989320-145838888	hsa-miR-4707-3p	125
8:144989320-145838888	hsa-miR-6805-3p	124
8:144989320-145838888	hsa-miR-6811-3p	124
8:144989320-145838888	hsa-miR-3664-5p	124
8:144989320-145838888	hsa-miR-6827-5p	124
8:144989320-145838888	hsa-miR-6892-3p	124
8:144989320-145838888	hsa-miR-5699-3p	124
8:144989320-145838888	hsa-miR-4292	124
8:144989320-145838888	hsa-miR-6886-3p	124
8:144989320-145838888	hsa-miR-1225-3p	124
X:47431299-48327824	hsa-miR-3689a-3p	124
X:47431299-48327824	hsa-miR-377-5p	123
8:144989320-145838888	hsa-miR-6744-3p	123
8:144989320-145838888	hsa-miR-3664-3p	123
4:88394487-89061166	hsa-miR-4739	123
8:144989320-145838888	hsa-miR-744-5p	123
8:144989320-145838888	hsa-miR-6838-5p	123
8:144989320-145838888	hsa-miR-6854-5p	123
20:4175928-4682234	hsa-miR-6884-5p	123
8:144989320-145838888	hsa-miR-6778-3p	123
X:47431299-48327824	hsa-miR-3667-3p	122
8:144989320-145838888	hsa-miR-4421	122
8:144989320-145838888	hsa-miR-1236-3p	122
8:144989320-145838888	hsa-miR-7107-5p	121
8:144989320-145838888	hsa-miR-4710	121
8:144989320-145838888	hsa-miR-7112-5p	121
X:47431299-48327824	hsa-miR-6840-3p	121
X:47431299-48327824	hsa-miR-6771-3p	121
8:144989320-145838888	hsa-miR-874-5p	121
8:144989320-145838888	hsa-miR-7847-3p	121
X:47431299-48327824	hsa-miR-335-3p	120
8:144989320-145838888	hsa-miR-4269	120
8:144989320-145838888	hsa-miR-92a-2-5p	120
8:144989320-145838888	hsa-miR-874-3p	120
8:144989320-145838888	hsa-miR-484	120
8:144989320-145838888	hsa-miR-6769a-3p	120
8:144989320-145838888	hsa-miR-1915-3p	120
X:47431299-48327824	hsa-miR-8089	120
8:144989320-145838888	hsa-miR-4772-3p	120
4:88394487-89061166	hsa-miR-6780a-5p	119
8:144989320-145838888	hsa-miR-6871-5p	119
20:4175928-4682234	hsa-miR-6849-3p	119
8:144989320-145838888	hsa-miR-3194-3p	119
X:47431299-48327824	hsa-miR-608	118
4:88394487-89061166	hsa-miR-6809-3p	118
X:47431299-48327824	hsa-miR-1285-5p	118
8:144989320-145838888	hsa-miR-6510-5p	118
4:88394487-89061166	hsa-miR-4753-3p	118
4:88394487-89061166	hsa-miR-4644	118
8:144989320-145838888	hsa-miR-615-5p	118
8:144989320-145838888	hsa-miR-6861-5p	117
8:144989320-145838888	hsa-miR-6765-3p	117
X:47431299-48327824	hsa-miR-6788-5p	117
4:88394487-89061166	hsa-miR-6773-3p	117
X:47431299-48327824	hsa-miR-212-5p	117
8:144989320-145838888	hsa-miR-7160-3p	117
8:144989320-145838888	hsa-miR-4756-5p	117
X:47431299-48327824	hsa-miR-7111-3p	117
8:144989320-145838888	hsa-miR-6762-3p	116
X:47431299-48327824	hsa-miR-5584-5p	116
X:47431299-48327824	hsa-miR-6833-3p	116
X:47431299-48327824	hsa-miR-548aa	116
8:144989320-145838888	hsa-miR-8485	116
8:144989320-145838888	hsa-miR-663b	116
X:47431299-48327824	hsa-miR-548t-3p	116
8:144989320-145838888	hsa-miR-4725-3p	116
8:144989320-145838888	hsa-miR-6742-5p	116
X:47431299-48327824	hsa-miR-1236-3p	115
8:144989320-145838888	hsa-miR-3934-5p	115
8:144989320-145838888	hsa-miR-377-5p	115
8:144989320-145838888	hsa-miR-6765-5p	115
8:144989320-145838888	hsa-miR-3934-3p	115
8:144989320-145838888	hsa-miR-149-5p	115
8:144989320-145838888	hsa-miR-4665-5p	114
8:144989320-145838888	hsa-miR-550a-5p	114
8:144989320-145838888	hsa-miR-6877-3p	114
8:144989320-145838888	hsa-miR-6799-5p	114
X:47431299-48327824	hsa-miR-6774-5p	114
X:47431299-48327824	hsa-let-7e-5p	114
8:144989320-145838888	hsa-miR-3960	114
8:144989320-145838888	hsa-miR-6801-3p	114
X:47431299-48327824	hsa-miR-29b-2-5p	114
4:88394487-89061166	hsa-miR-1273g-3p	114
8:144989320-145838888	hsa-miR-7156-3p	113
8:144989320-145838888	hsa-miR-6756-3p	113
8:144989320-145838888	hsa-miR-877-3p	113
X:47431299-48327824	hsa-miR-4421	113
4:88394487-89061166	hsa-miR-20b-3p	113
X:47431299-48327824	hsa-miR-6134	113
X:47431299-48327824	hsa-miR-30c-1-3p	113
8:144989320-145838888	hsa-miR-940	113
8:144989320-145838888	hsa-miR-6845-3p	112
20:4175928-4682234	hsa-miR-6797-5p	112
X:47431299-48327824	hsa-miR-185-5p	112
8:144989320-145838888	hsa-miR-761	112
X:47431299-48327824	hsa-miR-6861-5p	112
X:47431299-48327824	hsa-miR-367-3p	112
20:4175928-4682234	hsa-miR-4644	112
X:47431299-48327824	hsa-miR-6868-3p	112
8:144989320-145838888	hsa-miR-4254	112
8:144989320-145838888	hsa-miR-4734	112
8:144989320-145838888	hsa-miR-3972	112
X:47431299-48327824	hsa-miR-8085	112
8:144989320-145838888	hsa-miR-6885-5p	112
8:144989320-145838888	hsa-miR-3155a	111
20:4175928-4682234	hsa-miR-6780a-5p	111
8:144989320-145838888	hsa-miR-2467-5p	111
20:4175928-4682234	hsa-miR-6873-3p	111
8:144989320-145838888	hsa-miR-5693	111
8:144989320-145838888	hsa-miR-125a-3p	111
8:144989320-145838888	hsa-miR-4691-3p	111
8:144989320-145838888	hsa-miR-7108-5p	111
8:144989320-145838888	hsa-miR-331-3p	111
8:144989320-145838888	hsa-miR-6889-3p	111
8:144989320-145838888	hsa-miR-6771-3p	110
8:144989320-145838888	hsa-miR-4767	110
X:47431299-48327824	hsa-miR-5699-3p	110
8:144989320-145838888	hsa-miR-593-5p	110
X:47431299-48327824	hsa-miR-6735-5p	110
4:88394487-89061166	hsa-miR-5584-5p	109
8:144989320-145838888	hsa-miR-6741-5p	109
8:144989320-145838888	hsa-miR-6735-3p	109
8:144989320-145838888	hsa-miR-3176	109
8:144989320-145838888	hsa-miR-6769a-5p	109
8:144989320-145838888	hsa-miR-6748-3p	109
20:4175928-4682234	hsa-miR-4459	109
X:47431299-48327824	hsa-miR-6873-5p	109
8:144989320-145838888	hsa-miR-6810-5p	109
X:47431299-48327824	hsa-miR-6871-5p	108
20:4175928-4682234	hsa-miR-6809-3p	108
X:47431299-48327824	hsa-miR-6787-3p	108
X:47431299-48327824	hsa-miR-1976	108
8:144989320-145838888	hsa-miR-6133	108
X:47431299-48327824	hsa-miR-510-5p	108
8:144989320-145838888	hsa-miR-1247-3p	108
X:47431299-48327824	hsa-miR-6879-5p	108
8:144989320-145838888	hsa-miR-6873-3p	108
8:144989320-145838888	hsa-miR-4745-5p	108
X:47431299-48327824	hsa-miR-765	107
8:144989320-145838888	hsa-miR-1229-3p	107
8:144989320-145838888	hsa-miR-3620-3p	107
8:144989320-145838888	hsa-miR-4691-5p	107
8:144989320-145838888	hsa-miR-654-5p	107
8:144989320-145838888	hsa-miR-7113-5p	107
8:144989320-145838888	hsa-miR-6127	107
20:4175928-4682234	hsa-miR-3916	107
X:47431299-48327824	hsa-miR-891a-3p	106
8:144989320-145838888	hsa-miR-5589-5p	106
X:47431299-48327824	hsa-miR-5006-3p	106
8:144989320-145838888	hsa-miR-3127-5p	106
8:144989320-145838888	hsa-miR-4632-3p	106
8:144989320-145838888	hsa-miR-6870-5p	106
8:144989320-145838888	hsa-miR-3943	106
8:144989320-145838888	hsa-miR-4433a-3p	106
X:47431299-48327824	hsa-miR-942-5p	106
8:144989320-145838888	hsa-miR-4707-5p	106
8:144989320-145838888	hsa-miR-6856-5p	105
X:47431299-48327824	hsa-miR-544b	105
8:144989320-145838888	hsa-miR-4758-5p	105
X:47431299-48327824	hsa-miR-6848-5p	105
8:144989320-145838888	hsa-miR-6760-5p	105
X:47431299-48327824	hsa-miR-5585-3p	105
8:144989320-145838888	hsa-let-7b-5p	105
X:47431299-48327824	hsa-miR-4646-5p	105
X:47431299-48327824	hsa-miR-6880-5p	105
20:4175928-4682234	hsa-miR-1273g-3p	104
8:144989320-145838888	hsa-miR-7155-5p	104
8:144989320-145838888	hsa-miR-6876-3p	104
X:47431299-48327824	hsa-miR-4510	104
8:144989320-145838888	hsa-miR-6895-5p	104
X:47431299-48327824	hsa-miR-512-3p	104
20:4175928-4682234	hsa-miR-665	104
X:47431299-48327824	hsa-let-7b-5p	104
4:88394487-89061166	hsa-miR-329-5p	104
8:144989320-145838888	hsa-miR-146b-3p	103
X:47431299-48327824	hsa-miR-6722-3p	103
8:144989320-145838888	hsa-miR-6754-3p	103
X:47431299-48327824	hsa-miR-4797-5p	103
X:47431299-48327824	hsa-miR-6803-5p	103
X:47431299-48327824	hsa-miR-7161-3p	103
X:47431299-48327824	hsa-miR-4446-5p	103
8:144989320-145838888	hsa-miR-6842-5p	103
8:144989320-145838888	hsa-miR-4685-3p	103
X:47431299-48327824	hsa-miR-7107-3p	103
20:4175928-4682234	hsa-miR-6779-5p	102
20:4175928-4682234	hsa-miR-4753-3p	102
X:47431299-48327824	hsa-miR-548ab	102
8:144989320-145838888	hsa-miR-6753-5p	102
4:88394487-89061166	hsa-miR-20a-5p	102
8:144989320-145838888	hsa-miR-6865-5p	102
X:47431299-48327824	hsa-miR-297	102
8:144989320-145838888	hsa-miR-4518	102
20:4175928-4682234	hsa-miR-485-5p	102
8:144989320-145838888	hsa-miR-4757-5p	102
X:47431299-48327824	hsa-miR-574-5p	102
8:144989320-145838888	hsa-miR-1228-3p	102
14:23815526-24037279	hsa-miR-4728-5p	101
X:47431299-48327824	hsa-miR-4425	101
8:144989320-145838888	hsa-miR-6772-3p	101
X:47431299-48327824	hsa-miR-1183	101
20:4175928-4682234	hsa-miR-4728-5p	101
8:144989320-145838888	hsa-miR-6501-3p	101
20:4175928-4682234	hsa-miR-6758-5p	101
8:144989320-145838888	hsa-miR-6728-3p	101
8:144989320-145838888	hsa-miR-497-5p	101
X:47431299-48327824	hsa-let-7c-5p	101
8:144989320-145838888	hsa-miR-8073	101
X:47431299-48327824	hsa-miR-3202	101
8:144989320-145838888	hsa-miR-4533	101
X:47431299-48327824	hsa-miR-6825-5p	101
4:88394487-89061166	hsa-miR-5095	101
8:144989320-145838888	hsa-miR-6876-5p	101
X:47431299-48327824	hsa-miR-6859-5p	101
8:144989320-145838888	hsa-miR-596	101
X:47431299-48327824	hsa-miR-6830-3p	101
8:144989320-145838888	hsa-miR-4452	100
8:144989320-145838888	hsa-miR-6715b-5p	100
8:144989320-145838888	hsa-miR-6731-5p	100
X:47431299-48327824	hsa-miR-3184-3p	100
X:47431299-48327824	hsa-miR-6856-5p	100
8:144989320-145838888	hsa-miR-6504-3p	100
X:47431299-48327824	hsa-miR-4632-5p	100
X:47431299-48327824	hsa-miR-329-5p	100
