# Supplementary material for: Circular RNA expression and regulatory network prediction in posterior cingulate astrocytes in elderly subjects
Source: BMC Genomics. 2018 May 9;19:340. doi: 10.1186/s12864-018-4670-5 (PMC5941680; doi:10.1186/s12864-018-4670-5)
Supplement: Supplementary file 5 — Table S4 DESeq2 analysis results for genes with uncorrected P < 0.05, between AD and controls. (XLSX 229 kb) [file 12864_2018_4670_MOESM5_ESM.xlsx]

## Sheet: Sheet1
Table S4: DESeq2 analysis results for genes with uncorrected p < 0.05, between AD and controls
NA values for HGNC symbol: value not available; NA values for corrected P: genes with mean normalized count less than the optimal threshold
Ensembl gene id	HGNC symbol	log2(FoldChange)	Uncorrected p	Benjamini-Hochberg corrected P
ENSG00000251783	RNU6-1170P	-7.81112	7.848e-06	0.00469891
ENSG00000232162	USP12-AS1	-7.80376	2.77815e-07	0.000502776
ENSG00000121743	GJA3	-7.16624	2.33455e-05	0.00694739
ENSG00000238286	SLC35E1P1	-7.15091	2.2747e-06	0.00235237
ENSG00000215417	MIR17HG	-6.99673	3.89738e-06	0.00331919
ENSG00000243440	NA	-6.92545	5.37912e-05	0.0109689
ENSG00000271096	SUMO2P14	-6.88526	1.10128e-05	0.0048138
ENSG00000235927	NEXN-AS1	-6.77866	1.43994e-05	0.00548616
ENSG00000258787	NA	-6.74552	1.8995e-05	0.00599324
ENSG00000184933	OR6A2	-6.67401	1.84978e-05	0.00599324
ENSG00000236714	LINC01844	-6.65992	1.64703e-05	0.00581602
ENSG00000249867	NA	-6.55648	0.000148037	0.0208086
ENSG00000270739	NA	-6.53482	2.66422e-05	0.00752804
ENSG00000273396	LINC01396	-6.45162	0.000278599	0.0270708
ENSG00000267479	NA	-6.40304	5.095e-05	0.0107431
ENSG00000235885	LINC01828	-6.29781	0.000190869	0.0222385
ENSG00000231901	NA	-6.29759	0.0011366	0.0525751
ENSG00000226387	SORCS3-AS1	-6.28828	0.000814075	0.0433315
ENSG00000225203	NA	-6.28724	0.000351439	0.0298395
ENSG00000213707	HMGB1P10	-6.25931	2.70381e-05	0.00752804
ENSG00000234527	PCDH9-AS1	-6.22528	0.000190073	0.0222385
ENSG00000267524	RPSAP57	-6.15008	0.000463806	0.0338623
ENSG00000196600	SLC22A25	-6.14453	1.55764e-07	0.000345258
ENSG00000229696	KARSP1	-6.11161	1.94559e-05	0.00599324
ENSG00000173838	2017-03-10	-6.10326	0.000155476	0.0214379
ENSG00000258970	NA	-6.09482	0.000100633	0.0175538
ENSG00000180481	GLIPR1L2	-6.06475	9.42105e-08	0.000287945
ENSG00000224414	NA	-6.06092	3.8465e-05	0.0091206
ENSG00000272431	NA	-6.0283	0.000562132	0.0373328
ENSG00000228434	NA	-5.98842	4.48643e-08	0.000216515
ENSG00000261186	LINC01238	-5.94842	0.000786869	0.0423505
ENSG00000271833	NA	-5.9316	9.94423e-08	0.000287945
ENSG00000134802	SLC43A3	-5.9233	0.000903114	0.046493
ENSG00000173404	INSM1	-5.84591	6.46165e-06	0.00423842
ENSG00000266038	MIR4659A	-5.83884	0.00128459	0.0552237
ENSG00000250731	TPM3P6	-5.83137	0.000544563	0.0366807
ENSG00000244632	RN7SL863P	-5.81045	0.00110718	0.0522309
ENSG00000176435	CLEC14A	-5.7895	0.00218635	0.0688129
ENSG00000242175	RN7SL127P	-5.78356	0.000631847	0.0384416
ENSG00000261002	NA	-5.77967	0.00150676	0.0585007
ENSG00000252355	RN7SKP287	-5.77134	0.000255897	0.0260907
ENSG00000272479	NA	-5.77104	1.63706e-05	0.00581602
ENSG00000127412	TRPV5	-5.75346	0.000625061	0.0383459
ENSG00000251050	NA	-5.7523	0.000258024	0.0261236
ENSG00000174502	SLC26A9	-5.71688	0.000137049	0.0202472
ENSG00000087589	CASS4	-5.7035	0.000484751	0.034168
ENSG00000253318	TMCC1P1	-5.68648	0.000396573	0.0311532
ENSG00000169291	SHE	-5.62523	0.000130198	0.0200533
ENSG00000250050	MTND4P9	-5.62389	2.63768e-05	0.00752804
ENSG00000238065	NA	-5.61199	0.000366027	0.0304077
ENSG00000229797	NA	-5.59877	0.00019209	0.0222385
ENSG00000238121	LINC00426	-5.593	0.000213262	0.0228712
ENSG00000272002	NA	-5.58957	0.00119984	0.0538269
ENSG00000258968	NA	-5.58042	3.60715e-05	0.00885157
ENSG00000174371	EXO1	-5.57978	0.000766369	0.0420284
ENSG00000235319	NA	-5.56654	0.00336021	0.0838779
ENSG00000265379	NA	-5.55317	0.0032347	0.0822736
ENSG00000108511	HOXB6	-5.55267	0.00226672	0.0701229
ENSG00000225477	NA	-5.53477	0.0003816	0.0311532
ENSG00000252192	NA	-5.51057	0.000933691	0.0472657
ENSG00000258824	NA	-5.50987	0.000367908	NA
ENSG00000233438	NA	-5.48524	0.000119176	0.0187548
ENSG00000249846	LINC02021	-5.46919	0.000162365	0.021766
ENSG00000269965	NA	-5.46085	0.000647238	0.0390586
ENSG00000116711	PLA2G4A	-5.45647	4.40477e-06	0.00352662
ENSG00000232136	DUXAP7	-5.45159	0.000465438	0.0338623
ENSG00000236457	NA	-5.44903	0.00129454	NA
ENSG00000218732	NA	-5.44581	0.000386342	0.0311532
ENSG00000201318	SNORD114-30	-5.43967	0.000362222	0.0303136
ENSG00000250955	NA	-5.43827	0.0006248	NA
ENSG00000186367	KIAA1024L	-5.40089	0.000546032	0.0366807
ENSG00000230982	DSTNP1	-5.38236	0.000281885	0.0272076
ENSG00000268846	NA	-5.37628	0.00158791	NA
ENSG00000137392	CLPS	-5.37543	0.00335683	0.0838779
ENSG00000179071	CCDC89	-5.37203	0.000134259	0.0202472
ENSG00000168671	UGT3A2	-5.31139	0.00495871	0.101258
ENSG00000272086	NA	-5.28144	0.000728463	0.0414728
ENSG00000272840	NA	-5.26846	0.00145494	0.0575535
ENSG00000260331	NA	-5.25912	0.000407008	0.0315116
ENSG00000229855	NA	-5.25386	0.000958316	0.0480086
ENSG00000197844	NA	-5.24333	0.000582398	NA
ENSG00000213365	NA	-5.22916	0.00475833	0.0992666
ENSG00000272551	NA	-5.22838	0.00112778	0.0525596
ENSG00000196126	HLA-DRB1	-5.22667	2.35131e-05	0.00694739
ENSG00000207375	SNORD116-23	-5.21655	0.00230652	NA
ENSG00000236924	NA	-5.19427	0.00126325	NA
ENSG00000236501	NA	-5.18881	0.00129644	0.0552237
ENSG00000200665	RNU6-1188P	-5.17666	0.0100343	0.147464
ENSG00000239099	RNU7-23P	-5.16516	0.00357261	0.08752
ENSG00000234222	LIX1L-AS1	-5.15861	0.00060289	0.0381525
ENSG00000253982	NA	-5.14028	7.49631e-05	0.0139143
ENSG00000272663	NA	-5.13945	0.00551119	0.105837
ENSG00000255666	NA	-5.13714	0.000458646	0.033707
ENSG00000147432	CHRNB3	-5.13133	0.00304134	0.0799137
ENSG00000158571	PFKFB1	-5.12795	0.0024974	NA
ENSG00000253270	NA	-5.09257	0.00670977	0.119222
ENSG00000259113	NA	-5.08779	0.00174578	NA
ENSG00000226766	FABP7P1	-5.08659	0.000245275	0.0251851
ENSG00000259362	NA	-5.08482	0.00207976	NA
ENSG00000248942	LINC01335	-5.08427	0.00147434	0.0581622
ENSG00000243020	RPL7P39	-5.07612	0.0024417	0.0721448
ENSG00000227094	NA	-5.05982	0.000105651	0.0178043
ENSG00000199929	RNA5SP405	-5.05822	0.00387178	NA
ENSG00000261272	MUC22	-5.05723	0.00716855	0.123115
ENSG00000242493	RN7SL37P	-5.04582	0.00528759	0.104013
ENSG00000176170	SPHK1	-5.02709	0.00215175	NA
ENSG00000253994	NDUFB9P3	-5.02592	0.00684539	NA
ENSG00000239122	RNU2-11P	-5.01348	0.0132259	0.164931
ENSG00000259699	HMGB1P8	-5.00663	0.000731052	0.0414728
ENSG00000259106	NA	-4.99416	0.000483593	0.034168
ENSG00000178031	ADAMTSL1	-4.98703	1.40176e-08	0.000202948
ENSG00000233894	NA	-4.98412	0.00272641	0.07533
ENSG00000272100	NA	-4.97087	0.000739051	0.0414728
ENSG00000260879	NA	-4.9704	0.00826352	NA
ENSG00000260818	NA	-4.96438	0.00261091	NA
ENSG00000229891	LINC01315	-4.95449	0.0143119	0.170521
ENSG00000231007	CDC20P1	-4.95379	0.00106962	0.051524
ENSG00000271156	NA	-4.95019	0.00840291	NA
ENSG00000235447	TRAPPC13P1	-4.94864	0.0141403	0.170036
ENSG00000248725	NA	-4.94761	5.5276e-05	0.0111151
ENSG00000249984	NA	-4.94724	0.00881031	NA
ENSG00000272542	NA	-4.93826	3.55343e-07	0.000514465
ENSG00000261135	NA	-4.93012	0.000591023	0.0380304
ENSG00000214562	NUTM2D	-4.92715	0.000113433	0.0184527
ENSG00000246100	LINC00900	-4.92505	0.0006113	0.0381525
ENSG00000269089	NA	-4.92036	0.00507241	NA
ENSG00000225349	NA	-4.91731	0.00102389	0.0502506
ENSG00000270019	NA	-4.91623	0.00550004	NA
ENSG00000258958	NA	-4.90026	0.0108207	0.152332
ENSG00000157399	ARSE	-4.89077	0.00896103	NA
ENSG00000241211	IQCJ-SCHIP1-AS1	-4.87754	0.00514929	NA
ENSG00000235816	PRELID1P3	-4.87174	0.00596543	NA
ENSG00000251860	NA	-4.86596	0.00271366	NA
ENSG00000229241	PNPT1P1	-4.8602	0.000486159	0.034168
ENSG00000177233	OR2M1P	-4.8517	0.000327045	0.0288975
ENSG00000201228	NA	-4.84363	0.00788331	0.129823
ENSG00000243176	NA	-4.83761	0.000507267	0.0347856
ENSG00000250075	NA	-4.80039	8.52938e-05	0.015436
ENSG00000260711	NA	-4.80018	0.00118666	0.0536889
ENSG00000261537	NA	-4.7811	0.0175147	0.186859
ENSG00000167183	PRR15L	-4.77596	0.00603625	NA
ENSG00000231201	NA	-4.76513	0.000781303	0.0423505
ENSG00000272385	NA	-4.76416	0.00137048	0.0562165
ENSG00000272383	NA	-4.75446	0.00233801	NA
ENSG00000231871	IPO9-AS1	-4.75007	0.00239089	0.0715193
ENSG00000271763	NA	-4.74644	0.0193579	0.196953
ENSG00000165837	ERICH6B	-4.74573	0.00604332	NA
ENSG00000234722	LINC01287	-4.74295	0.00121216	0.0538269
ENSG00000228748	NA	-4.73887	0.00122316	0.0538269
ENSG00000259709	NA	-4.73301	0.000327066	0.0288975
ENSG00000224391	LINC01280	-4.721	0.0107985	NA
ENSG00000271192	NA	-4.71743	0.0129887	NA
ENSG00000238615	NA	-4.71016	0.00187457	0.0645464
ENSG00000263235	NA	-4.70278	0.00100105	0.0494647
ENSG00000219902	RPL35P3	-4.69781	0.00109663	0.0520556
ENSG00000262454	MIR193BHG	-4.69137	0.0202146	0.202118
ENSG00000269506	NA	-4.67956	0.00183144	0.0637393
ENSG00000217783	LDHAL6FP	-4.66762	0.00484258	0.0998729
ENSG00000261997	NA	-4.66166	0.0048333	0.0998238
ENSG00000251187	NA	-4.65505	0.00187692	0.0645464
ENSG00000250670	NA	-4.65395	0.00317406	0.0815147
ENSG00000231611	NA	-4.6499	0.00129392	0.0552237
ENSG00000236431	NA	-4.64983	0.0122548	NA
ENSG00000187624	C17orf97	-4.64423	0.000327024	0.0288975
ENSG00000261757	NA	-4.64367	0.00324104	0.0822736
ENSG00000249290	NA	-4.64225	0.00223767	0.0695214
ENSG00000233871	DLG5-AS1	-4.64119	0.00592632	0.110569
ENSG00000189377	CXCL17	-4.63398	0.00216846	0.0686979
ENSG00000196166	C8orf86	-4.62533	0.00938532	NA
ENSG00000204060	FOXO6	-4.62172	0.00596511	0.111081
ENSG00000222448	RN7SKP150	-4.61656	0.00998966	0.14739
ENSG00000161980	POLR3K	-4.60752	0.000286569	0.0274765
ENSG00000111729	CLEC4A	-4.59535	0.00134122	0.0560636
ENSG00000273456	NA	-4.57538	0.0094774	NA
ENSG00000238974	NA	-4.56719	0.000707415	0.0412982
ENSG00000227072	NA	-4.56407	0.00129919	0.0552237
ENSG00000180878	C11orf42	-4.56142	8.9292e-06	0.0048138
ENSG00000239317	NA	-4.55927	0.00878797	NA
ENSG00000224855	OPA1-AS1	-4.55022	0.00369903	0.0894067
ENSG00000262296	NA	-4.5498	0.00384015	0.0909945
ENSG00000248557	NA	-4.53971	0.00302013	NA
ENSG00000133067	LGR6	-4.53722	0.00863173	NA
ENSG00000171621	SPSB1	-4.5299	0.000132357	0.0201711
ENSG00000207997	MIR644A	-4.52162	0.00275243	0.0756361
ENSG00000213333	NPM1P50	-4.50633	0.0190083	NA
ENSG00000232457	SLC16A6P1	-4.50297	0.0173925	NA
ENSG00000260625	NA	-4.50195	0.0125879	0.163351
ENSG00000222503	NA	-4.49837	0.0100977	NA
ENSG00000240454	NA	-4.49712	0.00740309	0.125506
ENSG00000221562	RNU6ATAC10P	-4.48869	0.00886437	0.137995
ENSG00000271826	PLS3-AS1	-4.47976	0.00288081	0.0774897
ENSG00000253154	NA	-4.47696	0.0268801	NA
ENSG00000137965	IFI44	-4.4742	0.000678052	0.0400687
ENSG00000167874	TMEM88	-4.46703	0.0269347	NA
ENSG00000267272	LINC01140	-4.45741	0.00756377	0.127105
ENSG00000200842	NA	-4.45319	0.0141893	0.170422
ENSG00000268027	NA	-4.45044	0.00481519	0.0998238
ENSG00000199667	NA	-4.44928	0.00393535	0.0915208
ENSG00000258437	NA	-4.44144	0.026896	NA
ENSG00000250071	NA	-4.43876	0.00162978	0.0608144
ENSG00000154316	TDH	-4.43463	0.00376778	0.0901448
ENSG00000252559	NA	-4.43222	0.00191937	0.0653241
ENSG00000238091	NA	-4.42599	0.00791472	NA
ENSG00000263125	NA	-4.42127	0.0223017	0.209085
ENSG00000232070	TMEM253	-4.42029	0.0190313	NA
ENSG00000261336	EIF4BP5	-4.41298	0.00970556	0.144565
ENSG00000227839	NA	-4.40741	0.000435894	0.0328692
ENSG00000227382	EIF4A2P2	-4.39371	0.00716693	NA
ENSG00000260059	NA	-4.38578	0.0306536	NA
ENSG00000235785	NA	-4.37491	0.0135672	0.167364
ENSG00000237217	NA	-4.37478	0.00547255	0.105784
ENSG00000246082	NUDT16P1	-4.36773	0.00119647	0.0538269
ENSG00000244752	CRYBB2	-4.36646	0.00482911	0.0998238
ENSG00000237748	UQCRBP1	-4.34921	0.00195236	0.0659285
ENSG00000228506	NA	-4.34725	0.00196946	0.0659285
ENSG00000252864	RNA5SP278	-4.33809	0.0219632	NA
ENSG00000236819	LINC01563	-4.32931	0.0215844	0.206134
ENSG00000200403	RNU6-1099P	-4.32639	0.000619274	0.0381525
ENSG00000259632	NA	-4.32511	0.0214344	NA
ENSG00000264497	NA	-4.31352	0.0326585	NA
ENSG00000105321	CCDC9	-4.30118	0.000307737	0.0285604
ENSG00000261013	NA	-4.29192	0.00398369	0.0918487
ENSG00000217930	PAM16	-4.28299	0.0038212	0.0908428
ENSG00000099860	GADD45B	-4.28164	0.000606665	0.0381525
ENSG00000185105	MYADML2	-4.27365	0.00662737	0.118458
ENSG00000109943	CRTAM	-4.26698	0.0162518	NA
ENSG00000242779	ZNF702P	-4.26685	4.65456e-05	0.0102104
ENSG00000222385	RN7SKP158	-4.26085	0.0363013	NA
ENSG00000136122	BORA	-4.25629	0.000179722	0.0220029
ENSG00000270050	NA	-4.25442	0.00660107	0.118134
ENSG00000224404	NA	-4.25122	0.0256701	NA
ENSG00000188086	PRSS45	-4.25109	0.0254662	NA
ENSG00000224007	NA	-4.24675	0.000990906	0.0491313
ENSG00000226887	ERVMER34-1	-4.24514	0.00369751	0.0894067
ENSG00000134539	KLRD1	-4.23808	0.00398199	NA
ENSG00000251614	HSPA8P19	-4.23461	0.000987829	0.0491313
ENSG00000267222	NA	-4.23073	0.00581365	NA
ENSG00000154269	ENPP3	-4.22688	0.000188165	0.0222385
ENSG00000241472	PTPRG-AS1	-4.22503	1.19697e-05	0.0048138
ENSG00000230280	HNRNPA1P59	-4.22382	0.000301551	0.0284763
ENSG00000270246	NA	-4.22278	0.00017149	0.0220029
ENSG00000260517	NA	-4.21019	0.0100171	NA
ENSG00000139194	RBP5	-4.20843	0.00362113	0.0882604
ENSG00000229431	NA	-4.19528	0.00143205	0.0572714
ENSG00000123999	INHA	-4.17843	0.00954213	0.143162
ENSG00000272029	NA	-4.17177	0.0185808	NA
ENSG00000205898	NA	-4.16115	0.0123241	0.161766
ENSG00000237684	RPSAP35	-4.15672	0.0185426	NA
ENSG00000256137	NA	-4.14888	0.011222	0.154882
ENSG00000200832	SNORD114-4	-4.1486	0.0206233	NA
ENSG00000245750	DRAIC	-4.1421	0.000414166	0.0318952
ENSG00000256625	NA	-4.13982	0.00420792	0.0947469
ENSG00000230092	NA	-4.13971	0.0186462	NA
ENSG00000213717	NA	-4.11834	0.0107583	0.152332
ENSG00000259322	NA	-4.11516	0.00703849	0.122554
ENSG00000229044	NA	-4.11102	0.00623918	NA
ENSG00000270986	HMGB1P51	-4.10764	0.00266286	0.07486
ENSG00000265694	MIR4774	-4.10745	0.0180673	0.18913
ENSG00000230847	NA	-4.10653	0.0120563	NA
ENSG00000207021	NA	-4.10276	0.00317448	0.0815147
ENSG00000222046	DCDC2B	-4.10234	0.000145291	0.0207674
ENSG00000226753	NA	-4.09083	0.0142539	0.170466
ENSG00000165309	ARMC3	-4.09016	0.00292165	0.0777567
ENSG00000134193	REG4	-4.08676	0.0432865	NA
ENSG00000170681	CAVIN4	-4.07868	0.0016438	0.0611797
ENSG00000238566	NA	-4.06775	0.00573611	0.108417
ENSG00000246339	EXTL3-AS1	-4.06199	0.000468811	0.0339372
ENSG00000254123	NA	-4.05979	0.0076252	0.127775
ENSG00000267606	NA	-4.0532	0.00221605	0.0689977
ENSG00000233665	NA	-4.0529	0.00920162	0.140677
ENSG00000233906	NA	-4.04925	0.00406692	0.0931658
ENSG00000266111	NA	-4.04362	0.00201242	0.06652
ENSG00000214338	SOGA3	-4.04129	0.00843829	0.134105
ENSG00000214553	LRRC37A11P	-4.02785	0.00756766	0.127105
ENSG00000261020	NA	-4.02165	0.000479979	NA
ENSG00000236234	NA	-4.01657	0.00843379	0.134105
ENSG00000266101	NA	-4.01411	0.0356473	NA
ENSG00000254806	SYS1-DBNDD2	-4.01167	0.0497403	NA
ENSG00000256237	NA	-4.00631	0.0179589	0.188798
ENSG00000222255	RNU6-101P	-3.99956	0.0147411	0.173373
ENSG00000118520	ARG1	-3.99889	0.0110069	0.152934
ENSG00000196666	FAM180B	-3.99641	0.0154643	0.176606
ENSG00000238008	COX6CP10	-3.99477	0.000313125	0.0288753
ENSG00000253547	NA	-3.99265	0.0156221	NA
ENSG00000199962	NA	-3.98872	0.0365167	NA
ENSG00000060566	CREB3L3	-3.9808	0.00789089	0.129823
ENSG00000216162	NA	-3.97769	0.0356191	NA
ENSG00000238579	NA	-3.97245	0.0499993	NA
ENSG00000259378	DCAF13P3	-3.97149	0.0077509	0.128174
ENSG00000225870	LINC00368	-3.96829	0.0400085	0.28187
ENSG00000207370	NA	-3.96724	0.024325	NA
ENSG00000187608	ISG15	-3.96434	0.0058372	0.109755
ENSG00000226751	NA	-3.96233	0.00887936	0.137995
ENSG00000201289	RN7SKP76	-3.96176	0.0209734	0.203433
ENSG00000138772	ANXA3	-3.96098	0.00546512	0.105784
ENSG00000237019	NA	-3.95764	0.014578	0.172294
ENSG00000259513	CYCSP38	-3.95616	0.0130175	0.164351
ENSG00000260368	NA	-3.94835	0.0076622	0.128174
ENSG00000266621	NA	-3.94245	0.0360353	NA
ENSG00000263648	NA	-3.93884	0.00105088	0.051401
ENSG00000241157	NA	-3.93372	0.0129693	0.164351
ENSG00000251374	NA	-3.93154	0.0174934	NA
ENSG00000253263	NA	-3.92553	0.00613444	0.113428
ENSG00000251414	NA	-3.92137	0.00731668	0.124478
ENSG00000177291	GJD4	-3.92054	0.0407279	0.284447
ENSG00000253251	NA	-3.92051	0.00272579	0.07533
ENSG00000250846	EPHA5-AS1	-3.92001	0.000747425	0.0416234
ENSG00000238309	NA	-3.91896	0.0201684	0.201935
ENSG00000215893	RPL23AP17	-3.9161	0.0432851	0.29236
ENSG00000229447	NA	-3.91495	0.0153877	0.176606
ENSG00000229618	NA	-3.91184	0.0114426	0.156638
ENSG00000205426	KRT81	-3.91157	0.0415157	NA
ENSG00000150667	FSIP1	-3.90946	0.00237834	0.0715193
ENSG00000228577	NA	-3.9077	0.000240236	0.0248439
ENSG00000266180	MIR4282	-3.89735	0.0265429	0.227524
ENSG00000250391	NA	-3.89256	0.030089	NA
ENSG00000262766	NA	-3.8841	0.00380154	0.0905241
ENSG00000228544	CCDC183-AS1	-3.88397	0.00117855	0.0536578
ENSG00000170426	SDR9C7	-3.88396	0.0431741	0.292313
ENSG00000122477	LRRC39	-3.86409	0.000928924	0.0471893
ENSG00000227676	LINC01068	-3.85045	0.0411424	NA
ENSG00000253317	NA	-3.83879	0.046523	NA
ENSG00000229587	NA	-3.82125	0.0105853	0.150397
ENSG00000108264	NA	-3.82079	1.10573e-05	0.0048138
ENSG00000267112	NA	-3.81484	0.0223776	0.209085
ENSG00000237720	NA	-3.80583	0.00438072	0.096961
ENSG00000184774	MGAT4EP	-3.80568	0.0192157	NA
ENSG00000271892	NA	-3.8035	0.00188462	0.0646576
ENSG00000230046	BIRC6-AS1	-3.79811	0.0159944	0.178884
ENSG00000241962	NA	-3.79795	0.00565178	0.107808
ENSG00000263470	NA	-3.78501	0.0490549	NA
ENSG00000162627	SNX7	-3.78443	0.000703581	0.0412407
ENSG00000266930	NA	-3.77834	0.00151131	0.0585046
ENSG00000164440	TXLNB	-3.7751	0.000886848	0.0458564
ENSG00000272498	NA	-3.76285	0.00687636	0.120859
ENSG00000247324	NA	-3.76203	0.0311149	NA
ENSG00000250198	LINC02199	-3.76149	0.018449	0.191062
ENSG00000165511	C10orf25	-3.7603	0.00264741	0.0745706
ENSG00000127252	HRASLS	-3.74782	0.001596	0.0602487
ENSG00000227758	NA	-3.74636	0.0225787	NA
ENSG00000268076	NA	-3.74441	0.0259522	0.225445
ENSG00000203761	MSTO2P	-3.74438	0.0108813	0.152332
ENSG00000206701	RNU6-1040P	-3.74401	0.0114876	0.156638
ENSG00000265939	NA	-3.74327	0.0488087	NA
ENSG00000228113	NA	-3.74193	0.0175656	0.186859
ENSG00000254622	NAV2-AS4	-3.73835	0.0134596	0.166697
ENSG00000273007	NA	-3.73316	0.000717188	0.0414109
ENSG00000230295	GTF2IP23	-3.72834	0.033669	NA
ENSG00000231633	LINC00283	-3.72793	0.0137337	0.168505
ENSG00000226624	NA	-3.72689	0.00392051	0.0915208
ENSG00000262873	NA	-3.72593	0.0161312	NA
ENSG00000254263	NA	-3.7232	0.0131387	0.164552
ENSG00000234369	TATDN1P1	-3.72174	0.000393453	0.0311532
ENSG00000212104	NA	-3.71676	0.00373914	0.0897765
ENSG00000249485	RBBP4P1	-3.71465	0.00133515	0.0560297
ENSG00000213587	NA	-3.7145	0.0485383	0.31
ENSG00000160813	PPP1R35	-3.70068	0.00537041	0.104766
ENSG00000270949	NA	-3.69249	0.00270575	0.07533
ENSG00000230002	ALMS1-IT1	-3.69103	0.00176239	0.0623901
ENSG00000234742	NA	-3.69098	3.96876e-05	0.0091206
ENSG00000167994	RAB3IL1	-3.68965	0.0174013	0.186343
ENSG00000249318	NA	-3.68714	0.00500341	0.101948
ENSG00000124493	GRM4	-3.68645	0.00021154	0.0228558
ENSG00000180777	ANKRD30B	-3.67926	9.64778e-06	0.0048138
ENSG00000107623	NA	-3.67513	0.00665878	0.118726
ENSG00000272477	NA	-3.667	0.00107524	0.0515474
ENSG00000166896	ATP23	-3.66656	0.00358658	0.0877137
ENSG00000151164	RAD9B	-3.6659	0.0337124	0.257093
ENSG00000159263	SIM2	-3.66181	0.00121622	0.0538269
ENSG00000229789	NA	-3.65972	0.00346789	0.0853881
ENSG00000147813	NAPRT	-3.65801	0.00173307	0.0621432
ENSG00000249335	NA	-3.65745	0.0136122	0.167583
ENSG00000259326	NA	-3.65105	0.000105758	0.0178043
ENSG00000234197	ETV5-AS1	-3.64855	0.0167803	0.182706
ENSG00000253971	CDC42P3	-3.64738	0.0103121	NA
ENSG00000250980	NA	-3.64549	0.00200175	0.0664711
ENSG00000238271	IFNWP19	-3.6403	0.0412745	NA
ENSG00000202523	NA	-3.63769	0.042998	NA
ENSG00000171124	FUT3	-3.63442	0.0442787	NA
ENSG00000241370	RPP21	-3.63294	0.0166658	0.182242
ENSG00000153157	SYCP2L	-3.63289	5.29542e-05	0.0109524
ENSG00000138166	DUSP5	-3.63192	0.00846869	0.13444
ENSG00000253585	NA	-3.63092	0.0428289	0.291746
ENSG00000141577	CEP131	-3.62123	0.000137051	0.0202472
ENSG00000203307	NA	-3.62042	0.0230592	NA
ENSG00000202141	NA	-3.62015	0.0159815	0.178884
ENSG00000144362	PHOSPHO2	-3.61916	0.00257561	0.0738411
ENSG00000250345	NA	-3.61841	0.0447263	0.298272
ENSG00000138161	CUZD1	-3.61158	0.00331434	0.0834523
ENSG00000228663	PSMD10P1	-3.60837	0.00439412	0.096961
ENSG00000249244	NA	-3.60757	0.00305409	0.0801036
ENSG00000254092	NA	-3.60557	0.00759759	0.12746
ENSG00000166333	ILK	-3.60405	0.0135564	0.167364
ENSG00000259453	NA	-3.60377	0.0394268	NA
ENSG00000130368	MAS1	-3.59769	0.0250775	0.221757
ENSG00000237721	NA	-3.59295	0.00450808	0.0971249
ENSG00000264017	RN7SL336P	-3.5891	0.0250724	NA
ENSG00000248529	NA	-3.58566	0.0456261	0.301908
ENSG00000200372	RNU5E-8P	-3.5848	0.0129712	0.164351
ENSG00000177994	C2orf73	-3.58431	0.00988099	0.146575
ENSG00000095752	IL11	-3.58125	0.0128958	0.164351
ENSG00000134571	MYBPC3	-3.58101	0.0222472	NA
ENSG00000145839	IL9	-3.57518	0.0175104	0.186859
ENSG00000249286	AMD1P3	-3.57363	0.00644772	0.116871
ENSG00000228053	NA	-3.57232	0.0321142	NA
ENSG00000268819	NA	-3.57154	0.0320666	NA
ENSG00000256383	NA	-3.57037	0.0152417	0.176229
ENSG00000238721	RNU7-194P	-3.56931	0.0207397	NA
ENSG00000269202	NA	-3.56753	0.0290793	0.236922
ENSG00000230891	LINC00692	-3.55824	0.0490211	NA
ENSG00000226709	FGF12-AS3	-3.55253	0.00159797	0.0602487
ENSG00000118246	FASTKD2	-3.54461	3.36334e-07	0.000514465
ENSG00000125630	POLR1B	-3.54101	0.000172652	0.0220029
ENSG00000230286	NA	-3.53943	0.0124658	NA
ENSG00000256571	NA	-3.5384	0.0280318	0.232976
ENSG00000183814	LIN9	-3.53198	0.00505953	0.101948
ENSG00000212128	TAS2R13	-3.53027	0.00469704	0.0986677
ENSG00000270092	NA	-3.52944	0.024062	0.217638
ENSG00000212597	RNU6-876P	-3.52322	0.0462923	NA
ENSG00000256888	LINC02366	-3.51918	0.0475255	NA
ENSG00000250623	NA	-3.51891	0.00362043	NA
ENSG00000272312	NA	-3.51813	0.0139333	0.169233
ENSG00000261916	NA	-3.51739	0.00532213	0.104268
ENSG00000226647	NA	-3.51635	0.0134497	NA
ENSG00000252186	RNU6-781P	-3.51401	0.02099	0.203433
ENSG00000261839	NA	-3.51224	0.00667289	0.118832
ENSG00000251379	NA	-3.51222	0.00676589	0.119898
ENSG00000104938	CLEC4M	-3.50665	0.0381452	NA
ENSG00000207417	NA	-3.50663	0.00638954	0.116552
ENSG00000271862	NA	-3.50477	0.00400224	0.0921215
ENSG00000236202	GRM7-AS1	-3.50116	0.00956911	NA
ENSG00000269650	NA	-3.49286	0.0298858	0.240649
ENSG00000246560	NA	-3.49188	0.00913409	0.140535
ENSG00000230229	NA	-3.49065	0.0246742	0.219721
ENSG00000259865	NA	-3.48871	2.99495e-05	0.0080298
ENSG00000228343	NA	-3.48428	0.00310688	0.0808414
ENSG00000092853	CLSPN	-3.48363	0.00424622	0.0954607
ENSG00000126838	PZP	-3.48264	0.00032198	0.0288975
ENSG00000143412	ANXA9	-3.48087	0.0254951	0.223167
ENSG00000233143	DIRC3-AS1	-3.48026	0.0306442	0.243505
ENSG00000253660	NA	-3.47149	0.0162493	0.180255
ENSG00000201036	NA	-3.46998	0.0247204	0.219842
ENSG00000224494	HNRNPA3P14	-3.46883	0.0193213	0.196852
ENSG00000231187	NA	-3.46414	0.00337165	0.0840185
ENSG00000259918	NDUFA5P11	-3.46136	0.0142264	0.170466
ENSG00000204758	NA	-3.45733	0.0494525	NA
ENSG00000246851	NA	-3.45712	0.00127509	0.0551066
ENSG00000202008	NA	-3.45408	0.00848051	NA
ENSG00000164761	TNFRSF11B	-3.45374	0.00906072	0.139703
ENSG00000129048	ACKR4	-3.45271	0.00252633	0.0730064
ENSG00000226649	NA	-3.44589	0.0230531	0.212588
ENSG00000140543	DET1	-3.43847	0.000491655	0.0342221
ENSG00000227370	NA	-3.43758	0.0109041	0.152332
ENSG00000134809	TIMM10	-3.43481	0.0148648	0.17412
ENSG00000267356	NA	-3.42683	0.0170745	0.184343
ENSG00000265218	NA	-3.42466	0.00908531	0.139933
ENSG00000264222	NA	-3.42239	0.0198329	0.200098
ENSG00000219355	RPL31P52	-3.42225	0.0162354	0.180255
ENSG00000180336	MEIOC	-3.41967	0.000711589	0.041375
ENSG00000185313	SCN10A	-3.41289	0.0130487	0.164351
ENSG00000213755	NA	-3.40979	0.045381	0.300974
ENSG00000224185	SNX18P9	-3.40701	0.00636717	0.116541
ENSG00000228302	NA	-3.40659	0.0124075	0.162272
ENSG00000230487	PSMG3-AS1	-3.40499	0.00280441	0.0764006
ENSG00000252756	RNU6-577P	-3.39972	0.0219561	0.207494
ENSG00000247473	CARS-AS1	-3.39935	0.0301384	0.24161
ENSG00000155959	VBP1	-3.39929	0.000841882	0.0441622
ENSG00000204778	CBWD4P	-3.39816	0.00318109	0.0815147
ENSG00000235376	RPEL1	-3.39245	0.00634519	0.116383
ENSG00000183763	TRAIP	-3.39111	0.0361073	0.266987
ENSG00000111339	ART4	-3.38491	0.0233036	0.213944
ENSG00000250490	LINC02145	-3.38354	0.0103609	0.149388
ENSG00000118707	TGIF2	-3.38312	0.0290294	NA
ENSG00000138316	ADAMTS14	-3.37783	0.0252933	0.22227
ENSG00000230091	TMEM254-AS1	-3.37725	0.0130176	0.164351
ENSG00000236698	EIF1AXP1	-3.3754	0.0103152	0.149378
ENSG00000257474	NA	-3.36895	0.0277559	0.231894
ENSG00000100410	PHF5A	-3.36755	0.0152839	0.176229
ENSG00000272977	NA	-3.36383	0.00411151	0.0933462
ENSG00000264932	NA	-3.36045	0.0223225	0.209085
ENSG00000118420	UBE3D	-3.35697	0.00178452	0.0627803
ENSG00000234943	NA	-3.35669	0.0178627	0.188385
ENSG00000232875	HMGN2P35	-3.35069	0.0417917	NA
ENSG00000262514	NA	-3.34464	0.0223956	0.209085
ENSG00000223324	RN7SKP273	-3.3408	0.0414726	NA
ENSG00000232243	NA	-3.33985	0.0235838	0.215424
ENSG00000258168	NA	-3.33755	0.0049366	0.10122
ENSG00000250320	NA	-3.33714	0.00501671	0.101948
ENSG00000182890	GLUD2	-3.33513	0.00196993	0.0659285
ENSG00000232063	NA	-3.33403	0.0053798	0.104766
ENSG00000249356	NA	-3.33167	0.00799956	0.131312
ENSG00000155666	KDM8	-3.3092	0.0162725	0.180255
ENSG00000242103	NA	-3.30688	0.00839024	0.133929
ENSG00000235979	NA	-3.30045	0.0295698	0.239606
ENSG00000169174	PCSK9	-3.2974	0.0172516	NA
ENSG00000226010	NA	-3.2935	0.0414247	0.28696
ENSG00000178752	ERFE	-3.29248	0.0261088	0.225582
ENSG00000139287	TPH2	-3.29198	0.0226907	0.210587
ENSG00000267756	NA	-3.29138	0.000144741	0.0207674
ENSG00000257545	NA	-3.29115	0.0281025	0.233115
ENSG00000120500	ARR3	-3.28762	0.0155436	0.176606
ENSG00000134901	KDELC1	-3.28695	0.00644177	0.116871
ENSG00000259807	NA	-3.28432	0.00949148	0.142698
ENSG00000269839	NA	-3.28021	0.041827	NA
ENSG00000188266	HYKK	-3.28012	0.010358	0.149388
ENSG00000258392	RPA2P1	-3.27621	0.0271397	0.229292
ENSG00000206786	RNU6-701P	-3.27329	0.0025831	0.0739094
ENSG00000230806	SRGAP2-AS1	-3.26859	0.00925876	0.141109
ENSG00000113946	CLDN16	-3.26719	0.0259624	0.225445
ENSG00000108379	WNT3	-3.25876	0.00744672	0.125814
ENSG00000223949	ROR1-AS1	-3.24623	0.0161911	NA
ENSG00000263126	NA	-3.24263	0.0366206	NA
ENSG00000224543	SNRPGP15	-3.24158	0.00919718	0.140677
ENSG00000232437	RPS26P42	-3.24156	0.0421468	0.289444
ENSG00000263618	NA	-3.23808	0.0470152	NA
ENSG00000265908	NA	-3.22986	0.0334781	0.256317
ENSG00000080166	DCT	-3.2219	0.00435246	0.0969459
ENSG00000231859	NA	-3.21722	0.0131157	0.16455
ENSG00000259419	HNRNPCP3	-3.21584	0.0110514	0.153112
ENSG00000175183	CSRP2	-3.21394	0.0018157	0.0633439
ENSG00000153012	LGI2	-3.21245	0.00299731	0.079624
ENSG00000236668	NA	-3.21095	0.00365969	0.0889011
ENSG00000257496	NA	-3.20285	0.0387367	0.276918
ENSG00000257146	NA	-3.20098	0.0138652	0.168973
ENSG00000234338	NA	-3.19953	0.000544507	0.0366807
ENSG00000014138	POLA2	-3.19913	0.00143224	0.0572714
ENSG00000214761	HNRNPA1P15	-3.19461	0.0365439	0.268026
ENSG00000219133	NA	-3.191	0.00339112	0.0843586
ENSG00000233122	CTAGE7P	-3.181	0.0419746	0.28911
ENSG00000263606	NA	-3.17869	0.00235313	0.0712734
ENSG00000102309	PIN4	-3.17255	0.0112137	0.154882
ENSG00000265511	NA	-3.1683	0.0391457	0.278092
ENSG00000223460	GAPDHP69	-3.16612	0.0357577	0.26499
ENSG00000254598	CSNK2A3	-3.16481	0.0128424	0.164351
ENSG00000172733	PURG	-3.15952	6.34364e-06	0.00423842
ENSG00000179935	LINC00652	-3.15792	0.0120059	0.158596
ENSG00000258485	SRMP2	-3.15198	0.0224057	0.209085
ENSG00000236055	NA	-3.14893	0.0139104	0.169233
ENSG00000261778	NA	-3.14718	0.0348273	0.261124
ENSG00000257456	NA	-3.14181	0.0483459	0.309166
ENSG00000224517	HTR2A-AS1	-3.14179	0.023517	0.215221
ENSG00000237492	OR2L9P	-3.13916	0.0183102	0.189952
ENSG00000269998	LINC01930	-3.13652	0.000547247	0.0366807
ENSG00000272650	NA	-3.13627	0.0170163	0.184127
ENSG00000258829	NA	-3.13302	0.00257149	0.0738411
ENSG00000177112	MRVI1-AS1	-3.13076	0.033054	0.253876
ENSG00000114993	RTKN	-3.12895	0.000759841	0.0418364
ENSG00000249216	NA	-3.10952	0.0489724	0.311248
ENSG00000148057	IDNK	-3.10237	0.0150743	0.175298
ENSG00000204920	ZNF155	-3.1001	0.0142974	0.170521
ENSG00000236463	LINC00427	-3.09998	0.0317939	0.248683
ENSG00000113494	PRLR	-3.09842	0.026276	0.226308
ENSG00000263571	NA	-3.09219	0.0224543	0.209085
ENSG00000091986	CCDC80	-3.0921	0.0397627	0.280781
ENSG00000257896	NA	-3.0912	0.0104314	0.149463
ENSG00000226471	NA	-3.07656	0.0214502	0.205394
ENSG00000272695	GAS6-AS2	-3.07349	0.00722623	0.123809
ENSG00000105072	C19orf44	-3.06329	0.00749343	0.126298
ENSG00000149476	TKFC	-3.06235	0.00127421	0.0551066
ENSG00000128039	SRD5A3	-3.06227	0.00772582	0.128174
ENSG00000184178	SCFD2	-3.05851	0.00289905	0.0774897
ENSG00000265452	MIR3682	-3.05682	0.00509104	0.101948
ENSG00000251141	NA	-3.05466	4.63535e-05	0.0102104
ENSG00000197927	C2orf27A	-3.05192	0.0142585	0.170466
ENSG00000018869	ZNF582	-3.03777	0.0115115	0.156638
ENSG00000204519	ZNF551	-3.03727	0.00186282	0.0645213
ENSG00000248455	LINC02217	-3.03627	0.0187655	0.192822
ENSG00000253180	NA	-3.03575	0.00888531	0.137995
ENSG00000224557	HLA-DPB2	-3.02993	0.0337887	0.257334
ENSG00000207245	SNORD116-29	-3.02958	0.010053	0.147464
ENSG00000252015	RNU6-904P	-3.02654	0.00735716	0.124873
ENSG00000265316	NA	-3.02492	0.0374821	0.272149
ENSG00000204869	IGFL4	-3.02271	0.00268718	0.0751061
ENSG00000241007	SEPT7P6	-3.02071	0.00530242	0.104163
ENSG00000253454	NDUFA5P2	-3.02037	0.0209737	0.203433
ENSG00000133135	RNF128	-3.01752	0.00687064	0.120859
ENSG00000147872	PLIN2	-3.01565	0.0251355	0.221757
ENSG00000253203	GUSBP3	-3.01544	0.0350302	0.262102
ENSG00000150779	TIMM8B	-3.01455	0.0468466	0.304655
ENSG00000270728	NA	-3.01269	0.0204448	0.202491
ENSG00000256343	NA	-3.01067	0.0256144	0.223805
ENSG00000249476	NA	-3.01002	0.0398418	0.280832
ENSG00000266413	NA	-3.00525	0.0017156	0.0619413
ENSG00000169093	ASMTL	-3.0045	0.00112215	0.0525596
ENSG00000129596	CDO1	-3.00069	0.000210829	0.0228558
ENSG00000123870	ZNF137P	-2.99985	0.0130048	0.164351
ENSG00000255557	NA	-2.99776	0.0156188	0.17682
ENSG00000236549	RPS27AP7	-2.98947	0.0129657	0.164351
ENSG00000249790	NA	-2.9866	0.011639	NA
ENSG00000223697	NA	-2.97962	0.0161506	0.179681
ENSG00000131379	C3orf20	-2.97638	0.012092	0.159298
ENSG00000115750	TAF1B	-2.96493	0.00466479	0.0986501
ENSG00000151131	C12orf45	-2.96422	0.0272467	0.229292
ENSG00000198826	ARHGAP11A	-2.96163	0.00973623	0.144873
ENSG00000271967	NA	-2.95816	0.0118186	0.15822
ENSG00000242836	MTCO3P35	-2.95378	0.00569539	0.108071
ENSG00000254579	NA	-2.95333	0.0144414	0.170908
ENSG00000227917	NA	-2.95174	0.0357128	0.26499
ENSG00000138629	UBL7	-2.94916	0.000208499	0.0228558
ENSG00000173207	CKS1B	-2.9393	0.0171214	0.184641
ENSG00000273173	SNURF	-2.93142	0.00503526	0.101948
ENSG00000171202	TMEM126A	-2.9303	0.000266405	0.0262381
ENSG00000087586	AURKA	-2.92515	0.0276989	0.231894
ENSG00000214043	LINC02347	-2.92504	0.00548666	0.105784
ENSG00000213123	TCTEX1D2	-2.92141	0.00122536	0.0538269
ENSG00000028116	VRK2	-2.91945	0.0118673	0.15822
ENSG00000046647	GEMIN8	-2.91852	0.00905287	0.139703
ENSG00000189190	ZNF600	-2.91239	0.0391406	0.278092
ENSG00000163141	BNIPL	-2.90844	0.0340076	0.257646
ENSG00000114374	USP9Y	-2.90756	0.0315652	0.247563
ENSG00000253873	PCDHGA11	-2.9071	0.0151272	0.17549
ENSG00000163964	PIGX	-2.90607	0.00021049	0.0228558
ENSG00000226524	NA	-2.90454	0.000729004	0.0414728
ENSG00000261369	NA	-2.90382	0.0337164	0.257093
ENSG00000189108	IL1RAPL2	-2.89729	0.0411202	0.285671
ENSG00000188917	TRMT2B	-2.89699	0.0104296	0.149463
ENSG00000151413	NUBPL	-2.89247	0.00234734	0.0712468
ENSG00000135973	GPR45	-2.89055	0.0401113	0.282021
ENSG00000225808	DNAJC19P5	-2.88554	0.0455539	0.301706
ENSG00000243406	MRPS31P5	-2.88253	0.0395491	0.279723
ENSG00000138606	SHF	-2.88204	0.00311573	0.0808414
ENSG00000170917	NUDT6	-2.87866	0.00524667	0.103473
ENSG00000260743	NA	-2.87532	0.0253709	0.222349
ENSG00000224945	NA	-2.87499	0.0203442	0.202491
ENSG00000129993	CBFA2T3	-2.8719	0.00463557	0.0986501
ENSG00000270947	NA	-2.86966	0.0489405	0.311237
ENSG00000109265	KIAA1211	-2.86803	0.00157137	0.0598692
ENSG00000253457	SMIM18	-2.86639	0.0244661	0.219467
ENSG00000272097	NA	-2.86457	0.0206764	0.202761
ENSG00000225224	RPS27AP12	-2.85591	0.0151463	0.175572
ENSG00000270863	DDX55P1	-2.85291	0.00280063	0.0764006
ENSG00000160124	CCDC58	-2.85139	0.00672092	0.119247
ENSG00000214279	SCART1	-2.85015	0.0104624	0.149576
ENSG00000272720	NA	-2.84682	0.0105775	0.150397
ENSG00000261669	NA	-2.84534	0.0141305	0.170036
ENSG00000255920	CCND2-AS2	-2.84482	0.0383377	0.275377
ENSG00000139719	VPS33A	-2.84117	0.00320384	0.0818082
ENSG00000271870	NA	-2.83651	0.0108388	0.152332
ENSG00000267508	ZNF285	-2.83288	0.00130224	0.0552237
ENSG00000180219	FAM71C	-2.82934	0.0139278	0.169233
ENSG00000237285	HNRNPA1P2	-2.82832	0.0421817	0.289444
ENSG00000165092	ALDH1A1	-2.82562	0.0177447	0.187661
ENSG00000239351	NPM1P29	-2.82397	0.0227662	0.211017
ENSG00000238906	NA	-2.81921	0.0167486	0.182706
ENSG00000163138	PACRGL	-2.81726	2.8707e-05	0.00784188
ENSG00000145723	GIN1	-2.81169	0.00873107	0.136806
ENSG00000229980	TOB1-AS1	-2.8093	0.0153635	0.176534
ENSG00000119969	HELLS	-2.80838	0.0108783	0.152332
ENSG00000237672	KRR1P1	-2.80745	0.0131271	0.16455
ENSG00000231185	SPRY4-AS1	-2.80644	0.0168822	0.18295
ENSG00000206848	RNU6-890P	-2.80564	0.0416344	0.287587
ENSG00000237399	PITRM1-AS1	-2.80539	0.0108801	0.152332
ENSG00000231760	NA	-2.80502	0.026832	NA
ENSG00000272108	NA	-2.79461	0.0113279	0.155895
ENSG00000241493	NA	-2.7881	0.031094	0.245597
ENSG00000151553	FAM160B1	-2.7778	0.000117257	0.0186555
ENSG00000141499	WRAP53	-2.76247	0.0321531	0.249922
ENSG00000250979	NA	-2.76165	0.0099201	0.147004
ENSG00000250045	CBX3P3	-2.75968	0.0148442	0.17412
ENSG00000100577	GSTZ1	-2.75504	0.0050727	0.101948
ENSG00000127083	OMD	-2.75483	0.031296	0.24652
ENSG00000229816	DDX50P1	-2.75427	0.0152609	0.176229
ENSG00000248779	NA	-2.75249	0.00699564	0.12225
ENSG00000250802	ZBED3-AS1	-2.74897	0.00363222	0.088382
ENSG00000244128	LINC01322	-2.74806	0.0455298	0.301685
ENSG00000187741	FANCA	-2.74501	0.0204138	0.202491
ENSG00000222317	RNA5SP118	-2.74448	0.0406698	0.284178
ENSG00000242759	LINC00882	-2.74006	0.00033133	0.0288975
ENSG00000101255	TRIB3	-2.7392	0.011682	0.157557
ENSG00000114745	GORASP1	-2.73279	0.00201725	0.066528
ENSG00000117010	ZNF684	-2.73018	0.0498459	0.313346
ENSG00000269699	ZIM2	-2.73015	0.0271272	0.229292
ENSG00000260160	NA	-2.72769	0.0438615	0.29413
ENSG00000127903	ZNF835	-2.72475	0.0222827	0.209085
ENSG00000250406	NA	-2.72034	0.0486975	0.310591
ENSG00000257126	FOXG1-AS1	-2.7196	0.0319189	0.249096
ENSG00000123178	SPRYD7	-2.7154	0.00925913	0.141109
ENSG00000196460	RFX8	-2.71286	0.0422099	0.289491
ENSG00000196954	CASP4	-2.71284	0.0207734	0.202761
ENSG00000078098	FAP	-2.71225	0.00646594	0.116871
ENSG00000178053	MLF1	-2.71013	0.0174515	0.186605
ENSG00000143493	INTS7	-2.70937	0.00549184	0.105784
ENSG00000128805	ARHGAP22	-2.70881	0.0079418	0.130512
ENSG00000260912	NA	-2.7048	0.0272139	0.229292
ENSG00000168826	ZBTB49	-2.70246	0.010791	0.152332
ENSG00000168411	RFWD3	-2.70184	0.019914	0.200358
ENSG00000255545	NA	-2.70149	0.00516103	0.102726
ENSG00000170180	GYPA	-2.7014	0.0190765	0.195187
ENSG00000097096	SYDE2	-2.69423	0.014196	0.170422
ENSG00000181467	RAP2B	-2.69259	0.00167277	0.0614337
ENSG00000174206	C12orf66	-2.69185	0.00943099	0.142231
ENSG00000272807	NA	-2.68628	0.0304968	0.2426
ENSG00000225383	SFTA1P	-2.68559	0.0327682	0.252501
ENSG00000228625	NA	-2.68395	0.0487931	0.31079
ENSG00000262678	NA	-2.67813	0.0454275	0.301144
ENSG00000269893	SNHG8	-2.67751	0.0158238	0.178147
ENSG00000169609	C15orf40	-2.67441	0.00175319	0.0623901
ENSG00000235698	PA2G4P2	-2.67318	0.0275467	NA
ENSG00000248627	NA	-2.67142	0.0205736	0.202491
ENSG00000153391	INO80C	-2.66562	0.0119156	0.158432
ENSG00000249193	HSPD1P5	-2.65883	0.0180597	0.18913
ENSG00000264515	NA	-2.65301	0.022334	0.209085
ENSG00000112877	CEP72	-2.65182	0.0125552	0.163351
ENSG00000091732	ZC3HC1	-2.65004	0.0203386	0.202491
ENSG00000164930	FZD6	-2.64649	0.00206295	0.0668174
ENSG00000259589	NA	-2.6455	0.022463	0.209085
ENSG00000236197	NA	-2.63887	0.0248281	0.220393
ENSG00000218227	NA	-2.63491	0.0047776	0.0993823
ENSG00000085871	MGST2	-2.62791	0.0183156	0.189952
ENSG00000257045	NA	-2.62762	0.0268169	0.22854
ENSG00000259168	NA	-2.62103	0.0272246	0.229292
ENSG00000235947	EGOT	-2.6204	0.0229276	0.212011
ENSG00000273373	NA	-2.6174	0.0110911	0.153515
ENSG00000271277	NA	-2.61237	0.0154441	0.176606
ENSG00000056050	HPF1	-2.61083	0.00930165	0.141311
ENSG00000145721	LIX1	-2.60811	0.00609689	0.113023
ENSG00000152270	PDE3B	-2.6069	0.000483949	0.034168
ENSG00000267682	NA	-2.6056	0.0178706	0.188385
ENSG00000241127	YAE1D1	-2.59907	0.00451951	0.0971374
ENSG00000250125	LINC02232	-2.59093	0.0272789	0.229352
ENSG00000250608	NA	-2.59063	0.00810199	0.132037
ENSG00000243725	TTC4	-2.58895	0.0447881	0.298546
ENSG00000251405	NA	-2.58853	0.00167556	0.0614337
ENSG00000129038	LOXL1	-2.58696	0.0429161	0.291914
ENSG00000232166	NA	-2.58634	0.0205305	0.202491
ENSG00000243899	NA	-2.58194	0.019501	0.197991
ENSG00000253302	STAU2-AS1	-2.57668	0.0386195	0.276525
ENSG00000225193	NA	-2.57515	0.0119169	0.158432
ENSG00000233099	NA	-2.57456	0.037435	0.272081
ENSG00000254141	NA	-2.57208	0.0451022	0.300087
ENSG00000090530	P3H2	-2.57173	0.0112346	0.15491
ENSG00000227825	SLC9A7P1	-2.57076	0.0338936	0.257567
ENSG00000057468	MSH4	-2.56828	0.0401609	0.282021
ENSG00000233230	NA	-2.56376	0.0465686	0.304655
ENSG00000265242	NA	-2.55711	0.043574	0.293425
ENSG00000152359	POC5	-2.55597	0.0115991	0.157093
ENSG00000229989	MIR181A1HG	-2.55597	0.00967537	0.144558
ENSG00000207128	RNU6-729P	-2.55351	0.00233842	0.0712454
ENSG00000196371	FUT4	-2.54863	0.00634926	0.116383
ENSG00000197536	C5orf56	-2.5471	0.00860313	0.135682
ENSG00000115761	NOL10	-2.54663	0.000180086	0.0220029
ENSG00000187010	RHD	-2.546	0.0470636	0.305418
ENSG00000135698	MPHOSPH6	-2.54322	0.00447754	0.0971249
ENSG00000257613	LINC01481	-2.54284	0.049833	0.313346
ENSG00000254423	NA	-2.53967	0.0216817	0.206383
ENSG00000196436	NPIPB15	-2.53756	0.0236557	0.21543
ENSG00000177383	MAGEF1	-2.53592	0.00190442	0.0651824
ENSG00000111801	BTN3A3	-2.53049	0.0155527	0.176606
ENSG00000164758	MED30	-2.53041	0.0151254	0.17549
ENSG00000221923	ZNF880	-2.53	0.000442086	0.0330635
ENSG00000232692	NA	-2.52947	0.046701	0.304655
ENSG00000160336	ZNF761	-2.52943	0.00272098	0.07533
ENSG00000254433	NA	-2.52707	0.022932	0.212011
ENSG00000205583	STAG3L1	-2.52633	0.00487327	0.100363
ENSG00000172071	EIF2AK3	-2.52443	0.00117856	0.0536578
ENSG00000198783	ZNF830	-2.52354	0.0126442	0.163351
ENSG00000102104	RS1	-2.52008	0.027778	0.231932
ENSG00000116883	NA	-2.51144	0.0493356	0.312186
ENSG00000169019	COMMD8	-2.51004	0.0243458	0.219067
ENSG00000176248	ANAPC2	-2.50997	0.0210377	0.203599
ENSG00000178665	ZNF713	-2.50901	0.00288252	0.0774897
ENSG00000109927	TECTA	-2.50538	0.000158382	0.0216325
ENSG00000236801	RPL24P8	-2.50034	0.0113599	0.155895
ENSG00000246067	RAB30-AS1	-2.4924	0.0247714	0.22016
ENSG00000180914	OXTR	-2.48962	0.0232843	0.213944
ENSG00000224687	RASAL2-AS1	-2.48852	0.0465424	0.304655
ENSG00000103035	PSMD7	-2.48574	0.00393522	0.0915208
ENSG00000183621	ZNF438	-2.48065	0.00241627	0.071686
ENSG00000115474	KCNJ13	-2.48047	0.0103679	0.149388
ENSG00000197748	CFAP43	-2.47683	0.00263845	0.0744628
ENSG00000253598	SLC10A5	-2.46098	0.00767691	0.128174
ENSG00000118298	CA14	-2.45947	0.0475392	0.30699
ENSG00000159640	ACE	-2.45695	0.0182333	0.189652
ENSG00000180828	BHLHE22	-2.45206	0.0347909	0.260986
ENSG00000144852	NR1I2	-2.45171	0.0468829	0.304655
ENSG00000105835	NAMPT	-2.45094	0.000653368	0.0390586
ENSG00000170417	TMEM182	-2.4504	0.0240668	0.217638
ENSG00000251095	NA	-2.44305	0.047903	0.308466
ENSG00000260938	NA	-2.44028	0.0365241	0.268024
ENSG00000165643	SOHLH1	-2.43617	0.00577196	0.108952
ENSG00000254733	NA	-2.43269	0.0438139	0.294006
ENSG00000240174	NA	-2.43248	0.0297428	0.240568
ENSG00000138182	KIF20B	-2.4313	0.0411728	0.285899
ENSG00000133422	MORC2	-2.42903	3.46224e-05	0.00864247
ENSG00000175155	YPEL2	-2.42739	0.000589507	0.0380304
ENSG00000198945	L3MBTL3	-2.42611	0.0131724	0.164832
ENSG00000270061	NA	-2.42401	0.0155771	0.176606
ENSG00000228016	RAPGEF4-AS1	-2.41934	0.0172468	0.185099
ENSG00000205562	NA	-2.41568	0.0219472	0.207494
ENSG00000268032	NA	-2.41568	0.0258332	0.225033
ENSG00000198857	HSD3BP5	-2.41257	0.0320083	0.249282
ENSG00000260196	NA	-2.41049	0.0208394	0.203037
ENSG00000154743	TSEN2	-2.40125	0.0244456	0.219467
ENSG00000115446	UNC50	-2.39944	0.00716706	0.123115
ENSG00000238228	OR7E7P	-2.39654	0.0392524	0.278472
ENSG00000106809	OGN	-2.39384	0.0251386	0.221757
ENSG00000254187	NA	-2.39076	0.0388409	0.276918
ENSG00000258768	NA	-2.38842	0.0491461	0.311469
ENSG00000164627	KIF6	-2.38822	0.0134422	0.166624
ENSG00000198939	ZFP2	-2.38402	0.0180748	0.18913
ENSG00000272777	NA	-2.3799	0.0432947	0.29236
ENSG00000241769	LINC00893	-2.3779	0.0354705	0.264032
ENSG00000117013	KCNQ4	-2.37561	0.0349075	0.261454
ENSG00000117448	AKR1A1	-2.37271	0.028882	0.235759
ENSG00000111271	ACAD10	-2.37157	0.0114677	0.156638
ENSG00000256229	ZNF486	-2.37025	0.0167452	0.182706
ENSG00000123965	PMS2P5	-2.37025	0.0181862	0.189633
ENSG00000180616	SSTR2	-2.36476	0.030537	0.242786
ENSG00000146476	ARMT1	-2.3641	0.00460473	0.0984745
ENSG00000171103	TRMT61B	-2.3616	0.00885615	0.137995
ENSG00000111684	LPCAT3	-2.3566	0.00251717	0.0730064
ENSG00000113083	LOX	-2.35279	0.0365218	0.268024
ENSG00000272129	NA	-2.34925	0.0227959	0.211023
ENSG00000172687	ZNF738	-2.3443	0.0207709	0.202761
ENSG00000224934	NA	-2.34275	0.0215626	0.206062
ENSG00000159079	C21orf59	-2.33042	0.0196373	0.198678
ENSG00000204941	PSG5	-2.32999	0.0452578	0.300708
ENSG00000124215	CDH26	-2.32925	0.0429262	0.291914
ENSG00000233110	NA	-2.32599	0.0268802	0.22879
ENSG00000145416	2017-03-01	-2.32512	0.0143365	0.170554
ENSG00000112685	EXOC2	-2.32511	0.000848624	0.0443552
ENSG00000261019	NA	-2.32079	0.0498237	0.313346
ENSG00000163219	ARHGAP25	-2.31989	0.0469124	0.30471
ENSG00000248596	NA	-2.31804	0.0471833	0.30592
ENSG00000269501	NA	-2.31235	0.0175319	0.186859
ENSG00000095585	BLNK	-2.31212	0.0370929	0.270914
ENSG00000156831	NSMCE2	-2.30893	0.0441956	0.296233
ENSG00000261426	NA	-2.3078	0.0483286	0.309166
ENSG00000117751	PPP1R8	-2.3045	0.0159448	0.178884
ENSG00000231329	NA	-2.30356	0.0387565	0.276918
ENSG00000175564	UCP3	-2.30307	0.0418149	0.288559
ENSG00000099338	CATSPERG	-2.29745	0.0492299	0.311653
ENSG00000074527	NTN4	-2.29233	0.0293736	0.238515
ENSG00000171262	FAM98B	-2.2789	0.0037973	0.0905241
ENSG00000104824	HNRNPL	-2.27371	0.000164226	0.0218134
ENSG00000107020	PLGRKT	-2.2696	0.0431967	0.292313
ENSG00000198818	SFT2D1	-2.2674	0.0238864	0.216684
ENSG00000132681	ATP1A4	-2.2663	0.0307312	0.243929
ENSG00000156170	NDUFAF6	-2.25491	0.0131219	0.16455
ENSG00000188801	ZNF322P1	-2.25478	0.0472418	0.306163
ENSG00000236144	TMEM147-AS1	-2.25234	0.0236589	0.21543
ENSG00000198734	F5	-2.25203	0.0207922	0.202761
ENSG00000259969	NA	-2.25179	0.0445598	0.297435
ENSG00000170571	EMB	-2.25146	0.0076871	0.128174
ENSG00000203780	FANK1	-2.25112	0.025159	0.221757
ENSG00000245149	RNF139-AS1	-2.25005	0.0327125	0.252458
ENSG00000115282	TTC31	-2.24969	0.0319388	0.249096
ENSG00000146856	AGBL3	-2.24636	0.0201245	0.201775
ENSG00000266017	MIR4477B	-2.24489	0.0336329	0.256976
ENSG00000198498	TMA16	-2.2442	0.0458077	0.302143
ENSG00000131148	EMC8	-2.24297	0.025253	0.222257
ENSG00000265791	NA	-2.24245	0.0301887	0.24161
ENSG00000198924	DCLRE1A	-2.24237	0.0287371	0.235283
ENSG00000138050	THUMPD2	-2.23444	0.00772963	0.128174
ENSG00000259726	CSPG4P11	-2.22633	0.0170425	0.184135
ENSG00000229751	NA	-2.22574	0.0397763	0.280781
ENSG00000184515	BEX5	-2.2251	0.0142703	0.170466
ENSG00000119953	SMNDC1	-2.22453	0.00187182	0.0645464
ENSG00000135324	MRAP2	-2.22138	0.0467753	0.304655
ENSG00000118162	KPTN	-2.21636	0.0416268	0.287587
ENSG00000239827	SUGT1P3	-2.21188	0.0321595	0.249922
ENSG00000128573	FOXP2	-2.20773	0.0253204	0.22227
ENSG00000150636	CCDC102B	-2.20734	0.0342884	0.258691
ENSG00000101868	POLA1	-2.20107	0.0118364	0.15822
ENSG00000153179	RASSF3	-2.19977	0.0264446	0.227084
ENSG00000198729	PPP1R14C	-2.19602	0.0206663	0.202761
ENSG00000162959	MEMO1	-2.19574	0.0253313	0.22227
ENSG00000164073	MFSD8	-2.19391	0.0248	0.220279
ENSG00000115687	PASK	-2.18988	0.0116233	0.157126
ENSG00000164687	FABP5	-2.18576	0.0302675	0.24161
ENSG00000256525	POLG2	-2.18541	0.0156883	0.177051
ENSG00000233991	NA	-2.17462	0.00827606	0.132854
ENSG00000115514	TXNDC9	-2.17336	0.0168124	0.182706
ENSG00000111215	PRR4	-2.17148	0.0219142	0.207418
ENSG00000147202	DIAPH2	-2.16778	0.0119289	0.158446
ENSG00000128563	PRKRIP1	-2.16773	0.00470917	0.0986677
ENSG00000070950	RAD18	-2.16411	0.0480444	0.308466
ENSG00000157181	C1orf27	-2.16291	0.00467744	0.0986501
ENSG00000120662	MTRF1	-2.15375	0.0144175	0.170815
ENSG00000165757	JCAD	-2.15251	0.00210113	0.0673529
ENSG00000271913	NA	-2.14679	0.0173328	0.185747
ENSG00000140307	GTF2A2	-2.14323	0.0128898	0.164351
ENSG00000166797	FAM96A	-2.14124	0.0387934	0.276918
ENSG00000164118	CEP44	-2.1307	0.00827412	0.132854
ENSG00000140521	POLG	-2.13058	0.0113357	0.155895
ENSG00000076554	TPD52	-2.12431	0.000717927	0.0414109
ENSG00000112237	CCNC	-2.12378	0.0018122	0.0633439
ENSG00000110013	SIAE	-2.11732	0.00468108	0.0986501
ENSG00000129460	NGDN	-2.11701	0.0291528	0.237253
ENSG00000137492	THAP12	-2.10369	0.00866463	0.136059
ENSG00000255836	NA	-2.1015	0.0308835	0.244201
ENSG00000110218	PANX1	-2.09992	0.0366359	0.268167
ENSG00000175426	PCSK1	-2.09787	0.00847946	0.134464
ENSG00000163131	CTSS	-2.09655	0.0327425	0.252501
ENSG00000231205	ZNF826P	-2.09629	0.0487328	0.310679
ENSG00000242071	RPL7AP6	-2.09229	0.0223753	0.209085
ENSG00000232729	NA	-2.08865	0.0195762	0.198602
ENSG00000136897	MRPL50	-2.08317	0.0041149	0.0933462
ENSG00000237238	BMS1P10	-2.07725	0.0379047	0.274255
ENSG00000170946	DNAJC24	-2.07685	0.0371672	0.270914
ENSG00000183473	NA	-2.07626	0.0330311	0.253876
ENSG00000108010	GLRX3	-2.07149	0.0130457	0.164351
ENSG00000117308	GALE	-2.0707	0.0497784	0.313346
ENSG00000139318	DUSP6	-2.0686	0.0272448	0.229292
ENSG00000161970	RPL26	-2.0637	0.035332	0.263407
ENSG00000083544	TDRD3	-2.06324	0.0115872	0.157078
ENSG00000167912	NA	-2.06185	0.0466428	0.304655
ENSG00000175711	B3GNTL1	-2.05886	0.0272559	0.229292
ENSG00000139323	POC1B	-2.05368	0.000654612	0.0390586
ENSG00000106537	TSPAN13	-2.05357	0.0288686	0.235759
ENSG00000124383	MPHOSPH10	-2.04803	0.0270914	0.229292
ENSG00000171877	FRMD5	-2.04324	0.00409415	0.0933462
ENSG00000157224	CLDN12	-2.04214	0.000330473	0.0288975
ENSG00000140987	ZSCAN32	-2.04176	0.0363619	0.267776
ENSG00000120756	PLS1	-2.0404	0.0230097	0.212458
ENSG00000138614	INTS14	-2.03662	0.0267782	0.228459
ENSG00000043514	TRIT1	-2.0304	0.0163101	0.180483
ENSG00000173409	ARV1	-2.0296	0.0457623	0.302143
ENSG00000198453	ZNF568	-2.02425	0.00596914	0.111081
ENSG00000150967	ABCB9	-2.0231	0.00915813	0.140614
ENSG00000188227	ZNF793	-2.02082	0.00709293	0.122622
ENSG00000272918	NA	-2.01994	0.0371724	0.270914
ENSG00000124772	CPNE5	-2.00547	0.0392802	0.278472
ENSG00000113597	TRAPPC13	-2.0048	0.0110179	0.152941
ENSG00000197915	HRNR	-2.00434	0.0353098	0.263377
ENSG00000181626	ANKRD62	-2.00417	0.0478113	0.308335
ENSG00000215504	NA	-2.0031	0.0465021	0.304655
ENSG00000056277	ZNF280C	-1.99721	0.0249403	0.220983
ENSG00000185532	PRKG1	-1.9969	0.0243686	0.219136
ENSG00000079974	RABL2B	-1.99378	0.00775526	0.128174
ENSG00000125772	GPCPD1	-1.99306	0.0151232	0.17549
ENSG00000116984	MTR	-1.99017	0.0213174	0.204528
ENSG00000123570	RAB9B	-1.98848	0.00395558	0.0916301
ENSG00000138658	ZGRF1	-1.97547	0.038227	0.275248
ENSG00000179603	GRM8	-1.97152	0.0332613	0.254953
ENSG00000116095	PLEKHA3	-1.96944	0.00505764	0.101948
ENSG00000159128	IFNGR2	-1.96884	0.0154619	0.176606
ENSG00000145335	SNCA	-1.96686	0.0104003	0.149463
ENSG00000121940	CLCC1	-1.96137	0.0453159	0.300801
ENSG00000235609	NA	-1.95834	0.0275348	0.231056
ENSG00000081870	HSPB11	-1.95818	0.0275931	0.231188
ENSG00000234585	CCT6P3	-1.95208	0.0186781	0.192281
ENSG00000215252	GOLGA8B	-1.95039	0.0281451	0.233115
ENSG00000180228	PRKRA	-1.93894	0.00106043	0.051524
ENSG00000074706	IPCEF1	-1.93478	0.00303953	0.0799137
ENSG00000102054	RBBP7	-1.93073	0.0261094	0.225582
ENSG00000117620	SLC35A3	-1.93004	0.0224306	0.209085
ENSG00000231121	NA	-1.92967	0.0410979	0.285653
ENSG00000139160	ETFBKMT	-1.92495	0.0498979	0.313415
ENSG00000236467	KCNMA1-AS1	-1.9231	0.0270234	0.229292
ENSG00000254635	WAC-AS1	-1.92153	0.0124299	0.162272
ENSG00000050344	NFE2L3	-1.91949	0.00707055	0.122622
ENSG00000109790	KLHL5	-1.91751	0.00171273	0.0619413
ENSG00000182307	C8orf33	-1.91629	0.0159654	0.178884
ENSG00000175792	RUVBL1	-1.91529	0.0467998	0.304655
ENSG00000106028	SSBP1	-1.91362	0.0480446	0.308466
ENSG00000142149	HUNK	-1.90797	0.0362171	0.267526
ENSG00000134056	MRPS36	-1.90138	0.0326643	0.252355
ENSG00000196605	ZNF846	-1.90054	0.00769545	0.128174
ENSG00000272047	GTF2H5	-1.89998	0.0212885	0.204386
ENSG00000272755	NA	-1.89918	0.0383076	0.275377
ENSG00000188312	CENPP	-1.89474	0.0434808	0.293118
ENSG00000214076	CPSF1P1	-1.88527	0.0286553	0.235091
ENSG00000076321	KLHL20	-1.88456	0.0211884	0.204374
ENSG00000156804	FBXO32	-1.8842	0.00210988	0.0674323
ENSG00000211445	GPX3	-1.88318	0.0301707	0.24161
ENSG00000101349	PAK5	-1.88293	0.0317459	0.248442
ENSG00000105419	MEIS3	-1.87888	0.0253486	0.222288
ENSG00000068097	HEATR6	-1.87736	0.0121747	0.160241
ENSG00000182628	SKA2	-1.87671	0.0364552	0.268024
ENSG00000250918	NA	-1.87528	0.0339616	0.257567
ENSG00000203832	NA	-1.87483	0.0117668	0.158179
ENSG00000112309	B3GAT2	-1.8698	0.0222176	0.209085
ENSG00000257851	HNRNPA3P10	-1.86744	0.0346007	0.26017
ENSG00000185515	BRCC3	-1.86715	0.0148738	0.17412
ENSG00000164241	C5orf63	-1.86099	0.0219195	0.207418
ENSG00000038210	PI4K2B	-1.85645	0.0298465	0.240649
ENSG00000175066	GK5	-1.85527	0.0261467	0.225582
ENSG00000223380	NA	-1.85083	0.00549451	0.105784
ENSG00000154114	TBCEL	-1.85034	0.0308806	0.244201
ENSG00000078043	PIAS2	-1.85009	0.00769746	0.128174
ENSG00000089199	CHGB	-1.84936	0.0259105	0.22544
ENSG00000128654	MTX2	-1.84194	0.0243206	0.219067
ENSG00000112759	SLC29A1	-1.84151	0.0288878	0.235759
ENSG00000248966	BCLAF1P1	-1.83782	0.0467731	0.304655
ENSG00000117479	SLC19A2	-1.83776	0.0267739	0.228459
ENSG00000137842	TMEM62	-1.83413	0.0388138	0.276918
ENSG00000147905	ZCCHC7	-1.82392	0.00886225	0.137995
ENSG00000155792	DEPTOR	-1.81764	0.0396041	0.279975
ENSG00000118308	LRMP	-1.81161	0.0392673	0.278472
ENSG00000146151	HMGCLL1	-1.81109	0.0313316	0.246666
ENSG00000136811	ODF2	-1.80572	0.0321186	0.249922
ENSG00000126821	SGPP1	-1.80565	0.0132001	0.164888
ENSG00000090674	MCOLN1	-1.80005	0.0392954	0.278472
ENSG00000163617	CCDC191	-1.7996	0.0436399	0.29346
ENSG00000081087	OSTM1	-1.79701	0.00390674	0.0915208
ENSG00000149480	MTA2	-1.7935	0.0283269	0.233818
ENSG00000198130	HIBCH	-1.79176	0.0412288	0.286151
ENSG00000117625	RCOR3	-1.79149	0.0108085	0.152332
ENSG00000122912	SLC25A16	-1.791	0.00817157	0.132336
ENSG00000176148	TCP11L1	-1.78937	0.0205703	0.202491
ENSG00000136521	NDUFB5	-1.78708	0.0267759	0.228459
ENSG00000198087	CD2AP	-1.78079	0.021703	0.20645
ENSG00000164080	RAD54L2	-1.78036	0.0130754	0.164471
ENSG00000177485	ZBTB33	-1.77257	0.0116851	0.157557
ENSG00000112130	RNF8	-1.77068	0.0284514	0.234178
ENSG00000213424	KRT222	-1.76622	0.0352756	0.263377
ENSG00000137942	FNBP1L	-1.76306	0.00347989	0.085538
ENSG00000234297	NA	-1.76096	0.027736	0.231894
ENSG00000119720	NRDE2	-1.75231	0.0389934	0.277828
ENSG00000136682	CBWD2	-1.74822	0.0376478	0.272942
ENSG00000168802	CHTF8	-1.74535	0.0356114	0.264598
ENSG00000102780	DGKH	-1.74471	0.0211033	0.203891
ENSG00000166313	APBB1	-1.74402	0.0119708	0.158512
ENSG00000183166	CALN1	-1.73729	0.0172376	0.185099
ENSG00000125629	INSIG2	-1.73314	0.0336351	0.256976
ENSG00000121406	ZNF549	-1.73106	0.0461839	0.303794
ENSG00000064012	CASP8	-1.72969	0.0457332	0.302143
ENSG00000225465	RFPL1S	-1.72197	0.0204943	0.202491
ENSG00000232233	LINC02043	-1.72176	0.0319481	0.249096
ENSG00000005801	ZNF195	-1.72044	0.0394433	0.27911
ENSG00000070159	PTPN3	-1.71992	0.00450103	0.0971249
ENSG00000137267	TUBB2A	-1.71923	0.0390589	0.278092
ENSG00000159459	UBR1	-1.71692	0.00454556	0.097353
ENSG00000174944	P2RY14	-1.71638	0.0433658	0.292704
ENSG00000090989	EXOC1	-1.71588	0.0071582	0.123115
ENSG00000091972	CD200	-1.71507	0.0497501	0.313346
ENSG00000104231	ZFAND1	-1.71055	0.0353745	0.263552
ENSG00000233355	CHRM3-AS2	-1.70822	0.036317	0.267627
ENSG00000100058	CRYBB2P1	-1.70384	0.0146682	0.172974
ENSG00000039319	ZFYVE16	-1.70307	0.00980692	0.145625
ENSG00000104361	NIPAL2	-1.69278	0.0331101	0.254172
ENSG00000148153	INIP	-1.69244	0.0261762	0.225582
ENSG00000107937	GTPBP4	-1.68979	0.0457977	0.302143
ENSG00000197635	DPP4	-1.68877	0.0493787	0.312322
ENSG00000171858	RPS21	-1.68804	0.040455	0.283224
ENSG00000159086	PAXBP1	-1.68742	0.0418737	0.288689
ENSG00000186020	ZNF529	-1.67651	0.0401535	0.282021
ENSG00000138744	NAAA	-1.6729	0.0119702	0.158512
ENSG00000125952	MAX	-1.67174	0.0081958	0.132433
ENSG00000114209	PDCD10	-1.67001	0.0052344	0.103473
ENSG00000134709	HOOK1	-1.66915	0.0249948	0.22133
ENSG00000114446	IFT57	-1.66252	0.0416681	0.287682
ENSG00000107779	BMPR1A	-1.65492	0.0204832	0.202491
ENSG00000154359	LONRF1	-1.65432	0.0325365	0.251753
ENSG00000143162	CREG1	-1.6481	0.00890895	0.137995
ENSG00000225135	NA	-1.64214	0.0230357	0.212563
ENSG00000131844	MCCC2	-1.64181	0.0421549	0.289444
ENSG00000170074	FAM153A	-1.63903	0.0345199	0.259895
ENSG00000118276	B4GALT6	-1.63466	0.0383251	0.275377
ENSG00000172209	GPR22	-1.62763	0.0357504	0.26499
ENSG00000237037	NDUFA6-AS1	-1.61596	0.0372319	0.27092
ENSG00000198900	TOP1	-1.61506	0.00807076	0.131883
ENSG00000169946	ZFPM2	-1.61251	0.0363232	0.267627
ENSG00000223745	CCDC18-AS1	-1.61129	0.0312891	0.24652
ENSG00000261934	PCDHGA9	-1.60885	0.0425484	0.290736
ENSG00000096654	ZNF184	-1.5985	0.0474661	0.306792
ENSG00000066557	LRRC40	-1.59272	0.0353879	0.263552
ENSG00000142168	SOD1	-1.58185	0.0107808	0.152332
ENSG00000185963	BICD2	-1.58034	0.0479282	0.308466
ENSG00000180581	SRP9P1	-1.57838	0.0337234	0.257093
ENSG00000064115	TM7SF3	-1.56729	0.0443904	0.296852
ENSG00000153814	JAZF1	-1.56473	0.0466235	0.304655
ENSG00000132950	ZMYM5	-1.55976	0.0432292	0.292327
ENSG00000087299	L2HGDH	-1.55694	0.0214875	0.205616
ENSG00000152404	CWF19L2	-1.54776	0.0381874	0.275248
ENSG00000135090	TAOK3	-1.54404	0.00588191	0.110166
ENSG00000237654	NA	-1.5436	0.0422355	0.289529
ENSG00000106346	USP42	-1.54176	0.0237265	0.2157
ENSG00000164823	OSGIN2	-1.53359	0.0491578	0.311469
ENSG00000132300	PTCD3	-1.52962	0.0204599	0.202491
ENSG00000160633	SAFB	-1.51887	0.0234637	0.214869
ENSG00000162664	ZNF326	-1.51527	0.0280241	0.232976
ENSG00000150093	ITGB1	-1.51476	0.0269809	0.229292
ENSG00000153922	CHD1	-1.51325	0.0386165	0.276525
ENSG00000163683	SMIM14	-1.5064	0.0191988	0.196023
ENSG00000101109	STK4	-1.50188	0.0156694	0.177051
ENSG00000166575	TMEM135	-1.499	0.0498042	0.313346
ENSG00000135426	TESPA1	-1.49702	0.0430343	0.292313
ENSG00000263244	NA	-1.49049	0.0103279	0.149378
ENSG00000197217	ENTPD4	-1.48879	0.0262982	0.226364
ENSG00000111802	TDP2	-1.48807	0.011356	0.155895
ENSG00000118454	ANKRD13C	-1.48415	0.00967997	0.144558
ENSG00000134343	ANO3	-1.483	0.0265183	0.227448
ENSG00000144935	TRPC1	-1.47879	0.0364998	0.268024
ENSG00000187189	TSPYL4	-1.47813	0.0207558	0.202761
ENSG00000181852	RNF41	-1.47632	0.0207072	0.202761
ENSG00000144028	SNRNP200	-1.47086	0.0394272	0.27911
ENSG00000061987	MON2	-1.46987	0.000747658	0.0416234
ENSG00000108239	TBC1D12	-1.46645	0.0162282	0.180255
ENSG00000186106	ANKRD46	-1.4653	0.0243315	0.219067
ENSG00000012174	MBTPS2	-1.46426	0.0185699	0.191629
ENSG00000106299	WASL	-1.46059	0.0193345	0.196852
ENSG00000143756	FBXO28	-1.45307	0.0103699	0.149388
ENSG00000024048	UBR2	-1.44615	0.0330484	0.253876
ENSG00000157680	DGKI	-1.4407	0.0185035	0.191216
ENSG00000122779	TRIM24	-1.40234	0.0387481	0.276918
ENSG00000146457	WTAP	-1.399	0.0442424	0.296291
ENSG00000143324	XPR1	-1.39477	0.0200794	0.201601
ENSG00000189144	ZNF573	-1.39274	0.0347829	0.260986
ENSG00000164032	H2AFZ	-1.39258	0.0434646	0.293118
ENSG00000163875	MEAF6	-1.38121	0.0199854	0.200797
ENSG00000171735	CAMTA1	-1.37277	0.00169148	0.0615306
ENSG00000164989	CCDC171	-1.36811	0.0380877	0.275248
ENSG00000273247	NA	-1.36548	0.047136	0.305751
ENSG00000133706	LARS	-1.36415	0.0324208	0.251278
ENSG00000101489	CELF4	-1.35161	0.0109057	0.152332
ENSG00000143569	UBAP2L	-1.33514	0.0341414	0.258255
ENSG00000146223	RPL7L1	-1.33215	0.0364965	0.268024
ENSG00000105821	DNAJC2	-1.32539	0.0218611	0.207311
ENSG00000138735	PDE5A	-1.32297	0.0291336	0.23723
ENSG00000100307	CBX7	-1.31415	0.00356105	0.0873845
ENSG00000185716	C16orf52	-1.31367	0.00412366	0.0933462
ENSG00000114861	FOXP1	-1.30363	0.0278667	0.232271
ENSG00000151746	BICD1	-1.3033	0.00533059	0.104292
ENSG00000119048	UBE2B	-1.29873	0.0265678	0.227603
ENSG00000132953	XPO4	-1.29036	0.0401663	0.282021
ENSG00000137504	CREBZF	-1.28192	0.0497008	0.313346
ENSG00000254377	MIR124-2HG	-1.28133	0.0397656	0.280781
ENSG00000198231	DDX42	-1.27718	0.017438	0.186598
ENSG00000186017	ZNF566	-1.26815	0.0398202	0.280817
ENSG00000248092	NNT-AS1	-1.26533	0.0424089	0.290443
ENSG00000117152	RGS4	-1.26101	0.0319681	0.249103
ENSG00000272016	NA	-1.26029	0.0424965	0.290631
ENSG00000139220	PPFIA2	-1.25842	0.00862591	0.135746
ENSG00000080802	CNOT4	-1.25345	0.0461813	0.303794
ENSG00000107077	KDM4C	-1.2442	0.0127677	0.163875
ENSG00000134121	CHL1	-1.23719	0.00254425	0.0732318
ENSG00000257647	NA	-1.23157	0.0491323	0.311469
ENSG00000157693	TMEM268	-1.2243	0.0464259	0.304418
ENSG00000167232	ZNF91	-1.21694	0.0149414	0.174312
ENSG00000075785	RAB7A	-1.20686	0.0139662	0.169376
ENSG00000196233	LCOR	-1.1922	0.0287134	0.235265
ENSG00000054118	THRAP3	-1.18838	0.0222467	0.209085
ENSG00000162695	SLC30A7	-1.18738	0.0465246	0.304655
ENSG00000142875	PRKACB	-1.17958	0.0210065	0.203433
ENSG00000175395	ZNF25	-1.17871	0.0463455	0.304166
ENSG00000115091	ACTR3	-1.15815	0.0300855	0.24161
ENSG00000113575	PPP2CA	-1.15678	0.0410226	0.285563
ENSG00000240038	AMY2B	-1.15172	0.0140448	0.169875
ENSG00000198793	MTOR	-1.14921	0.0432599	0.29236
ENSG00000142408	CACNG8	-1.14769	0.0400986	0.282021
ENSG00000138758	2017-09-11	-1.14677	0.0177603	0.187688
ENSG00000164418	GRIK2	-1.14119	0.0415638	0.287374
ENSG00000146676	PURB	-1.13325	0.00561735	0.107293
ENSG00000082269	FAM135A	-1.13084	0.0275879	0.231188
ENSG00000150672	DLG2	-1.12824	0.0496253	0.313346
ENSG00000040341	STAU2	-1.11972	0.0303068	0.241753
ENSG00000143499	SMYD2	-1.10262	0.0412899	0.2863
ENSG00000100442	FKBP3	-1.05793	0.0253304	0.22227
ENSG00000151422	FER	-1.05633	0.0361582	0.267227
ENSG00000174840	PDE12	-1.05378	0.0491178	0.311469
ENSG00000087095	NLK	-1.03777	0.0425694	0.290736
ENSG00000156976	EIF4A2	-1.01301	0.0418953	0.288701
ENSG00000198408	MGEA5	-1.00074	0.0180925	0.18913
ENSG00000197323	TRIM33	-0.978871	0.0494556	0.312672
ENSG00000136531	SCN2A	-0.966316	0.0398149	0.280817
ENSG00000178235	SLITRK1	-0.955609	0.0462078	0.303813
ENSG00000127914	AKAP9	-0.927574	0.0312199	0.246323
ENSG00000187240	DYNC2H1	-0.926184	0.0251091	0.221757
ENSG00000120251	GRIA2	-0.910419	0.0160651	0.179191
ENSG00000107560	RAB11FIP2	-0.894668	0.0260763	0.225582
ENSG00000115464	USP34	-0.811656	0.0115811	0.157078
ENSG00000151914	DST	0.616637	0.0406066	0.284091
ENSG00000166963	MAP1A	0.762804	0.0474343	0.306792
ENSG00000154917	RAB6B	0.773862	0.0327771	0.252501
ENSG00000008441	NFIX	0.788762	0.0152975	0.176229
ENSG00000169992	NLGN2	0.8415	0.0349792	0.261856
ENSG00000070614	NDST1	0.86379	0.0435346	0.293297
ENSG00000105426	PTPRS	0.865948	0.0480152	0.308466
ENSG00000080503	SMARCA2	0.871107	0.0192974	0.196852
ENSG00000167978	SRRM2	0.904374	0.0482019	0.309166
ENSG00000130294	KIF1A	0.906947	0.0217707	0.206957
ENSG00000253729	PRKDC	0.96542	0.0219145	0.207418
ENSG00000005339	CREBBP	0.986877	0.0438226	0.294006
ENSG00000105223	PLD3	1.00631	0.0171804	0.184901
ENSG00000092964	DPYSL2	1.02225	0.00865651	0.136059
ENSG00000132563	REEP2	1.02317	0.0165497	0.181506
ENSG00000083896	YTHDC1	1.0308	0.0472904	0.30634
ENSG00000172379	ARNT2	1.03433	0.0410638	0.285563
ENSG00000150471	ADGRL3	1.03703	0.0453342	0.300801
ENSG00000100030	MAPK1	1.04472	0.0154543	0.176606
ENSG00000127603	MACF1	1.05513	0.017711	0.187578
ENSG00000052802	MSMO1	1.08004	0.0302683	0.24161
ENSG00000132718	SYT11	1.08276	0.00696275	0.12219
ENSG00000115839	RAB3GAP1	1.09735	0.0339972	0.257646
ENSG00000044115	CTNNA1	1.10141	0.0430025	0.292296
ENSG00000112096	SOD2	1.10155	0.0204016	0.202491
ENSG00000131023	LATS1	1.10688	0.01589	0.178753
ENSG00000108262	GIT1	1.1144	0.049113	0.311469
ENSG00000134352	IL6ST	1.1273	0.0457879	0.302143
ENSG00000108349	CASC3	1.1296	0.013757	0.168505
ENSG00000122042	UBL3	1.13701	0.0420263	0.289328
ENSG00000158161	EYA3	1.14136	0.0102177	0.149009
ENSG00000056097	ZFR	1.14488	0.0023326	0.0712454
ENSG00000124177	CHD6	1.14552	0.0261618	0.225582
ENSG00000166165	CKB	1.15523	0.0139684	0.169376
ENSG00000106683	LIMK1	1.15598	0.0272322	0.229292
ENSG00000139613	SMARCC2	1.16198	0.0404382	0.283224
ENSG00000139132	FGD4	1.16671	0.0478988	0.308466
ENSG00000113645	WWC1	1.16868	0.0483907	0.309316
ENSG00000178719	GRINA	1.18758	0.00581603	0.109603
ENSG00000127585	FBXL16	1.1944	0.0155373	0.176606
ENSG00000140526	ABHD2	1.19669	0.00229614	0.0706025
ENSG00000157087	ATP2B2	1.19812	0.021622	0.206221
ENSG00000158186	MRAS	1.2031	0.0191915	0.196023
ENSG00000120885	CLU	1.21498	0.0251512	0.221757
ENSG00000102225	CDK16	1.21742	0.0235554	0.2153
ENSG00000087460	GNAS	1.22626	0.0101579	0.148552
ENSG00000104904	OAZ1	1.22709	0.01754	0.186859
ENSG00000255248	MIR100HG	1.23002	0.0381384	0.275248
ENSG00000141905	NFIC	1.23272	0.0246466	0.219721
ENSG00000133657	ATP13A3	1.23453	0.0445543	0.297435
ENSG00000170876	TMEM43	1.23485	0.0487609	0.310722
ENSG00000109472	CPE	1.23524	0.0287104	0.235265
ENSG00000168769	TET2	1.23823	0.0178782	0.188385
ENSG00000225733	FGD5-AS1	1.25369	0.043207	0.292313
ENSG00000182534	MXRA7	1.25574	0.0196206	0.198678
ENSG00000169116	PARM1	1.26884	0.0394198	0.27911
ENSG00000153113	CAST	1.27448	0.044901	0.299023
ENSG00000100852	ARHGAP5	1.27662	0.0129332	0.164351
ENSG00000114867	EIF4G1	1.28072	0.00525296	0.103473
ENSG00000186575	NF2	1.28249	0.0402805	0.282412
ENSG00000129083	COPB1	1.28434	0.0356197	0.264598
ENSG00000167123	CERCAM	1.28717	0.0401317	0.282021
ENSG00000110917	MLEC	1.28964	0.0366584	0.268186
ENSG00000134453	RBM17	1.28977	0.0443523	0.296734
ENSG00000062194	GPBP1	1.29175	0.0386603	0.27668
ENSG00000148053	NTRK2	1.29632	0.0172272	0.185099
ENSG00000163635	ATXN7	1.2991	0.012752	0.163819
ENSG00000144674	GOLGA4	1.29931	0.0342114	0.258514
ENSG00000009950	MLXIPL	1.30653	0.0381956	0.275248
ENSG00000155304	HSPA13	1.3069	0.0268389	0.228573
ENSG00000148634	HERC4	1.30722	0.046835	0.304655
ENSG00000204681	GABBR1	1.30799	0.0182159	0.189652
ENSG00000008300	CELSR3	1.30969	0.0468824	0.304655
ENSG00000130985	UBA1	1.32069	0.00236582	0.0714489
ENSG00000090565	RAB11FIP3	1.32156	0.0196707	0.198739
ENSG00000007202	KIAA0100	1.32638	0.0216505	0.206357
ENSG00000101079	NDRG3	1.344	0.0431166	0.292313
ENSG00000156508	EEF1A1	1.34922	0.00890425	0.137995
ENSG00000162706	CADM3	1.34941	0.0257417	0.224511
ENSG00000196663	TECPR2	1.35327	0.024425	0.219467
ENSG00000100647	SUSD6	1.35741	0.0299846	0.241176
ENSG00000160310	PRMT2	1.36469	0.0149318	0.174312
ENSG00000140948	ZCCHC14	1.3678	0.00506359	0.101948
ENSG00000104853	CLPTM1	1.36787	0.00806699	0.131883
ENSG00000159842	ABR	1.36953	0.00155963	0.0596853
ENSG00000071242	RPS6KA2	1.37041	0.0273737	0.229882
ENSG00000143761	ARF1	1.37085	0.00412637	0.0933462
ENSG00000072071	ADGRL1	1.37771	0.0302722	0.24161
ENSG00000196547	MAN2A2	1.38129	0.01719	0.184901
ENSG00000105926	MPP6	1.38238	0.0481222	0.308827
ENSG00000169862	CTNND2	1.38651	0.016318	0.180483
ENSG00000147050	KDM6A	1.39136	0.0425923	0.290736
ENSG00000196376	SLC35F1	1.39261	0.0172635	0.185142
ENSG00000141380	SS18	1.39324	0.0289682	0.236149
ENSG00000186111	PIP5K1C	1.39783	0.0135829	0.167364
ENSG00000242808	SOX2-OT	1.39878	0.0256773	0.224211
ENSG00000144040	SFXN5	1.4056	0.0286597	0.235091
ENSG00000145016	RUBCN	1.40572	0.0236973	0.215644
ENSG00000105953	OGDH	1.40595	0.0321288	0.249922
ENSG00000160753	RUSC1	1.40716	0.0339453	0.257567
ENSG00000135956	TMEM127	1.41212	0.0341285	0.258255
ENSG00000135924	DNAJB2	1.41575	0.04082	0.284815
ENSG00000159461	AMFR	1.41908	0.0227498	0.211
ENSG00000198756	COLGALT2	1.42302	0.0165559	0.181506
ENSG00000035862	TIMP2	1.43464	0.0376313	0.272942
ENSG00000135686	KLHL36	1.43601	0.0455849	0.301773
ENSG00000148120	C9orf3	1.4394	0.0421831	0.289444
ENSG00000136631	VPS45	1.44056	0.0137568	0.168505
ENSG00000128266	GNAZ	1.44229	0.0115033	0.156638
ENSG00000074695	LMAN1	1.44235	0.0174818	0.18679
ENSG00000184602	SNN	1.44305	0.0103036	0.149378
ENSG00000168056	LTBP3	1.44471	0.0160183	0.178945
ENSG00000224597	SVIL-AS1	1.44493	0.0390769	0.278092
ENSG00000117408	IPO13	1.44539	0.0458057	0.302143
ENSG00000144677	CTDSPL	1.44788	0.0499837	0.313673
ENSG00000198053	SIRPA	1.45007	0.00810012	0.132037
ENSG00000119185	ITGB1BP1	1.4534	0.0201121	0.201775
ENSG00000126368	NR1D1	1.45393	0.0458638	0.302238
ENSG00000246922	UBAP1L	1.45408	0.0402687	0.282412
ENSG00000119138	KLF9	1.45468	0.0383831	0.275377
ENSG00000196865	NHLRC2	1.46081	0.0490116	0.31136
ENSG00000108219	TSPAN14	1.46275	0.0142533	0.170466
ENSG00000105397	TYK2	1.46291	0.046314	0.304097
ENSG00000178568	ERBB4	1.4677	0.0427805	0.291746
ENSG00000166833	NAV2	1.47049	0.00453481	0.0972666
ENSG00000074755	ZZEF1	1.47073	0.0100152	0.14739
ENSG00000164941	INTS8	1.48284	0.0295757	0.239606
ENSG00000078295	ADCY2	1.48335	0.0271451	0.229292
ENSG00000138674	SEC31A	1.48473	0.0248997	0.220758
ENSG00000182095	TNRC18	1.48568	0.0148889	0.17412
ENSG00000143337	TOR1AIP1	1.48597	0.0234412	0.214799
ENSG00000185800	DMWD	1.48632	0.0245053	0.219547
ENSG00000197746	PSAP	1.48656	0.00609242	0.113023
ENSG00000171703	TCEA2	1.48734	0.0479129	0.308466
ENSG00000034053	APBA2	1.48969	0.0496336	0.313346
ENSG00000124333	VAMP7	1.49077	0.0408698	0.285025
ENSG00000157500	APPL1	1.49122	0.0137963	0.16863
ENSG00000173852	DPY19L1	1.49159	0.0492017	0.311611
ENSG00000182606	TRAK1	1.49395	0.0298542	0.240649
ENSG00000136240	KDELR2	1.49846	0.0104719	0.149576
ENSG00000170011	MYRIP	1.49859	0.0318296	0.248828
ENSG00000121957	GPSM2	1.49997	0.0264168	0.227084
ENSG00000105698	USF2	1.50253	0.0120805	0.159291
ENSG00000109107	ALDOC	1.5045	0.0488721	0.311157
ENSG00000204256	BRD2	1.50552	0.0124052	0.162272
ENSG00000116729	WLS	1.50576	0.0498652	0.313346
ENSG00000111640	GAPDH	1.50812	0.00445994	0.0970558
ENSG00000116209	TMEM59	1.51223	0.020356	0.202491
ENSG00000041357	PSMA4	1.51402	0.0452825	0.300734
ENSG00000112851	ERBIN	1.51467	0.0146117	0.172551
ENSG00000178209	PLEC	1.51601	0.00687853	0.120859
ENSG00000152137	HSPB8	1.51715	0.0144165	0.170815
ENSG00000153815	CMIP	1.51742	0.00915864	0.140614
ENSG00000100316	RPL3	1.52151	0.0160004	0.178884
ENSG00000133612	AGAP3	1.52258	0.0237402	0.2157
ENSG00000099968	BCL2L13	1.52439	0.0354895	0.264037
ENSG00000102699	PARP4	1.52705	0.0409212	0.285158
ENSG00000160221	C21orf33	1.52826	0.0277137	0.231894
ENSG00000196912	ANKRD36B	1.52911	0.0272209	0.229292
ENSG00000127527	EPS15L1	1.54034	0.00656536	0.117666
ENSG00000140264	SERF2	1.54125	0.0231482	0.213329
ENSG00000018625	ATP1A2	1.54231	0.0482259	0.309166
ENSG00000078549	ADCYAP1R1	1.54263	0.0377122	0.273135
ENSG00000072134	EPN2	1.54409	0.0195885	0.198602
ENSG00000101413	RPRD1B	1.54756	0.0255751	0.223597
ENSG00000031823	RANBP3	1.54953	0.0385375	0.276211
ENSG00000183864	TOB2	1.54979	0.0336819	0.257093
ENSG00000138617	PARP16	1.55353	0.0473828	0.306792
ENSG00000124942	AHNAK	1.55507	0.0204202	0.202491
ENSG00000135052	GOLM1	1.5586	0.00801031	0.13134
ENSG00000135144	DTX1	1.56004	0.0329352	0.253402
ENSG00000149582	TMEM25	1.56045	0.0099497	0.147262
ENSG00000201229	SNORA63D	1.56545	0.030262	0.24161
ENSG00000197063	MAFG	1.56736	0.0383757	0.275377
ENSG00000184014	DENND5A	1.56761	0.00134587	0.0560636
ENSG00000117592	PRDX6	1.5693	0.0406488	0.284169
ENSG00000213856	VDAC1P2	1.57214	0.0299813	0.241176
ENSG00000127249	ATP13A4	1.57321	0.0402746	0.282412
ENSG00000141646	SMAD4	1.57758	0.0224562	0.209085
ENSG00000089597	GANAB	1.58038	0.0242401	0.218777
ENSG00000114026	OGG1	1.5832	0.038531	0.276211
ENSG00000085721	RRN3	1.58717	0.0480313	0.308466
ENSG00000133812	SBF2	1.58731	0.0283946	0.233991
ENSG00000099381	SETD1A	1.58782	0.0180926	0.18913
ENSG00000086232	EIF2AK1	1.58887	0.0164512	0.181144
ENSG00000143384	MCL1	1.59035	0.048026	0.308466
ENSG00000100379	KCTD17	1.59139	0.0105483	0.150166
ENSG00000213625	LEPROT	1.59214	0.0360805	0.266926
ENSG00000176095	IP6K1	1.59855	0.0277574	0.231894
ENSG00000133884	DPF2	1.60042	0.0363054	0.267627
ENSG00000160307	S100B	1.60093	0.0482899	0.309166
ENSG00000157637	SLC38A10	1.60828	0.0325534	0.251753
ENSG00000105696	TMEM59L	1.6085	0.0127279	0.1638
ENSG00000135245	HILPDA	1.61409	0.0344292	0.259482
ENSG00000114439	BBX	1.61583	0.0256918	0.224211
ENSG00000184216	IRAK1	1.61587	0.0499429	0.313562
ENSG00000174306	ZHX3	1.61646	0.00933447	0.141513
ENSG00000165733	BMS1	1.62506	0.0243192	0.219067
ENSG00000127220	ABHD8	1.62506	0.0279839	0.232976
ENSG00000115266	APC2	1.62685	0.0284878	0.234212
ENSG00000148730	EIF4EBP2	1.62746	0.00510533	0.102092
ENSG00000141562	NARF	1.63027	0.0126416	0.163351
ENSG00000038532	CLEC16A	1.63073	0.00371858	0.0895801
ENSG00000161021	MAML1	1.63582	0.0264402	0.227084
ENSG00000147535	PLPP5	1.63594	0.0442452	0.296291
ENSG00000100884	CPNE6	1.64101	0.0270897	0.229292
ENSG00000100906	NFKBIA	1.64251	0.0211229	0.203891
ENSG00000233762	NA	1.64336	0.00786567	0.129703
ENSG00000113758	DBN1	1.64598	0.0260343	0.225582
ENSG00000197136	PCNX3	1.64848	0.00437838	0.096961
ENSG00000107147	KCNT1	1.65098	0.0375267	0.272336
ENSG00000162437	RAVER2	1.65258	0.030428	0.242186
ENSG00000166889	PATL1	1.65619	0.0132057	0.164888
ENSG00000134294	SLC38A2	1.65633	0.00118658	0.0536889
ENSG00000143344	RGL1	1.65653	0.00656682	0.117666
ENSG00000064393	HIPK2	1.65658	0.023821	0.216226
ENSG00000131067	GGT7	1.65688	0.0442992	0.296516
ENSG00000177885	GRB2	1.66017	0.0273022	0.229414
ENSG00000120868	APAF1	1.66219	0.0339023	0.257567
ENSG00000126746	ZNF384	1.66464	0.025027	0.22148
ENSG00000171885	AQP4	1.66496	0.0105422	0.150166
ENSG00000173950	XXYLT1	1.66672	0.0468475	0.304655
ENSG00000170873	MTSS1	1.66743	0.0423088	0.289894
ENSG00000163320	CGGBP1	1.67082	0.0246925	0.219729
ENSG00000157103	SLC6A1	1.67152	0.0490557	0.311469
ENSG00000126464	PRR12	1.67306	0.0316963	0.248188
ENSG00000214530	STARD10	1.67453	0.0229807	0.212326
ENSG00000102312	PORCN	1.67525	0.0421626	0.289444
ENSG00000053770	AP5M1	1.6778	0.0143632	0.170591
ENSG00000176533	GNG7	1.67836	0.0406181	0.284091
ENSG00000155980	KIF5A	1.68044	0.0026376	0.0744628
ENSG00000116128	BCL9	1.68053	0.0207688	0.202761
ENSG00000082898	XPO1	1.68278	0.00709473	0.122622
ENSG00000152558	TMEM123	1.68286	0.035101	0.262496
ENSG00000239828	NA	1.68288	0.0465893	0.304655
ENSG00000167619	TMEM145	1.68691	0.0409282	0.285158
ENSG00000080947	CROCCP3	1.68693	0.0372566	0.27092
ENSG00000111961	SASH1	1.69143	0.00519855	0.103244
ENSG00000205937	RNPS1	1.69185	0.0114681	0.156638
ENSG00000113269	RNF130	1.69208	0.00150117	0.0585007
ENSG00000185324	CDK10	1.69255	0.0307982	0.244153
ENSG00000215301	DDX3X	1.69455	0.00639193	0.116552
ENSG00000204227	RING1	1.7005	0.00506807	0.101948
ENSG00000110713	NUP98	1.70085	0.0235478	0.2153
ENSG00000167191	GPRC5B	1.70119	0.019896	0.200358
ENSG00000089486	CDIP1	1.70168	0.00140933	0.0566785
ENSG00000106628	POLD2	1.7034	0.0284191	0.234045
ENSG00000185033	SEMA4B	1.70387	0.0135771	0.167364
ENSG00000116580	GON4L	1.70515	0.0182955	0.189952
ENSG00000119523	ALG2	1.70578	0.0436311	0.29346
ENSG00000164292	RHOBTB3	1.70587	0.0156857	0.177051
ENSG00000083168	KAT6A	1.70781	0.00335432	0.0838779
ENSG00000196338	NLGN3	1.70836	0.00952709	0.143084
ENSG00000104341	LAPTM4B	1.70965	0.0451871	0.300376
ENSG00000111676	ATN1	1.71168	0.00638921	0.116552
ENSG00000102316	MAGED2	1.71425	0.0070949	0.122622
ENSG00000140545	MFGE8	1.7148	0.0119776	0.158512
ENSG00000186577	SMIM29	1.71695	0.037181	0.270914
ENSG00000103174	NAGPA	1.71829	0.0185454	0.191513
ENSG00000133275	CSNK1G2	1.7194	0.0427382	0.291594
ENSG00000159658	EFCAB14	1.72213	0.0159162	0.178834
ENSG00000234975	FTH1P2	1.72345	0.00744732	0.125814
ENSG00000177600	RPLP2	1.72384	0.0217897	0.207002
ENSG00000167671	UBXN6	1.72755	0.0474373	0.306792
ENSG00000185000	DGAT1	1.72845	0.0260498	0.225582
ENSG00000165280	VCP	1.73049	0.00854084	0.134847
ENSG00000126934	MAP2K2	1.73053	0.0024593	0.0725168
ENSG00000178980	SELENOW	1.73057	0.00173105	0.0621432
ENSG00000197157	SND1	1.73796	0.00212357	0.0677205
ENSG00000124201	ZNFX1	1.73872	0.01673	0.182706
ENSG00000134255	CEPT1	1.73893	0.042464	0.290545
ENSG00000140691	ARMC5	1.74051	0.0420893	0.289444
ENSG00000197226	TBC1D9B	1.74227	0.00323284	0.0822736
ENSG00000145425	RPS3A	1.74288	0.0281304	0.233115
ENSG00000176542	USF3	1.74296	0.00386546	0.0911469
ENSG00000269858	EGLN2	1.74373	0.00961762	0.143996
ENSG00000130287	NCAN	1.74378	0.0391085	0.278092
ENSG00000160766	GBAP1	1.74599	0.0479997	0.308466
ENSG00000132541	RIDA	1.74776	0.0465785	0.304655
ENSG00000175414	ARL10	1.75002	0.0220519	0.208127
ENSG00000125686	MED1	1.75062	0.0128519	0.164351
ENSG00000142039	CCDC97	1.75468	0.0431387	0.292313
ENSG00000012660	ELOVL5	1.75516	0.0129825	0.164351
ENSG00000066468	FGFR2	1.76077	0.0181407	0.189359
ENSG00000142208	AKT1	1.76144	0.0147536	0.173379
ENSG00000124313	IQSEC2	1.76226	0.0109763	0.15267
ENSG00000151327	FAM177A1	1.76255	0.035764	0.26499
ENSG00000177807	KCNJ10	1.76566	0.0278654	0.232271
ENSG00000155265	GOLGA7B	1.77213	0.00516539	0.102726
ENSG00000177169	ULK1	1.77218	0.017586	0.186938
ENSG00000063245	EPN1	1.7739	0.0081258	0.132037
ENSG00000136807	CDK9	1.77451	0.00196914	0.0659285
ENSG00000182870	GALNT9	1.77579	0.0176548	0.187394
ENSG00000006118	TMEM132A	1.77598	0.00932004	0.141442
ENSG00000184470	TXNRD2	1.77641	0.0308388	0.244153
ENSG00000175215	CTDSP2	1.7813	0.0212559	0.204386
ENSG00000166033	HTRA1	1.78505	0.0451584	0.300323
ENSG00000117713	ARID1A	1.78545	0.00247562	0.072541
ENSG00000099785	2017-03-02	1.78595	0.00513223	0.102489
ENSG00000134769	DTNA	1.78727	0.0204744	0.202491
ENSG00000081320	STK17B	1.78932	0.0295225	0.239455
ENSG00000037637	FBXO42	1.78985	0.0241276	0.218025
ENSG00000168077	SCARA3	1.79167	0.0313686	0.246824
ENSG00000146005	PSD2	1.79183	0.0285213	0.234354
ENSG00000162736	NCSTN	1.79779	0.012601	0.163351
ENSG00000122497	NA	1.79826	0.0150676	0.175298
ENSG00000099995	SF3A1	1.7995	0.0153004	0.176229
ENSG00000104774	MAN2B1	1.79979	0.0474596	0.306792
ENSG00000107882	SUFU	1.80346	0.0176886	0.187578
ENSG00000167614	TTYH1	1.8038	0.0165472	0.181506
ENSG00000189077	TMEM120A	1.80456	0.0292637	0.237755
ENSG00000226564	FTH1P20	1.80456	0.0156205	0.17682
ENSG00000249072	NA	1.80541	0.042576	0.290736
ENSG00000087250	MT3	1.80543	0.0339456	0.257567
ENSG00000251596	HADHAP1	1.80651	0.0469946	0.305106
ENSG00000106546	AHR	1.80761	0.0214	0.205049
ENSG00000117298	ECE1	1.80841	0.0292438	0.237727
ENSG00000172890	NADSYN1	1.8096	0.0486153	0.310247
ENSG00000002330	BAD	1.81415	0.0302713	0.24161
ENSG00000078808	SDF4	1.81417	0.0178233	0.188217
ENSG00000169439	SDC2	1.81439	0.0450151	0.299645
ENSG00000109501	WFS1	1.82463	0.0202442	0.202274
ENSG00000137266	SLC22A23	1.82917	0.00505541	0.101948
ENSG00000146083	RNF44	1.83012	0.033812	0.257376
ENSG00000196361	ELAVL3	1.83219	0.00571121	0.108229
ENSG00000160087	UBE2J2	1.83324	0.0372539	0.27092
ENSG00000180190	TDRP	1.84176	0.0366027	0.268167
ENSG00000068394	GPKOW	1.85061	0.032556	0.251753
ENSG00000132970	WASF3	1.85562	0.00167608	0.0614337
ENSG00000134250	NOTCH2	1.8568	0.0165609	0.181506
ENSG00000059915	PSD	1.85736	0.00138956	0.0562165
ENSG00000268166	NA	1.8576	0.0326839	0.252372
ENSG00000131069	ACSS2	1.85929	0.00821485	0.132592
ENSG00000107201	DDX58	1.85932	0.0286434	0.235091
ENSG00000175221	MED16	1.86036	0.0135473	0.167364
ENSG00000125741	OPA3	1.8623	0.0254211	0.222654
ENSG00000020577	SAMD4A	1.86332	0.00466744	0.0986501
ENSG00000030419	IKZF2	1.86559	0.0261237	0.225582
ENSG00000010810	FYN	1.87447	0.00403542	0.0925908
ENSG00000197858	GPAA1	1.87544	0.00704277	0.122554
ENSG00000186350	RXRA	1.87674	0.00969427	0.144558
ENSG00000170915	PAQR8	1.87825	0.015532	0.176606
ENSG00000103222	ABCC1	1.87871	0.0352933	0.263377
ENSG00000138111	MFSD13A	1.87974	0.0346491	0.260327
ENSG00000163812	ZDHHC3	1.87975	0.0321835	0.249975
ENSG00000121905	HPCA	1.88023	0.0155219	0.176606
ENSG00000114388	NPRL2	1.8814	0.044618	0.297686
ENSG00000004399	PLXND1	1.88503	0.00941697	0.142231
ENSG00000115468	EFHD1	1.88525	0.0143507	0.170582
ENSG00000132692	BCAN	1.88546	0.00333413	0.0836787
ENSG00000167395	ZNF646	1.88614	0.0366093	0.268167
ENSG00000141026	MED9	1.88631	0.0338482	0.257516
ENSG00000155592	ZKSCAN2	1.88704	0.0458561	0.302238
ENSG00000232561	NA	1.88911	0.00449758	0.0971249
ENSG00000117280	RAB29	1.89079	0.0287482	0.235283
ENSG00000101439	CST3	1.89305	0.0383495	0.275377
ENSG00000146648	EGFR	1.89315	0.0223299	0.209085
ENSG00000160959	LRRC14	1.89445	0.023649	0.21543
ENSG00000179583	CIITA	1.89463	0.0186862	0.192281
ENSG00000205682	NA	1.89614	0.0436925	0.293541
ENSG00000248124	RRN3P1	1.89856	0.048622	0.310247
ENSG00000152042	NA	1.89932	0.0258481	0.225033
ENSG00000079215	SLC1A3	1.89986	0.0129199	0.164351
ENSG00000134508	CABLES1	1.90113	0.00538375	0.104766
ENSG00000151729	SLC25A4	1.90517	0.0212747	0.204386
ENSG00000105197	TIMM50	1.90626	0.0221923	0.209085
ENSG00000263069	NA	1.90892	0.0489492	0.311237
ENSG00000154545	MAGED4	1.9105	0.020509	0.202491
ENSG00000105088	OLFM2	1.91295	0.015553	0.176606
ENSG00000109381	ELF2	1.91325	0.0298647	0.240649
ENSG00000185641	NA	1.91455	0.0391945	0.278302
ENSG00000249348	UGDH-AS1	1.91482	0.0483286	0.309166
ENSG00000123130	ACOT9	1.91551	0.0496242	0.313346
ENSG00000105726	ATP13A1	1.91573	0.00205698	0.0668174
ENSG00000068650	ATP11A	1.91753	0.0062967	0.115984
ENSG00000273033	LINC02035	1.91797	0.0431989	0.292313
ENSG00000119950	MXI1	1.92035	0.00218029	0.0687719
ENSG00000234719	NPIPB2	1.92246	0.011879	0.15822
ENSG00000145246	ATP10D	1.92278	0.0155599	0.176606
ENSG00000151572	ANO4	1.92387	0.0477908	0.308335
ENSG00000168303	MPLKIP	1.92414	0.00281364	0.0764276
ENSG00000185909	KLHDC8B	1.92431	0.0430735	0.292313
ENSG00000182963	GJC1	1.92531	0.0430478	0.292313
ENSG00000172375	C2CD2L	1.92651	0.00853083	0.134847
ENSG00000183605	SFXN4	1.93004	0.0264182	0.227084
ENSG00000165275	TRMT10B	1.93312	0.0296308	0.239796
ENSG00000140262	TCF12	1.93841	0.0024952	0.072541
ENSG00000242086	LINC00969	1.93864	0.00268494	0.0751061
ENSG00000173011	TADA2B	1.93864	0.0153986	0.176606
ENSG00000130717	UCK1	1.94401	0.0366373	0.268167
ENSG00000080845	DLGAP4	1.9451	0.00333489	0.0836787
ENSG00000147475	ERLIN2	1.94524	0.0301814	0.24161
ENSG00000166016	ABTB2	1.9458	0.0112033	0.154882
ENSG00000109079	TNFAIP1	1.94776	0.0190666	0.195187
ENSG00000237973	MTCO1P12	1.94925	0.0144489	0.170908
ENSG00000133048	CHI3L1	1.95049	0.0138021	0.16863
ENSG00000197852	FAM212B	1.95335	0.00316266	0.0815147
ENSG00000100302	RASD2	1.95344	0.00653819	0.117666
ENSG00000117395	EBNA1BP2	1.9539	0.0428612	0.291746
ENSG00000186834	HEXIM1	1.95981	0.0118789	0.15822
ENSG00000214402	LCNL1	1.96172	0.0462657	0.303998
ENSG00000108523	RNF167	1.96418	0.0198997	0.200358
ENSG00000184221	OLIG1	1.96668	0.0300694	0.24161
ENSG00000124357	NAGK	1.96886	0.00494284	0.10122
ENSG00000131584	ACAP3	1.96889	0.00206218	0.0668174
ENSG00000130731	METTL26	1.96892	0.0083539	0.133496
ENSG00000137478	FCHSD2	1.9704	0.00656126	0.117666
ENSG00000132002	DNAJB1	1.97412	0.0270027	0.229292
ENSG00000095015	MAP3K1	1.97699	0.0282105	0.233256
ENSG00000144749	LRIG1	1.97905	0.0179844	0.188798
ENSG00000166925	TSC22D4	1.98008	0.0271585	0.229292
ENSG00000228232	GAPDHP1	1.98237	0.0036927	0.0894067
ENSG00000105738	SIPA1L3	1.98246	0.0149232	0.174312
ENSG00000171016	PYGO1	1.98605	0.0207474	0.202761
ENSG00000232573	RPL3P4	1.98679	0.00442386	0.096961
ENSG00000175826	CTDNEP1	1.98799	0.0205128	0.202491
ENSG00000099204	ABLIM1	1.98802	0.00079056	0.0423916
ENSG00000165424	ZCCHC24	1.98886	0.0244531	0.219467
ENSG00000104687	GSR	1.99319	0.00815178	0.132163
ENSG00000139291	TMEM19	1.99914	0.0360328	0.266709
ENSG00000167797	CDK2AP2	1.99916	0.041042	0.285563
ENSG00000153902	LGI4	2.0005	0.000261035	0.0262082
ENSG00000115268	RPS15	2.00181	0.00397514	0.0918487
ENSG00000162236	STX5	2.00473	0.00728361	0.124207
ENSG00000142453	CARM1	2.00731	0.00329839	0.0833403
ENSG00000167965	MLST8	2.00759	0.00304023	0.0799137
ENSG00000105393	BABAM1	2.00964	0.0126033	0.163351
ENSG00000136802	LRRC8A	2.01093	0.00203303	0.0668174
ENSG00000226950	DANCR	2.01246	0.0434879	0.293118
ENSG00000206530	CFAP44	2.01246	0.00508146	0.101948
ENSG00000117984	CTSD	2.01253	0.00116818	0.0535219
ENSG00000140323	DISP2	2.01426	0.0108258	0.152332
ENSG00000215817	ZC3H11B	2.01814	0.0181386	0.189359
ENSG00000146263	MMS22L	2.02051	0.0218651	0.207311
ENSG00000198915	RASGEF1A	2.02251	0.00944895	0.142354
ENSG00000084710	EFR3B	2.02269	0.0138853	0.169076
ENSG00000115756	HPCAL1	2.02291	0.0136465	0.16783
ENSG00000161091	MFSD12	2.02298	0.0333098	0.255164
ENSG00000170075	GPR37L1	2.02308	0.0261715	0.225582
ENSG00000068078	FGFR3	2.02327	0.0355937	0.264598
ENSG00000233137	NA	2.02819	0.0102933	0.149378
ENSG00000239697	TNFSF12	2.02826	0.0205545	0.202491
ENSG00000113555	PCDH12	2.02843	0.0400406	0.281959
ENSG00000136816	TOR1B	2.03018	0.0314943	0.247275
ENSG00000135750	KCNK1	2.03036	0.0209889	0.203433
ENSG00000100445	SDR39U1	2.0306	0.0281072	0.233115
ENSG00000167528	ZNF641	2.03107	0.0128778	0.164351
ENSG00000167566	NCKAP5L	2.03174	0.0182597	0.18978
ENSG00000197223	C1D	2.03194	0.0412803	0.2863
ENSG00000123739	PLA2G12A	2.03418	0.0184842	0.191216
ENSG00000069122	ADGRF5	2.03479	0.0266837	0.228328
ENSG00000158296	SLC13A3	2.03495	0.0211242	0.203891
ENSG00000152601	MBNL1	2.0364	0.00107119	0.051524
ENSG00000104969	SGTA	2.03717	0.00049018	0.0342221
ENSG00000219438	FAM19A5	2.03871	0.00671126	0.119222
ENSG00000169710	FASN	2.03959	0.00656491	0.117666
ENSG00000103932	RPAP1	2.04069	0.0115434	0.156778
ENSG00000166123	GPT2	2.04075	0.00828616	0.132854
ENSG00000149639	SOGA1	2.04223	0.00075036	0.0416234
ENSG00000176700	SCAND2P	2.0439	0.0283826	0.233991
ENSG00000187778	MCRS1	2.0447	0.0339142	0.257567
ENSG00000186162	CIDECP	2.04593	0.0251828	0.221774
ENSG00000023909	GCLM	2.05088	0.0166467	0.18217
ENSG00000188986	NELFB	2.05174	0.016263	0.180255
ENSG00000260630	SNAI3-AS1	2.0542	0.00418393	0.0943536
ENSG00000237683	NA	2.0576	0.00979983	0.145625
ENSG00000198663	C6orf89	2.05882	0.00108302	0.0515789
ENSG00000228716	DHFR	2.06145	0.0311287	0.245737
ENSG00000070413	DGCR2	2.06275	0.000822556	0.0436226
ENSG00000181019	NQO1	2.06329	0.029874	0.240649
ENSG00000172269	DPAGT1	2.0675	0.0104301	0.149463
ENSG00000070047	PHRF1	2.06829	0.0213428	0.204636
ENSG00000196456	ZNF775	2.0708	0.0308438	0.244153
ENSG00000265735	RN7SL5P	2.07086	0.0105201	0.150059
ENSG00000271976	NA	2.07506	0.0218081	0.207041
ENSG00000177640	CASC2	2.0754	0.0460965	0.303633
ENSG00000197584	KCNMB2	2.07769	0.0462779	0.303998
ENSG00000046889	PREX2	2.07773	0.0146953	0.172974
ENSG00000182957	SPATA13	2.08244	0.0203085	0.202491
ENSG00000170473	PYM1	2.08396	0.0424536	0.290545
ENSG00000135899	SP110	2.08822	0.0461711	0.303794
ENSG00000268172	NA	2.08824	0.0337392	0.257093
ENSG00000235174	NA	2.08902	0.038232	0.275248
ENSG00000213315	NA	2.09038	0.0283963	0.233991
ENSG00000011114	BTBD7	2.09114	0.00414103	0.0935317
ENSG00000253159	PCDHGA12	2.09142	0.0212788	0.204386
ENSG00000197756	RPL37A	2.09168	0.00472682	0.0988944
ENSG00000085117	CD82	2.09401	0.0436308	0.29346
ENSG00000168918	INPP5D	2.09537	0.0288596	0.235759
ENSG00000226608	FTLP3	2.09571	0.00159798	0.0602487
ENSG00000167964	RAB26	2.09988	0.0131119	0.16455
ENSG00000180879	SSR4	2.10051	0.019377	0.197008
ENSG00000035403	VCL	2.10118	0.0107426	0.152332
ENSG00000083807	SLC27A5	2.10205	0.0122589	0.161056
ENSG00000137449	CPEB2	2.10397	0.00721704	0.123801
ENSG00000185722	ANKFY1	2.10542	0.00271869	0.07533
ENSG00000171847	FAM90A1	2.10576	0.0189446	0.194387
ENSG00000147123	NDUFB11	2.10669	0.0193323	0.196852
ENSG00000130695	CEP85	2.10688	0.0381409	0.275248
ENSG00000108830	RND2	2.11129	0.028273	0.233506
ENSG00000074800	ENO1	2.113	0.000452518	0.0334263
ENSG00000170759	KIF5B	2.11329	0.00306247	0.080178
ENSG00000247596	TWF2	2.1135	0.0388465	0.276918
ENSG00000125844	RRBP1	2.11385	0.0199804	0.200797
ENSG00000100324	TAB1	2.11472	0.00553413	0.106123
ENSG00000226852	NA	2.11487	0.0489316	0.311237
ENSG00000147454	SLC25A37	2.11582	0.00319471	0.081719
ENSG00000135469	COQ10A	2.11795	0.0308359	0.244153
ENSG00000008311	AASS	2.11912	0.0260578	0.225582
ENSG00000215030	NA	2.12016	0.0381901	0.275248
ENSG00000232082	RPS6KA2-IT1	2.1208	0.033547	0.256709
ENSG00000211459	MT-RNR1	2.1214	0.00895689	0.138397
ENSG00000174945	AMZ1	2.13288	0.0325279	0.251753
ENSG00000247679	NA	2.13296	0.0275454	0.231056
ENSG00000178184	PARD6G	2.13339	0.0278421	0.232271
ENSG00000188573	FBLL1	2.13654	0.0184911	0.191216
ENSG00000140022	STON2	2.13845	0.0161394	0.179681
ENSG00000232300	FAM215B	2.13989	0.0342863	0.258691
ENSG00000028277	POU2F2	2.14142	0.0175568	0.186859
ENSG00000104964	AES	2.14442	0.000813455	0.0433315
ENSG00000173402	DAG1	2.14816	0.0100003	0.14739
ENSG00000228274	NA	2.15119	0.0210022	0.203433
ENSG00000005206	SPPL2B	2.15513	0.0246331	0.219721
ENSG00000204580	DDR1	2.15656	0.00230173	0.0706025
ENSG00000249119	MTND6P4	2.15772	0.0167826	0.182706
ENSG00000183579	ZNRF3	2.15802	0.00995781	0.147262
ENSG00000108604	SMARCD2	2.15839	0.0314465	0.247255
ENSG00000188803	SHISA6	2.15892	0.00871356	0.136679
ENSG00000119681	LTBP2	2.16382	0.0315501	0.247563
ENSG00000198925	ATG9A	2.1665	0.000207771	0.0228558
ENSG00000115128	SF3B6	2.1674	0.0415249	0.287242
ENSG00000173548	SNX33	2.16767	0.00774642	0.128174
ENSG00000144908	ALDH1L1	2.16874	0.0418615	0.288689
ENSG00000148400	NOTCH1	2.17063	0.0113947	0.156224
ENSG00000184828	ZBTB7C	2.17107	0.0170311	0.184135
ENSG00000272060	NA	2.17238	0.0343077	0.258702
ENSG00000124126	PREX1	2.17578	0.0027077	0.07533
ENSG00000065491	TBC1D22B	2.17623	0.0468144	0.304655
ENSG00000183283	DAZAP2	2.17634	0.00343281	0.0849578
ENSG00000143543	JTB	2.18121	0.00342021	0.0847909
ENSG00000136213	CHST12	2.18147	0.0327878	0.252501
ENSG00000185432	METTL7A	2.18266	0.00300456	0.0796704
ENSG00000182087	TMEM259	2.18351	0.00556341	0.106544
ENSG00000106780	MEGF9	2.18401	0.00156242	0.0596853
ENSG00000177595	PIDD1	2.18423	0.0467779	0.304655
ENSG00000173193	PARP14	2.18697	0.0365252	0.268024
ENSG00000165475	CRYL1	2.18739	0.021973	0.207518
ENSG00000167393	PPP2R3B	2.19087	0.0482875	0.309166
ENSG00000171951	SCG2	2.19205	0.0138337	0.168873
ENSG00000164010	ERMAP	2.19215	0.0428499	0.291746
ENSG00000083093	PALB2	2.1926	0.0117502	0.158103
ENSG00000164877	MICALL2	2.19388	0.00111625	0.052471
ENSG00000173171	MTX1	2.19659	0.0177392	0.187661
ENSG00000130193	THEM6	2.19937	0.0209023	0.203433
ENSG00000162430	SELENON	2.20021	0.00620293	0.114403
ENSG00000164050	PLXNB1	2.20174	0.0179516	0.188798
ENSG00000068831	RASGRP2	2.20291	0.00536177	0.104761
ENSG00000112514	CUTA	2.20507	0.0242532	0.218777
ENSG00000183148	ANKRD20A2	2.20988	0.0124284	0.162272
ENSG00000149260	CAPN5	2.21034	0.0357841	0.265004
ENSG00000210082	MT-RNR2	2.21129	0.00852965	0.134847
ENSG00000129595	EPB41L4A	2.21197	0.0332647	0.254953
ENSG00000171206	TRIM8	2.21375	0.00207924	0.0669918
ENSG00000144711	IQSEC1	2.21448	0.000610042	0.0381525
ENSG00000211460	TSN	2.21681	0.00928693	0.141235
ENSG00000110693	SOX6	2.21762	0.00642824	0.116871
ENSG00000159753	CARMIL2	2.21842	0.0378227	0.273799
ENSG00000076108	BAZ2A	2.21889	0.00221436	0.0689977
ENSG00000031081	ARHGAP31	2.22076	0.00477119	0.0993823
ENSG00000070444	MNT	2.22566	0.010437	0.149463
ENSG00000187098	MITF	2.22692	0.0364115	0.268005
ENSG00000175745	NR2F1	2.22835	0.00247172	0.072541
ENSG00000156675	RAB11FIP1	2.22922	0.0371483	0.270914
ENSG00000163884	KLF15	2.2299	0.0224711	0.209085
ENSG00000140688	C16orf58	2.23022	0.0248515	0.220466
ENSG00000270074	NA	2.2313	0.0044375	0.096961
ENSG00000174607	UGT8	2.2343	0.0136555	0.16783
ENSG00000269028	MTRNR2L12	2.23508	0.0132718	0.165077
ENSG00000185674	LYG2	2.2364	0.0485405	0.31
ENSG00000085185	BCORL1	2.2394	0.0102741	0.149347
ENSG00000100417	PMM1	2.24036	0.0116233	0.157126
ENSG00000184384	MAML2	2.24328	0.0206416	0.202761
ENSG00000188783	PRELP	2.24369	0.0207971	0.202761
ENSG00000126882	FAM78A	2.24479	0.0289089	0.235799
ENSG00000166228	PCBD1	2.24506	0.0113424	0.155895
ENSG00000225774	SIRPAP1	2.24704	0.0224887	0.209115
ENSG00000179262	RAD23A	2.248	0.00635051	0.116383
ENSG00000133243	BTBD2	2.25151	0.0109773	0.15267
ENSG00000226083	SLC39A12-AS1	2.25607	0.0376807	0.273044
ENSG00000143603	KCNN3	2.2568	0.00344181	0.0850351
ENSG00000181027	FKRP	2.25909	0.0261755	0.225582
ENSG00000205250	E2F4	2.25953	0.00572393	0.108328
ENSG00000219481	NBPF1	2.26049	3.93188e-05	0.0091206
ENSG00000233369	GTF2IP4	2.26122	0.00831537	0.133028
ENSG00000006016	CRLF1	2.26365	0.0280072	0.232976
ENSG00000141338	ABCA8	2.2662	0.00613404	0.113428
ENSG00000154957	ZNF18	2.27235	0.0239087	0.21675
ENSG00000232611	NA	2.27512	0.0356745	0.264869
ENSG00000145022	TCTA	2.2758	0.0092011	0.140677
ENSG00000122687	MRM2	2.27602	0.0284796	0.234212
ENSG00000198034	RPS4X	2.27777	3.72556e-05	0.00898978
ENSG00000061455	PRDM6	2.27787	0.00715519	0.123115
ENSG00000177051	FBXO46	2.28333	0.00814908	0.132163
ENSG00000271043	MTRNR2L2	2.28453	0.0156898	0.177051
ENSG00000148175	STOM	2.28647	0.0159219	0.178834
ENSG00000152661	GJA1	2.2884	0.0102365	0.149099
ENSG00000231501	MTND4LP1	2.28888	0.00442902	0.096961
ENSG00000259976	NA	2.289	0.0128875	0.164351
ENSG00000175701	LINC00116	2.29288	0.0251656	0.221757
ENSG00000073150	PANX2	2.29471	0.0109308	0.152462
ENSG00000105939	ZC3HAV1	2.29548	0.0236506	0.21543
ENSG00000149115	TNKS1BP1	2.29811	0.00246995	0.072541
ENSG00000103066	PLA2G15	2.29891	0.00213721	0.0678815
ENSG00000270906	MTND4P35	2.30096	0.015335	0.176429
ENSG00000247627	MTND4P12	2.30336	0.0152088	0.176014
ENSG00000226783	TLK1P1	2.30338	0.0307723	0.244121
ENSG00000215861	NA	2.30428	0.0371668	0.270914
ENSG00000092931	MFSD11	2.31163	0.0220871	0.208324
ENSG00000156253	RWDD2B	2.31439	0.0153422	0.176429
ENSG00000169218	RSPO1	2.31519	0.0255667	0.223597
ENSG00000140988	RPS2	2.31621	0.000176942	0.0220029
ENSG00000152214	RIT2	2.31913	0.0223494	0.209085
ENSG00000127418	FGFRL1	2.31954	0.0312742	0.24652
ENSG00000245532	NEAT1	2.32082	0.00217711	0.0687719
ENSG00000249459	ZNF286B	2.32105	0.0444764	0.297153
ENSG00000259953	NA	2.32219	0.0227934	0.211023
ENSG00000145194	ECE2	2.32587	0.0231657	0.213355
ENSG00000173991	TCAP	2.3259	0.029221	0.237675
ENSG00000149743	TRPT1	2.32647	0.0431841	0.292313
ENSG00000213066	FGFR1OP	2.32896	0.00446465	0.0970558
ENSG00000185684	EP400NL	2.334	0.00430255	0.0961302
ENSG00000119771	KLHL29	2.33671	0.0100517	0.147464
ENSG00000168101	NUDT16L1	2.33694	0.0179752	0.188798
ENSG00000259165	NA	2.33917	0.0304007	0.24217
ENSG00000258545	RHOXF1-AS1	2.34187	0.021113	0.203891
ENSG00000136011	STAB2	2.34226	0.0137283	0.168505
ENSG00000163359	COL6A3	2.344	0.00106848	0.051524
ENSG00000168309	FAM107A	2.34742	0.00877433	0.137335
ENSG00000105700	KXD1	2.34808	0.0315987	0.247691
ENSG00000232177	MTND4P24	2.35265	0.0137915	0.16863
ENSG00000138442	WDR12	2.35352	0.00429071	0.0960137
ENSG00000087088	BAX	2.35397	0.0322374	0.250259
ENSG00000215012	RTL10	2.35542	0.0157369	0.177444
ENSG00000128203	ASPHD2	2.35975	0.026989	0.229292
ENSG00000256045	MTRNR2L10	2.3609	0.00927	0.141126
ENSG00000163344	PMVK	2.36685	0.00996994	0.147291
ENSG00000164221	CCDC112	2.36687	0.0336172	0.256976
ENSG00000185133	INPP5J	2.36707	0.0239351	0.216854
ENSG00000196247	ZNF107	2.37328	0.00936713	0.141859
ENSG00000103260	METRN	2.37361	0.00280737	0.0764006
ENSG00000248923	MTND5P11	2.37414	0.0107972	0.152332
ENSG00000155962	CLIC2	2.37583	0.0468434	0.304655
ENSG00000173531	MST1	2.37897	0.00842732	0.134105
ENSG00000153944	MSI2	2.37987	0.000572293	0.0377798
ENSG00000176087	SLC35A4	2.38003	0.0155154	0.176606
ENSG00000024422	EHD2	2.38118	0.0253094	0.22227
ENSG00000131165	CHMP1A	2.38704	0.00917047	0.140646
ENSG00000099795	NDUFB7	2.38748	0.00452207	0.0971374
ENSG00000076201	PTPN23	2.38812	0.0132111	0.164888
ENSG00000270188	MTRNR2L11	2.38851	0.00942797	0.142231
ENSG00000073060	SCARB1	2.39227	3.10067e-05	0.00816209
ENSG00000109846	CRYAB	2.39541	0.00308128	0.0805249
ENSG00000105854	PON2	2.39544	0.00428817	0.0960137
ENSG00000162148	PPP1R32	2.39773	0.0314764	0.247268
ENSG00000142534	RPS11	2.40062	0.0176102	0.187058
ENSG00000108312	UBTF	2.40083	0.00262177	0.0744275
ENSG00000130726	TRIM28	2.40415	0.0146743	0.172974
ENSG00000185650	ZFP36L1	2.4075	0.0160408	0.179059
ENSG00000159228	CBR1	2.40919	0.0148221	0.174042
ENSG00000260539	NA	2.41313	0.00169627	0.0615504
ENSG00000159335	PTMS	2.41401	0.000509362	0.0347856
ENSG00000232372	NA	2.41438	0.0281775	0.233139
ENSG00000109066	TMEM104	2.41488	0.00925658	0.141109
ENSG00000137193	PIM1	2.41726	0.03195	0.249096
ENSG00000103449	SALL1	2.42042	0.00450712	0.0971249
ENSG00000090432	MUL1	2.42097	0.0102049	0.149009
ENSG00000080573	COL5A3	2.42173	0.0014007	0.0564883
ENSG00000145020	AMT	2.42313	0.00861631	0.135742
ENSG00000165029	ABCA1	2.42445	0.00240306	0.0715828
ENSG00000108788	MLX	2.43064	0.0223708	0.209085
ENSG00000110651	CD81	2.43158	0.000618652	0.0381525
ENSG00000223705	NSUN5P1	2.43372	0.00371583	0.0895801
ENSG00000131408	NR1H2	2.43638	0.00771634	0.128174
ENSG00000141696	P3H4	2.43683	0.0303744	0.242159
ENSG00000235508	RPS2P7	2.44093	0.00828079	0.132854
ENSG00000172572	PDE3A	2.44384	0.048264	0.309166
ENSG00000182185	RAD51B	2.4445	0.049773	0.313346
ENSG00000119004	CYP20A1	2.4477	0.0342885	0.258691
ENSG00000259045	MTCO1P2	2.45168	0.00819589	0.132433
ENSG00000159176	CSRP1	2.45261	0.00167242	0.0614337
ENSG00000181830	SLC35C1	2.45582	0.0367525	0.268603
ENSG00000133256	PDE6B	2.45905	0.0104123	0.149463
ENSG00000135821	GLUL	2.46016	0.00586238	0.110085
ENSG00000181396	OGFOD3	2.46081	0.0181931	0.189633
ENSG00000113140	SPARC	2.46242	0.0124415	0.162277
ENSG00000073849	ST6GAL1	2.46291	0.000307202	0.0285604
ENSG00000128016	ZFP36	2.46459	0.0198225	0.200098
ENSG00000063177	RPL18	2.46839	0.00192209	0.0653241
ENSG00000257923	CUX1	2.4685	0.000654937	0.0390586
ENSG00000173218	VANGL1	2.47331	0.0456766	0.302104
ENSG00000105705	SUGP1	2.47788	0.00330604	0.0833882
ENSG00000268912	NA	2.47901	0.0233194	0.213953
ENSG00000034152	MAP2K3	2.481	0.0288258	0.235759
ENSG00000198938	MT-CO3	2.48685	0.0032448	0.0822736
ENSG00000129250	KIF1C	2.4883	0.00132315	0.05585
ENSG00000103429	BFAR	2.48925	0.0127961	0.164094
ENSG00000205730	ITPRIPL2	2.49116	0.0164764	0.181144
ENSG00000137509	PRCP	2.49133	0.00179723	0.0630032
ENSG00000177150	FAM210A	2.50476	0.00724312	0.123809
ENSG00000230733	NA	2.50652	0.0143759	0.170602
ENSG00000235865	GSN-AS1	2.51222	0.0027465	0.0756361
ENSG00000198786	MT-ND5	2.51358	0.00238989	0.0715193
ENSG00000262902	MTCO1P40	2.51432	0.00444019	0.096961
ENSG00000240498	CDKN2B-AS1	2.51659	0.041498	0.287242
ENSG00000122783	C7orf49	2.52459	0.0344582	0.259566
ENSG00000160321	ZNF208	2.52632	0.0231819	0.213368
ENSG00000253857	NA	2.53617	0.0341759	0.258381
ENSG00000087086	FTL	2.5376	6.73323e-06	0.00423842
ENSG00000133789	SWAP70	2.53779	0.00462256	0.0986501
ENSG00000200966	RN7SKP87	2.53927	0.0426439	NA
ENSG00000167081	PBX3	2.53934	0.0171276	0.184641
ENSG00000135678	CPM	2.54362	0.0236259	0.21543
ENSG00000198868	MTND4LP30	2.54441	0.0134865	0.166887
ENSG00000161921	CXCL16	2.54783	0.0437898	0.294006
ENSG00000162889	MAPKAPK2	2.54791	0.00501226	0.101948
ENSG00000148180	GSN	2.54956	0.00112903	0.0525596
ENSG00000241627	UBQLN4P1	2.54985	0.0141183	0.170036
ENSG00000105556	MIER2	2.54986	0.0316188	0.247715
ENSG00000104529	EEF1D	2.55027	0.003737	0.0897765
ENSG00000214046	SMIM7	2.55163	0.0374708	0.272149
ENSG00000148343	MIGA2	2.55187	0.0102201	0.149009
ENSG00000196313	POM121	2.55192	0.000195075	0.0222385
ENSG00000114650	SCAP	2.55293	0.00095559	0.0480086
ENSG00000164938	TP53INP1	2.55408	0.0246765	0.219721
ENSG00000227018	IL6STP1	2.55432	0.0161282	0.179681
ENSG00000169213	RAB3B	2.55984	0.00436861	0.096961
ENSG00000021300	PLEKHB1	2.56131	0.00144083	0.0573086
ENSG00000119661	DNAL1	2.56219	0.00137665	0.0562165
ENSG00000100105	PATZ1	2.56249	0.0120026	0.158596
ENSG00000067182	TNFRSF1A	2.56684	0.00686471	0.120859
ENSG00000110047	EHD1	2.56704	0.00681948	0.1207
ENSG00000171045	TSNARE1	2.57344	0.0126659	0.163351
ENSG00000229833	PET100	2.57586	0.0404512	0.283224
ENSG00000123143	PKN1	2.57628	0.0325689	0.251753
ENSG00000244513	NA	2.58378	0.0497205	0.313346
ENSG00000240429	LRRFIP1P1	2.58457	0.023248	0.21384
ENSG00000136235	GPNMB	2.59212	0.0383043	0.275377
ENSG00000182544	MFSD5	2.59434	0.0189977	0.194656
ENSG00000198727	MT-CYB	2.59529	0.00152019	0.0586913
ENSG00000088038	CNOT3	2.59575	0.0015374	0.0591355
ENSG00000086827	ZW10	2.60064	0.0196673	0.198739
ENSG00000238465	NA	2.60223	0.0362528	0.267623
ENSG00000205363	C15orf59	2.60395	0.00754319	0.126989
ENSG00000198886	MT-ND4	2.604	0.00197175	0.0659285
ENSG00000226694	NA	2.60453	0.0151914	0.175952
ENSG00000154930	ACSS1	2.60859	0.00482283	0.0998238
ENSG00000198804	MT-CO1	2.60981	0.00160961	0.0605297
ENSG00000230916	MTCO1P53	2.61201	0.00407469	0.0931965
ENSG00000168961	LGALS9	2.61332	0.0390981	0.278092
ENSG00000244313	NA	2.61367	0.00042936	0.0325459
ENSG00000215908	CROCCP2	2.61368	0.00811921	0.132037
ENSG00000236814	NA	2.61397	0.00966316	NA
ENSG00000131095	GFAP	2.61399	0.00317933	0.0815147
ENSG00000213383	NA	2.61598	0.0365094	NA
ENSG00000182871	COL18A1	2.61606	0.00945963	0.142366
ENSG00000107736	CDH23	2.61797	0.00432532	0.0964901
ENSG00000043355	ZIC2	2.61887	0.0322915	0.250455
ENSG00000189221	MAOA	2.6194	0.00410833	0.0933462
ENSG00000157538	DSCR3	2.62379	0.00446314	0.0970558
ENSG00000168268	NT5DC2	2.62389	0.0140309	0.169849
ENSG00000131462	TUBG1	2.62494	0.00843028	0.134105
ENSG00000224083	MTCO1P11	2.62508	0.0414148	0.28696
ENSG00000273487	NA	2.62636	0.0428253	0.291746
ENSG00000229604	MTATP8P2	2.62974	0.00702559	0.12255
ENSG00000064703	DDX20	2.63046	0.0244887	0.219534
ENSG00000132694	ARHGEF11	2.635	0.000352436	0.0298395
ENSG00000249780	NA	2.63551	0.0110368	0.153057
ENSG00000254122	PCDHGB7	2.63699	0.000617794	0.0381525
ENSG00000254531	NA	2.63874	0.0268193	0.22854
ENSG00000189171	S100A13	2.63878	0.00742311	0.125698
ENSG00000183963	SMTN	2.64015	0.0304092	0.24217
ENSG00000170909	OSCAR	2.64035	0.0410652	0.285563
ENSG00000173599	PC	2.64197	0.0049538	0.101258
ENSG00000163507	KIAA1524	2.64515	0.0475195	0.30699
ENSG00000241213	LINC02024	2.65495	0.00221462	0.0689977
ENSG00000212907	MT-ND4L	2.65689	0.00234237	0.0712454
ENSG00000110717	NDUFS8	2.65743	0.000577586	0.0377798
ENSG00000106624	AEBP1	2.65785	0.00709748	0.122622
ENSG00000099864	PALM	2.6638	0.00153986	0.0591355
ENSG00000007264	MATK	2.66751	0.0182343	0.189652
ENSG00000244480	NA	2.67128	0.0415082	0.287242
ENSG00000160908	ZNF394	2.67462	0.0225986	0.209867
ENSG00000244921	MTCYBP18	2.67581	0.00464661	0.0986501
ENSG00000115137	DNAJC27	2.67976	0.00259845	0.0739272
ENSG00000167601	AXL	2.68064	0.0064833	0.117039
ENSG00000163931	TKT	2.68067	1.81271e-05	0.00599324
ENSG00000005513	SOX8	2.68881	0.0118533	0.15822
ENSG00000198695	MT-ND6	2.68967	0.00198372	0.0660236
ENSG00000234130	NA	2.69445	0.00521536	0.103436
ENSG00000083857	FAT1	2.69586	0.00135732	0.0562165
ENSG00000243927	MRPS6	2.69757	0.0028897	0.0774897
ENSG00000173511	VEGFB	2.70087	0.00663635	0.118472
ENSG00000011132	APBA3	2.70674	0.0215061	0.205657
ENSG00000171310	CHST11	2.70906	0.00409633	0.0933462
ENSG00000258947	TUBB3	2.71222	0.0115053	0.156638
ENSG00000143772	ITPKB	2.71239	0.00210274	0.0673529
ENSG00000159352	PSMD4	2.71269	0.000967113	0.0482823
ENSG00000186792	HYAL3	2.71441	0.0148857	0.17412
ENSG00000165802	NSMF	2.71696	1.92837e-05	0.00599324
ENSG00000228753	EIF4BP2	2.71711	0.0116878	0.157557
ENSG00000164403	SHROOM1	2.71756	0.00341493	0.0847909
ENSG00000270672	MTRNR2L6	2.71826	0.00138364	0.0562165
ENSG00000105663	NA	2.72269	0.016611	0.181917
ENSG00000249478	NA	2.72402	0.0233393	0.214
ENSG00000159713	TPPP3	2.7315	0.0222416	0.209085
ENSG00000205155	PSENEN	2.73254	0.0128249	0.164317
ENSG00000146535	GNA12	2.73578	0.00259904	0.0739272
ENSG00000167588	GPD1	2.7364	0.0191108	0.1954
ENSG00000123901	GPR83	2.73697	0.0294201	0.238758
ENSG00000105186	ANKRD27	2.73842	0.000786475	0.0423505
ENSG00000169715	MT1E	2.7402	0.00504266	0.101948
ENSG00000108381	ASPA	2.74322	0.0039218	0.0915208
ENSG00000136205	TNS3	2.74436	0.00240255	0.0715828
ENSG00000145217	SLC26A1	2.74628	0.0436749	0.293541
ENSG00000079308	TNS1	2.75049	0.00014631	0.0207674
ENSG00000172987	HPSE2	2.75089	0.0352581	0.263377
ENSG00000100968	NFATC4	2.754	0.0164779	0.181144
ENSG00000162365	CYP4A22	2.75634	0.0202135	0.202118
ENSG00000273073	NA	2.75972	0.0358254	NA
ENSG00000134198	TSPAN2	2.76	0.0367451	0.268603
ENSG00000271207	MTCO1P22	2.76001	0.00442503	0.096961
ENSG00000272198	NA	2.76023	0.0298801	0.240649
ENSG00000135241	PNPLA8	2.76049	0.00228461	0.0705257
ENSG00000225972	MTND1P23	2.76136	0.00201222	0.06652
[truncated: 546 more rows]
