# Supplementary material for: Circular RNA expression and regulatory network prediction in posterior cingulate astrocytes in elderly subjects
Source: BMC Genomics. 2018 May 9;19:340. doi: 10.1186/s12864-018-4670-5 (PMC5941680; doi:10.1186/s12864-018-4670-5)
Supplement: Supplementary file 8 — Table S5. Pathways with corrected P < 0.01, apart from the ones summarized in Table 2. (XLSX 14 kb) [file 12864_2018_4670_MOESM8_ESM.xlsx]

## Sheet: Sheet1
Table S5: Pathways with corrected P < 0.01, apart from the ones summarized in Table 2
Ratio: Number of genes in input list found in the pathway/Total number of genes in the pathway
Pathway	Corrected P	Ratio	Encoded proteins/protein complexes in input list
Stimulation of TGF-beta signaling in lung cancer	0.0006496	6/48	Vinculin, SMAD4, IRAK1, Vimentin, AKT(PKB), Fyn
Development_EGFR signaling pathway	0.0006496	7/71	EGFR, ERK1 (MAPK3), TGF-alpha, ILK, ERK1/2, ERK2 (MAPK1), AKT(PKB)
Development_Melanocyte development and pigmentation	0.0006681	6/49	PKA-cat (cAMP-dependent), Frizzled, G-protein alpha-s, CBP, ERK1/2, AKT(PKB)
Role and regulation of Prostaglandin E2 in gastric cancer	0.0006681	6/49	EGFR, PKA-cat (cAMP-dependent), CCL2, G-protein alpha-s, NOTCH1 receptor, ERK1/2
Development_GM-CSF signaling	0.0007265	6/50	BAD, Pim-1, CCL2, ERK1/2, Mcl-1, AKT(PKB)
Immune response_IL-6 signaling pathway via MEK/ERK and PI3K/AKT cascades	0.0007423	7/74	BAD, FKHR, mTOR, ERK1/2, Mcl-1, AKT(PKB), gp130
IL-6 signaling in multiple myeloma	0.0007641	6/51	BAD, FKHR, ERK1/2, Mcl-1, AKT(PKB), gp130
Development_Insulin, IGF-1 and TNF-alpha in brown adipocyte differentiation	0.0009254	6/53	AKT1, PKA-cat (cAMP-dependent), FKHR, mTOR, ERK1/2, AKT(PKB)
Neurophysiological process_Dynein-dynactin motor complex in axonal transport in neurons	0.001	6/54	Kinesin heavy chain, Rab-7, Carboxypeptidase H, Vimentin, ERK1/2, AKT(PKB)
Development_CNTF receptor signaling	0.001032	5/34	CLF-1, mTOR, ERK1/2, AKT(PKB), gp130
Cell cycle_ESR1 regulation of G1/S transition	0.001032	5/34	CRM1, ERK1/2, ERK2 (MAPK1), CARM1, CKS1
Main pathways of Schwann cells transformation in neurofibromatosis type 1	0.001032	7/80	BAD, EGFR, TGF-alpha, SOX9, mTOR, ERK1/2, AKT(PKB)
Development_Alpha-1 adrenergic receptors signaling via Cyclic AMP	0.001307	4/19	PKA-cat (cAMP-dependent), FKHR, G-protein alpha-s, CBP
Development_Delta-type opioid receptor mediated cardioprotection	0.001454	5/37	EGFR, ERK1 (MAPK3), AKT1, ERK2 (MAPK1), AKT(PKB)
Cell adhesion_PLAU signaling	0.00182	5/39	EGFR, ILK, ERK1/2, AKT(PKB), gp130
Development_Negative regulation of STK3/4 (Hippo) pathway and positive regulation of YAP/TAZ function	0.00182	6/62	EGFR, ERK1 (MAPK3), RhoGAP5, Schwannomin (NF2), ILK, ERK1/2
Apoptosis and survival_Ceramides signaling pathway	0.001979	5/40	BAD, MEKK1(MAP3K1), PP2A catalytic, ERK1/2, AKT(PKB)
Main growth factor signaling cascades in multiple myeloma cells	0.002179	5/41	BAD, ERK1 (MAPK3), FKHR, ERK2 (MAPK1), AKT(PKB)
Ovarian cancer (main signaling cascades)	0.00221	6/65	EGFR, PKA-cat (cAMP-dependent), MEKK1(MAP3K1), ILK, ERK1/2, AKT(PKB)
Translation_Insulin regulation of translation	0.00234	5/42	eIF4B, eIF4A, mTOR, ERK1/2, AKT(PKB)
Apoptosis and survival_Beta-2 adrenergic receptor anti-apoptotic action	0.002374	4/23	PKA-cat (cAMP-dependent), FKHR, G-protein alpha-s, AKT(PKB)
Ligand-independent activation of Androgen receptor in Prostate Cancer	0.002408	6/67	EGFR, ERK1 (MAPK3), PP2A catalytic, Frizzled, ERK2 (MAPK1), AKT(PKB)
Translation_Non-genomic (rapid) action of Androgen Receptor	0.002408	5/43	EGFR, Frizzled, mTOR, ERK2 (MAPK1), AKT(PKB)
Immune response_IL-7 signaling in B lymphocytes	0.002408	5/43	Pim-1, FKHR, ERK1/2, AKT(PKB), Fyn
Development_Dopamine D2 receptor transactivation of EGFR	0.002584	4/24	EGFR, ERK1 (MAPK3), ERK2 (MAPK1), AKT(PKB)
Development_Flt3 signaling	0.002584	5/44	BAD, MEKK1(MAP3K1), ERK1/2, AKT(PKB), Fyn
Mucin expression in CF airways	0.002606	6/69	EGFR, TGF-alpha, PKA-cat (cAMP-dependent), MEKK1(MAP3K1), ERK1/2, AKT(PKB)
Role of Nicotine-induced Leptin resistance in hypothalamus in development of obesity	0.002782	4/25	FKHR, mTOR, ERK1/2, AKT(PKB)
Apoptosis and survival_Apoptotic Activin A signaling	0.002782	4/25	ERK1 (MAPK3), SMAD4, ERK2 (MAPK1), AKT(PKB)
Cytoskeleton remodeling_Neurofilaments	0.002782	4/25	Tubulin gamma, Kinesin heavy chain, Tubulin gamma 1, Vimentin
Neurophysiological process_Receptor-mediated axon growth repulsion	0.002811	5/46	EGFR, Ephrin-A receptors, CRMP2, Ephrin-A receptor 2, Fyn
Regulation of GSK3 beta in bipolar disorder	0.002811	5/46	AKT1, PP2A catalytic, Frizzled, ERK1/2, AKT(PKB)
Development_Thrombopoietin-regulated cell processes	0.002811	5/46	BAD, FKHR, ERK1/2, AKT(PKB), Fyn
Immune response_PGE2 common pathways	0.002914	5/47	ERK1 (MAPK3), PKA-cat (cAMP-dependent), G-protein alpha-s, ERK2 (MAPK1), AKT(PKB)
Regulation of lipid metabolism_Insulin signaling: generic cascades	0.002914	5/47	PKA-cat (cAMP-dependent), eIF4B, mTOR, ERK1/2, AKT(PKB)
Development_Beta-adrenergic receptor-induced regulation of ERK	0.002914	5/47	PKA-cat (cAMP-dependent), RAP-2B, PP2A catalytic, G-protein alpha-s, ERK1/2
Immune response_MIF - the neuroendocrine-macrophage connector	0.002914	5/47	PKA-cat (cAMP-dependent), PP2A catalytic, G-protein alpha-s, CBP, ERK1/2
Signal transduction_mTORC1 upstream signaling	0.00316	6/74	EGFR, Frizzled, mTOR, ERK1/2, ERK2 (MAPK1), AKT(PKB)
HCV-dependent regulation of membrane receptors signaling in HCC	0.003253	4/27	EGFR, TGF-alpha, ERK1/2, ERK2 (MAPK1)
Tissue Factor signaling in cancer via PAR1 and PAR2	0.003336	5/49	EGFR, TGF-alpha, mTOR, ERK1/2, AKT(PKB)
Transcription_CREB signaling pathway	0.003336	5/49	PKA-cat (cAMP-dependent), PP2A catalytic, G-protein alpha-s, ERK1/2, AKT(PKB)
Development_Regulation of CDK5 in CNS	0.00351	4/28	PKA-cat (cAMP-dependent), G-protein alpha-s, CBP, ERK1/2
Development_Thromboxane A2 signaling pathway	0.00351	5/50	EGFR, PKA-cat (cAMP-dependent), G-protein alpha-s, ERK1/2, AKT(PKB)
Apoptosis and survival_HTR1A signaling	0.00351	5/50	ERK1 (MAPK3), PKA-cat (cAMP-dependent), PP2A catalytic, ERK2 (MAPK1), AKT(PKB)
Immune response_IFN-alpha/beta signaling via MAPKs	0.003531	6/77	MEKK1(MAP3K1), SMAD4, mTOR, ERK1/2, AKT(PKB), ULK1
Signal transduction_PKA signaling	0.003642	5/51	BAD, PDE3A, PKA-cat (cAMP-dependent), SMAD4, G-protein alpha-s
Development_IGF-1 receptor signaling	0.003642	5/51	BAD, IBP, MNK2(GPRK7), ERK1/2, AKT(PKB)
Immune response_Histamine signaling in dendritic cells	0.003642	5/51	ERK1 (MAPK3), PKA-cat (cAMP-dependent), CCL2, G-protein alpha-s, ERK2 (MAPK1)
Apoptosis and survival_nAChR in apoptosis inhibition and cell cycle progression	0.003685	4/29	FKHR, mTOR, AKT(PKB), Fyn
Immune response_Delta-type opioid receptor signaling in T-cells	0.003685	4/29	ERK1 (MAPK3), MEKK1(MAP3K1), ERK2 (MAPK1), AKT(PKB)
Immune response_B cell antigen receptor (BCR) pathway	0.003696	7/110	BAD, MEKK1(MAP3K1), FKHR, PP2A catalytic, mTOR, ERK1/2, AKT(PKB)
Signal transduction_Additional pathways of NF-kB activation (in the cytoplasm)	0.003783	5/52	Pim-1, AKT1, MEKK1(MAP3K1), ERK1/2, AKT(PKB)
Colorectal cancer (general schema)	0.004049	4/30	EGFR, Frizzled, NOTCH1 receptor, gp130
Neurophysiological process_NMDA-dependent postsynaptic long-term potentiation in CA1 hippocampal neurons	0.004392	6/82	ERK1 (MAPK3), PKA-cat (cAMP-dependent), mTOR, ERK1/2, ERK2 (MAPK1), AKT(PKB)
Cytoskeleton remodeling_Fibronectin-binding integrins in cell motility	0.005017	4/32	N-WASP, Vinculin, ILK, Fyn
Immune response _IFN gamma signaling pathway	0.005017	5/56	MEKK1(MAP3K1), CBP, ERK1/2, AKT(PKB), CSF1
Development_YAP/TAZ-mediated co-regulation of transcription	0.005017	5/56	FKHR, SOX9, SOD2, SMAD4, UFO
Immune response_IL-33 signaling pathway	0.005829	5/58	Histone H2A, CCL2, IRAK1, ERK1/2, AKT(PKB)
Development_S1P1 receptor signaling via beta-arrestin	0.00605	4/34	ERK1 (MAPK3), mTOR, ERK1/2, ERK2 (MAPK1)
Development_Epigenetic and transcriptional regulation of oligodendrocyte precursor cell differentiation and myelination	0.00605	4/34	NOTCH1 (NICD), SOX9, Frizzled, NOTCH1 receptor
Development_Thyroliberin signaling	0.00639	5/60	PKA-cat (cAMP-dependent), RGS4, G-protein alpha-s, CBP, ERK1/2
Immune response_IL-18 signaling	0.00639	5/60	CXCL16, CCL2, IRAK1, ERK1/2, AKT(PKB)
Development_TGF-beta-dependent induction of EMT via SMADs	0.00639	4/35	NOTCH1 (NICD), SMAD4, ILK, Vimentin
Role of Tissue factor in cancer independent of coagulation protease signaling	0.00639	4/35	ERK1 (MAPK3), ERK1/2, ERK2 (MAPK1), AKT(PKB)
Action of lithium on synaptic transmission and autophagy	0.00639	4/35	AKT1, PKA-cat (cAMP-dependent), PP2A catalytic, G-protein alpha-s
Signal transduction_mTORC1 downstream signaling	0.006627	5/61	BAD, UBF, eIF4B, eIF4A, ULK1
Development_c-Kit ligand signaling pathway during hemopoiesis	0.006627	5/61	BAD, mTOR, ERK1/2, AKT(PKB), Fyn
Development_EPO-induced Jak-STAT pathway	0.006817	4/36	ERK1 (MAPK3), Pim-1, ERK1/2, ERK2 (MAPK1)
Immune response_Regulation of T cell function by CTLA-4	0.006817	4/36	PP2A cat (alpha), PP2A catalytic, AKT(PKB), Fyn
Development_Gastrin in cell growth and proliferation	0.00684	5/62	EGFR, ERK1 (MAPK3), MEKK1(MAP3K1), ERK1/2, ERK2 (MAPK1)
Development_Alpha-2 adrenergic receptor activation of ERK	0.00684	5/62	EGFR, ERK1 (MAPK3), ERK1/2, ERK2 (MAPK1), AKT(PKB)
Development_Growth factors in regulation of oligodendrocyte precursor cell survival	0.007217	4/37	BAD, mTOR, AKT(PKB), Fyn
Immune response_IL-7 signaling in T lymphocytes	0.007217	4/37	FKHR, CBP, AKT(PKB), Fyn
Immune response_IFN-alpha/beta signaling via PI3K and NF-kB pathways	0.007217	6/94	AKT1, eIF4B, MNK2(GPRK7), eIF4A, ERK1/2, AKT(PKB)
Immune response_Role of integrins in NK cells cytotoxicity	0.007877	4/38	ERK1 (MAPK3), MEKK1(MAP3K1), ERK2 (MAPK1), HLA-E
Signal transduction_mTORC2 upstream signaling	0.007976	5/65	EGFR, Frizzled, mTOR, AKT(PKB), RIT
Role of Tissue factor-induced Thrombin signaling in cancerogenesis	0.007976	5/65	EGFR, ERK1 (MAPK3), ERK1/2, ERK2 (MAPK1), AKT(PKB)
Development_ERBB-family signaling	0.008359	4/39	EGFR, TGF-alpha, ERK1/2, AKT(PKB)
Translation _Regulation of EIF2 activity	0.008359	4/39	EGFR, ERK1/2, Casein kinase I, AKT(PKB)
Immune response_IL-11 signaling pathway via MEK/ERK and PI3K/AKT cascades	0.008798	5/67	SFK, ERK1/2, AKT(PKB), Fyn, gp130
Development_Growth factors in regulation of oligodendrocyte precursor cell proliferation	0.008798	5/67	EGFR, mTOR, ERK1/2, AKT(PKB), Fyn
Reproduction_Progesterone-mediated oocyte maturation	0.008941	4/40	PKA-cat (cAMP-dependent), PAQR8, ERK2 (MAPK1), Aurora-A
Immune response_Sublytic effects of membrane attack complex	0.009229	5/68	BAD, EGFR, AKT1, ERK1/2, AKT(PKB)
Development_NOTCH-induced EMT	0.009337	3/19	NOTCH1 (NICD), NOTCH1 (NEXT), NOTCH1 receptor
Development_Growth hormone-releasing hormone (GH-RH) signaling	0.009545	4/41	PKA-cat (cAMP-dependent), G-protein alpha-s, CBP, ERK1/2
Immune response_Gastrin in inflammatory response	0.009585	5/69	EGFR, ERK1 (MAPK3), MEKK1(MAP3K1), ERK2 (MAPK1), AKT(PKB)
Immune response_IL-3 signaling via ERK and PI3K	0.009731	6/102	BAD, PKA-cat (cAMP-dependent), mTOR, ERK1/2, Mcl-1, AKT(PKB)
