# Supplementary material for: Circular RNA expression and regulatory network prediction in posterior cingulate astrocytes in elderly subjects
Source: BMC Genomics. 2018 May 9;19:340. doi: 10.1186/s12864-018-4670-5 (PMC5941680; doi:10.1186/s12864-018-4670-5)
Supplement: Supplementary file 9 — Table S6. Donor demographics. (XLSX 41 kb) [file 12864_2018_4670_MOESM9_ESM.xlsx]

## Sheet: Supp.Table1-SampleInfo
Table S6: Donor demographics
Key: AD, Alzheimer’s disease; ND, no disease; F, female; M, male; APOE, apolipoprotein; NIA-R, National Institute on Aging and Reagan Institute neuropathologic AD severity score; PC, posterior cingulate; RIN, RNA Integrity number
De-identified ID	Sample ID	Condition	APOE genotype	Post mortem interval	Age at death	Braak score	Plaque density	NIA-R	Bioanalyzer RIN
PC_0001	Control 1	ND	2017-03-03	3.25	80	II	Sparse	Criteria not met	8.4
PC_0003	Control 2	ND	2017-03-03	2.25	82	II	Zero	Criteria not met	did not call
PC_0004	Control 3	ND	2017-03-03	2.5	95	III	Zero	Criteria not met	9.3
PC_0005	Control 4	ND	2017-03-03	2.66	78	II	Zero	Criteria not met	8.5
PC_0006	Control 5	ND	2017-03-04	1.5	85	III	Moderate	Criteria not met	8.9
PC_0007	Control 6	ND	2017-03-04	2	91	IV	Zero	Criteria not met	9.3
PC_0008	Control 7	ND	2017-03-04	2.33	76	I	Sparse	Criteria not met	8.9
PC_0009	Control 8	ND	2017-03-04	2.5	85	III	Zero	Criteria not met	9.2
PC_0018	Control 9	ND	2017-03-03	3	82	IV	Zero	Criteria not met	9.1
PC_0019	Control 10	ND	2017-03-04	1.87	97	III	Zero	Criteria not met	6.9
PC_0010	AD 1	AD	2017-03-03	1.5	85	VI	Frequent	High	8.3
PC_0011	AD 2	AD	2017-03-03	2.95	82	V	Frequent	High	did not call
PC_0012	AD 3	AD	2017-03-03	2.15	84	V	Frequent	High	8.8
PC_0013	AD 4	AD	2017-03-04	2.25	78	VI	Frequent	High	8.6
PC_0014	AD 5	AD	2017-03-04	2.16	78	VI	Frequent	High	9
PC_0015	AD 6	AD	2017-03-04	2.66	85	V	Frequent	High	9.1
PC_0016	AD 7	AD	2017-03-04	2.7	89	VI	Frequent	High	7.1
PC_0017	AD 8	AD	2017-03-04	3.92	79	V	Frequent	High	6.1
PC_0020	AD 9	AD	2017-03-03	2.05	86	VI	Frequent	High	6.2
PC_0021	AD 10	AD	2017-03-03	2.15	93	IV	Frequent	Intermediate	8.5
