# Supplementary material for: Circular RNA expression and regulatory network prediction in posterior cingulate astrocytes in elderly subjects
Source: BMC Genomics. 2018 May 9;19:340. doi: 10.1186/s12864-018-4670-5 (PMC5941680; doi:10.1186/s12864-018-4670-5)
Supplement: Supplementary file 10 — Table S7. Tool parameters used for circRNA detection in this study. (XLSX 45 kb) [file 12864_2018_4670_MOESM10_ESM.xlsx]

## Sheet: Supp. Table2 - Tool parameters
Table S7: Tool parameters used for circRNA detection in this study
Tool	Aligner	Parameters	Reference
findCirc	bowtie2	bowtie2 -p16 --score-min=C,-15,0; rest as default	Memczak et al., 2013
CIRI	bwa	bwa mem -T 19; rest as default	Gao et al., 2015
CIRCexplorer	STAR	--runThreadN 10 \ --outSAMtype BAM SortedByCoordinate \ --outReadsUnmapped Fastx \ --outSJfilterOverhangMin 15 15 15 15 \ --alignSJoverhangMin 15 \ --alignSJDBoverhangMin 15 \ --outFilterMultimapNmax 20 \ --outFilterScoreMin 1 \ --outFilterMatchNmin 1 \ --outFilterMismatchNmax 2 \ --seedSearchStartLmax 30 \ --chimSegmentMin 15 \ --chimScoreMin 15 \ --chimScoreSeparation 10 \ --chimJunctionOverhan…	Zhang et al., 2014
KNIFE	bowtie	--no-sq --score-min L,0,-0.24 --rdg 50,50 --rfg 50,50 --no-unal CircRNA prediction parameters: READ_STYLE=complete OVERLAP=8 MODE=bam_sort NTRIM=55	Szabo et al., 2015
